# Supplementary material for: Synthetic lethal connectivity and graph transformer improve synthetic lethality prediction
Source: Brief Bioinform. 2024 Aug 30;25(5):bbae425. doi: 10.1093/bib/bbae425 (PMC11361842; doi:10.1093/bib/bbae425)
Supplement: Supplemental_Data_bbae425 [file supplemental_data_bbae425.zip › Supplementary Tables - Reordered.xlsx]

## Sheet: Supplementary Table 1
Supplementary Table 1: Model predictions for all gene pairs.
Gene_A	Gene_B	Gene_Pair	Gene_A_Apoptosis?	Gene_A_Autosis?	Gene_A_Mitotic_CD?	Gene_A_Num_Pathways	Gene_B_Apoptosis?	Gene_B_Autosis?	Gene_B_Mitotic_CD?	Gene_B_Num_Pathways	Any Crosstalk?	Within 22Rv1 Data (1225 pairs)?	Within Top 3% (88) Gene Pairs?	Gene 1 SL Connectivity	Gene 2 SL Connectivity	SL Prediction Rank Score	SL Pair Selection Criteria	SL Pair Selection Type	SL Pair Selection Criteria+Type
AKT3	MAPK8	AKT3_MAPK8	Yes	No	No	1	Yes	No	No	1	No	Yes	No	4.65310859680176	4.76709842681885	1	TopSelection	Apoptosis/Apoptosis	TopSelection_Apoptosis/Apoptosis
CASP6	MAPK8	CASP6_MAPK8	Yes	No	No	1	Yes	No	No	1	No	No	No	4.55593347549438	4.76709842681885	0.9999203885041	TopSelection	Apoptosis/Apoptosis	TopSelection_Apoptosis/Apoptosis
AKT3	CASP6	AKT3_CASP6	Yes	No	No	1	Yes	No	No	1	No	No	No	4.65310859680176	4.55593347549438	0.9998407770082	TopSelection	Apoptosis/Apoptosis	TopSelection_Apoptosis/Apoptosis
CASP3	MAPK8	CASP3_MAPK8	Yes	No	No	1	Yes	No	No	1	No	No	No	4.44156217575073	4.76709842681885	0.9997611655123	TopSelection	Apoptosis/Apoptosis	TopSelection_Apoptosis/Apoptosis
ITPR3	MAPK8	ITPR3_MAPK8	Yes	No	No	1	Yes	No	No	1	No	No	No	4.4349479675293	4.76709842681885	0.9996815540164	TopSelection	Apoptosis/Apoptosis	TopSelection_Apoptosis/Apoptosis
MAPK8	PIK3R3	MAPK8_PIK3R3	Yes	No	No	1	Yes	No	No	1	No	No	No	4.76709842681885	4.34238862991333	0.9996019425205	TopSelection	Apoptosis/Apoptosis	TopSelection_Apoptosis/Apoptosis
JUN	MAPK8	JUN_MAPK8	Yes	No	No	1	Yes	No	No	1	No	Yes	No	4.3223237991333	4.76709842681885	0.9995223310246	TopSelection	Apoptosis/Apoptosis	TopSelection_Apoptosis/Apoptosis
MAPK8	NFKBIA	MAPK8_NFKBIA	Yes	No	No	1	Yes	No	No	1	No	No	No	4.76709842681885	4.36564540863037	0.9994427195287	TopSelection	Apoptosis/Apoptosis	TopSelection_Apoptosis/Apoptosis
AKT3	CASP3	AKT3_CASP3	Yes	No	No	1	Yes	No	No	1	No	No	No	4.65310859680176	4.44156217575073	0.9993631080328	TopSelection	Apoptosis/Apoptosis	TopSelection_Apoptosis/Apoptosis
AKT3	ITPR3	AKT3_ITPR3	Yes	No	No	1	Yes	No	No	1	No	No	No	4.65310859680176	4.4349479675293	0.9992834965369	TopSelection	Apoptosis/Apoptosis	TopSelection_Apoptosis/Apoptosis
APAF1	MAPK8	APAF1_MAPK8	Yes	No	No	1	Yes	No	No	1	No	No	No	4.24777984619141	4.76709842681885	0.999203885041	TopSelection	Apoptosis/Apoptosis	TopSelection_Apoptosis/Apoptosis
MAPK8	PARP4	MAPK8_PARP4	Yes	No	No	1	Yes	No	No	1	No	No	No	4.76709842681885	4.29557991027832	0.9991242735451	TopSelection	Apoptosis/Apoptosis	TopSelection_Apoptosis/Apoptosis
MAPK8	PMAIP1	MAPK8_PMAIP1	Yes	No	No	1	Yes	No	No	1	No	No	No	4.76709842681885	4.28647994995117	0.9990446620492	TopSelection	Apoptosis/Apoptosis	TopSelection_Apoptosis/Apoptosis
ATG7	MAPK8	ATG7_MAPK8	No	Yes	No	1	Yes	No	No	1	Yes	No	No	4.28554344177246	4.76709842681885	0.9989650505533	TopSelection	Apoptosis/Autosis	TopSelection_Apoptosis/Autosis
CASP3	CASP6	CASP3_CASP6	Yes	No	No	1	Yes	No	No	1	No	No	No	4.44156217575073	4.55593347549438	0.9988854390574	TopSelection	Apoptosis/Apoptosis	TopSelection_Apoptosis/Apoptosis
CASP6	ITPR3	CASP6_ITPR3	Yes	No	No	1	Yes	No	No	1	No	No	No	4.55593347549438	4.4349479675293	0.9988058275615	TopSelection	Apoptosis/Apoptosis	TopSelection_Apoptosis/Apoptosis
AKT3	NFKBIA	AKT3_NFKBIA	Yes	No	No	1	Yes	No	No	1	No	No	No	4.65310859680176	4.36564540863037	0.9987262160656	TopSelection	Apoptosis/Apoptosis	TopSelection_Apoptosis/Apoptosis
CAPN2	MAPK8	CAPN2_MAPK8	Yes	No	No	1	Yes	No	No	1	No	No	No	4.25028133392334	4.76709842681885	0.9986466045697	TopSelection	Apoptosis/Apoptosis	TopSelection_Apoptosis/Apoptosis
AKT3	PIK3R3	AKT3_PIK3R3	Yes	No	No	1	Yes	No	No	1	No	No	No	4.65310859680176	4.34238862991333	0.9985669930738	TopSelection	Apoptosis/Apoptosis	TopSelection_Apoptosis/Apoptosis
DIABLO	MAPK8	DIABLO_MAPK8	Yes	No	No	1	Yes	No	No	1	No	No	No	4.24345827102661	4.76709842681885	0.9984873815779	TopSelection	Apoptosis/Apoptosis	TopSelection_Apoptosis/Apoptosis
CAPN1	MAPK8	CAPN1_MAPK8	Yes	No	No	1	Yes	No	No	1	No	No	No	4.15465831756592	4.76709842681885	0.998407770082	TopSelection	Apoptosis/Apoptosis	TopSelection_Apoptosis/Apoptosis
CASP9	MAPK8	CASP9_MAPK8	Yes	No	No	1	Yes	No	No	1	No	No	No	4.23800277709961	4.76709842681885	0.9983281585861	TopSelection	Apoptosis/Apoptosis	TopSelection_Apoptosis/Apoptosis
AKT3	JUN	AKT3_JUN	Yes	No	No	1	Yes	No	No	1	No	Yes	No	4.65310859680176	4.3223237991333	0.9982485470902	TopSelection	Apoptosis/Apoptosis	TopSelection_Apoptosis/Apoptosis
IL3	MAPK8	IL3_MAPK8	Yes	No	No	1	Yes	No	No	1	No	No	No	4.22450733184814	4.76709842681885	0.9981689355943	TopSelection	Apoptosis/Apoptosis	TopSelection_Apoptosis/Apoptosis
MAPK10	MAPK8	MAPK10_MAPK8	Yes	No	No	1	Yes	No	No	1	No	No	No	4.12262296676636	4.76709842681885	0.9980893240984	TopSelection	Apoptosis/Apoptosis	TopSelection_Apoptosis/Apoptosis
CASP6	NFKBIA	CASP6_NFKBIA	Yes	No	No	1	Yes	No	No	1	No	No	No	4.55593347549438	4.36564540863037	0.9980097126025	TopSelection	Apoptosis/Apoptosis	TopSelection_Apoptosis/Apoptosis
AKT3	PARP4	AKT3_PARP4	Yes	No	No	1	Yes	No	No	1	No	No	No	4.65310859680176	4.29557991027832	0.9979301011066	TopSelection	Apoptosis/Apoptosis	TopSelection_Apoptosis/Apoptosis
MAP2K2	MAPK8	MAP2K2_MAPK8	Yes	No	No	1	Yes	No	No	1	No	No	No	4.10230159759521	4.76709842681885	0.9978504896107	TopSelection	Apoptosis/Apoptosis	TopSelection_Apoptosis/Apoptosis
DFFA	MAPK8	DFFA_MAPK8	Yes	No	No	1	Yes	No	No	1	No	No	No	4.10083198547363	4.76709842681885	0.9977708781148	TopSelection	Apoptosis/Apoptosis	TopSelection_Apoptosis/Apoptosis
CASP6	PIK3R3	CASP6_PIK3R3	Yes	No	No	1	Yes	No	No	1	No	No	No	4.55593347549438	4.34238862991333	0.9976912666189	TopSelection	Apoptosis/Apoptosis	TopSelection_Apoptosis/Apoptosis
AKT3	PMAIP1	AKT3_PMAIP1	Yes	No	No	1	Yes	No	No	1	No	No	No	4.65310859680176	4.28647994995117	0.997611655123	TopSelection	Apoptosis/Apoptosis	TopSelection_Apoptosis/Apoptosis
AKT3	ATG7	AKT3_ATG7	Yes	No	No	1	No	Yes	No	1	Yes	No	No	4.65310859680176	4.28554344177246	0.9975320436271	TopSelection	Apoptosis/Autosis	TopSelection_Apoptosis/Autosis
MAP3K14	MAPK8	MAP3K14_MAPK8	Yes	No	No	1	Yes	No	No	1	No	No	No	4.07678318023682	4.76709842681885	0.9974524321312	TopSelection	Apoptosis/Apoptosis	TopSelection_Apoptosis/Apoptosis
CASP6	JUN	CASP6_JUN	Yes	No	No	1	Yes	No	No	1	No	No	No	4.55593347549438	4.3223237991333	0.9973728206353	TopSelection	Apoptosis/Apoptosis	TopSelection_Apoptosis/Apoptosis
MAPK8	MCL1	MAPK8_MCL1	Yes	No	No	1	Yes	No	No	1	No	No	No	4.76709842681885	4.07069635391235	0.9972932091394	TopSelection	Apoptosis/Apoptosis	TopSelection_Apoptosis/Apoptosis
CASP3	ITPR3	CASP3_ITPR3	Yes	No	No	1	Yes	No	No	1	No	No	No	4.44156217575073	4.4349479675293	0.9972135976435	TopSelection	Apoptosis/Apoptosis	TopSelection_Apoptosis/Apoptosis
AKT3	CAPN2	AKT3_CAPN2	Yes	No	No	1	Yes	No	No	1	No	No	No	4.65310859680176	4.25028133392334	0.9971339861476	TopSelection	Apoptosis/Apoptosis	TopSelection_Apoptosis/Apoptosis
CASP6	PARP4	CASP6_PARP4	Yes	No	No	1	Yes	No	No	1	No	No	No	4.55593347549438	4.29557991027832	0.9970543746517	TopSelection	Apoptosis/Apoptosis	TopSelection_Apoptosis/Apoptosis
AKT3	APAF1	AKT3_APAF1	Yes	No	No	1	Yes	No	No	1	No	No	No	4.65310859680176	4.24777984619141	0.9969747631558	TopSelection	Apoptosis/Apoptosis	TopSelection_Apoptosis/Apoptosis
AKT3	DIABLO	AKT3_DIABLO	Yes	No	No	1	Yes	No	No	1	No	No	No	4.65310859680176	4.24345827102661	0.9968951516599	TopSelection	Apoptosis/Apoptosis	TopSelection_Apoptosis/Apoptosis
CASP6	PMAIP1	CASP6_PMAIP1	Yes	No	No	1	Yes	No	No	1	No	No	No	4.55593347549438	4.28647994995117	0.996815540164	TopSelection	Apoptosis/Apoptosis	TopSelection_Apoptosis/Apoptosis
ATG7	CASP6	ATG7_CASP6	No	Yes	No	1	Yes	No	No	1	Yes	No	No	4.28554344177246	4.55593347549438	0.9967359286681	TopSelection	Apoptosis/Autosis	TopSelection_Apoptosis/Autosis
AKT3	CASP9	AKT3_CASP9	Yes	No	No	1	Yes	No	No	1	No	No	No	4.65310859680176	4.23800277709961	0.9966563171722	TopSelection	Apoptosis/Apoptosis	TopSelection_Apoptosis/Apoptosis
LMNA	MAPK8	LMNA_MAPK8	Yes	No	No	1	Yes	No	No	1	No	No	No	4.03444957733154	4.76709842681885	0.9965767056763	TopSelection	Apoptosis/Apoptosis	TopSelection_Apoptosis/Apoptosis
MAPK8	PARP2	MAPK8_PARP2	Yes	No	No	1	Yes	No	No	1	No	No	No	4.76709842681885	4.13257455825806	0.9964970941804	TopSelection	Apoptosis/Apoptosis	TopSelection_Apoptosis/Apoptosis
MAP2K1	MAPK8	MAP2K1_MAPK8	Yes	No	No	1	Yes	No	No	1	No	Yes	Yes	4.02238178253174	4.76709842681885	0.9964174826845	TopSelection	Apoptosis/Apoptosis	TopSelection_Apoptosis/Apoptosis
AKT3	IL3	AKT3_IL3	Yes	No	No	1	Yes	No	No	1	No	No	No	4.65310859680176	4.22450733184814	0.9963378711886	TopSelection	Apoptosis/Apoptosis	TopSelection_Apoptosis/Apoptosis
MAPK8	MAPK9	MAPK8_MAPK9	Yes	No	No	1	Yes	No	No	1	No	No	No	4.76709842681885	4.01370525360107	0.9962582596927	TopSelection	Apoptosis/Apoptosis	TopSelection_Apoptosis/Apoptosis
FAS	MAPK8	FAS_MAPK8	Yes	No	No	1	Yes	No	No	1	No	No	No	4.12012386322021	4.76709842681885	0.9961786481968	TopSelection	Apoptosis/Apoptosis	TopSelection_Apoptosis/Apoptosis
ATF4	MAPK8	ATF4_MAPK8	Yes	No	No	1	Yes	No	No	1	No	No	No	4.11863994598389	4.76709842681885	0.9960990367009	TopSelection	Apoptosis/Apoptosis	TopSelection_Apoptosis/Apoptosis
CAPN2	CASP6	CAPN2_CASP6	Yes	No	No	1	Yes	No	No	1	No	No	No	4.25028133392334	4.55593347549438	0.996019425205	TopSelection	Apoptosis/Apoptosis	TopSelection_Apoptosis/Apoptosis
APAF1	CASP6	APAF1_CASP6	Yes	No	No	1	Yes	No	No	1	No	No	No	4.24777984619141	4.55593347549438	0.9959398137091	TopSelection	Apoptosis/Apoptosis	TopSelection_Apoptosis/Apoptosis
CASP6	DIABLO	CASP6_DIABLO	Yes	No	No	1	Yes	No	No	1	No	No	No	4.55593347549438	4.24345827102661	0.9958602022132	TopSelection	Apoptosis/Apoptosis	TopSelection_Apoptosis/Apoptosis
CASP6	CASP9	CASP6_CASP9	Yes	No	No	1	Yes	No	No	1	No	No	No	4.55593347549438	4.23800277709961	0.9957805907173	TopSelection	Apoptosis/Apoptosis	TopSelection_Apoptosis/Apoptosis
AKT3	MAPK10	AKT3_MAPK10	Yes	No	No	1	Yes	No	No	1	No	No	No	4.65310859680176	4.12262296676636	0.9957009792214	TopSelection	Apoptosis/Apoptosis	TopSelection_Apoptosis/Apoptosis
BIRC2	MAPK8	BIRC2_MAPK8	Yes	No	No	1	Yes	No	No	1	No	No	No	4.09962606430054	4.76709842681885	0.9956213677255	TopSelection	Apoptosis/Apoptosis	TopSelection_Apoptosis/Apoptosis
CTSO	MAPK8	CTSO_MAPK8	Yes	No	No	1	Yes	No	No	1	No	No	No	4.09933948516846	4.76709842681885	0.9955417562296	TopSelection	Apoptosis/Apoptosis	TopSelection_Apoptosis/Apoptosis
CASP12	MAPK8	CASP12_MAPK8	Yes	No	No	1	Yes	No	No	1	No	No	No	4.09918117523193	4.76709842681885	0.9954621447337	TopSelection	Apoptosis/Apoptosis	TopSelection_Apoptosis/Apoptosis
BAK1	MAPK8	BAK1_MAPK8	Yes	No	No	1	Yes	No	No	1	No	No	No	3.9797146320343	4.76709842681885	0.9953825332378	TopSelection	Apoptosis/Apoptosis	TopSelection_Apoptosis/Apoptosis
CASP6	IL3	CASP6_IL3	Yes	No	No	1	Yes	No	No	1	No	No	No	4.55593347549438	4.22450733184814	0.9953029217419	TopSelection	Apoptosis/Apoptosis	TopSelection_Apoptosis/Apoptosis
ITPR3	NFKBIA	ITPR3_NFKBIA	Yes	No	No	1	Yes	No	No	1	No	No	No	4.4349479675293	4.36564540863037	0.995223310246	TopSelection	Apoptosis/Apoptosis	TopSelection_Apoptosis/Apoptosis
CASP3	NFKBIA	CASP3_NFKBIA	Yes	No	No	1	Yes	No	No	1	No	No	No	4.44156217575073	4.36564540863037	0.9951436987501	TopSelection	Apoptosis/Apoptosis	TopSelection_Apoptosis/Apoptosis
AKT3	MAP2K2	AKT3_MAP2K2	Yes	No	No	1	Yes	No	No	1	No	No	No	4.65310859680176	4.10230159759521	0.9950640872542	TopSelection	Apoptosis/Apoptosis	TopSelection_Apoptosis/Apoptosis
CASP3	PIK3R3	CASP3_PIK3R3	Yes	No	No	1	Yes	No	No	1	No	No	No	4.44156217575073	4.34238862991333	0.9949844757583	TopSelection	Apoptosis/Apoptosis	TopSelection_Apoptosis/Apoptosis
ITPR3	PIK3R3	ITPR3_PIK3R3	Yes	No	No	1	Yes	No	No	1	No	No	No	4.4349479675293	4.34238862991333	0.994904864262399	TopSelection	Apoptosis/Apoptosis	TopSelection_Apoptosis/Apoptosis
ITPR1	MAPK8	ITPR1_MAPK8	Yes	No	No	1	Yes	No	No	1	No	No	No	4.064621925354	4.76709842681885	0.9948252527665	TopSelection	Apoptosis/Apoptosis	TopSelection_Apoptosis/Apoptosis
AKT3	MAP3K14	AKT3_MAP3K14	Yes	No	No	1	Yes	No	No	1	No	No	No	4.65310859680176	4.07678318023682	0.9947456412706	TopSelection	Apoptosis/Apoptosis	TopSelection_Apoptosis/Apoptosis
CASP3	JUN	CASP3_JUN	Yes	No	No	1	Yes	No	No	1	No	No	No	4.44156217575073	4.3223237991333	0.994666029774699	TopSelection	Apoptosis/Apoptosis	TopSelection_Apoptosis/Apoptosis
MAPK8	TNFRSF10A	MAPK8_TNFRSF10A	Yes	No	No	1	Yes	No	No	1	No	No	No	4.76709842681885	3.93964695930481	0.9945864182788	TopSelection	Apoptosis/Apoptosis	TopSelection_Apoptosis/Apoptosis
AKT3	CAPN1	AKT3_CAPN1	Yes	No	No	1	Yes	No	No	1	No	No	No	4.65310859680176	4.15465831756592	0.9945068067829	TopSelection	Apoptosis/Apoptosis	TopSelection_Apoptosis/Apoptosis
AKT3	MCL1	AKT3_MCL1	Yes	No	No	1	Yes	No	No	1	No	No	No	4.65310859680176	4.07069635391235	0.994427195286999	TopSelection	Apoptosis/Apoptosis	TopSelection_Apoptosis/Apoptosis
ITPR3	JUN	ITPR3_JUN	Yes	No	No	1	Yes	No	No	1	No	No	No	4.4349479675293	4.3223237991333	0.9943475837911	TopSelection	Apoptosis/Apoptosis	TopSelection_Apoptosis/Apoptosis
AKT3	PARP2	AKT3_PARP2	Yes	No	No	1	Yes	No	No	1	No	No	No	4.65310859680176	4.13257455825806	0.9942679722952	TopSelection	Apoptosis/Apoptosis	TopSelection_Apoptosis/Apoptosis
CAPN1	CASP6	CAPN1_CASP6	Yes	No	No	1	Yes	No	No	1	No	No	No	4.15465831756592	4.55593347549438	0.994188360799299	TopSelection	Apoptosis/Apoptosis	TopSelection_Apoptosis/Apoptosis
ITPR3	PARP4	ITPR3_PARP4	Yes	No	No	1	Yes	No	No	1	No	No	No	4.4349479675293	4.29557991027832	0.994108749303399	TopSelection	Apoptosis/Apoptosis	TopSelection_Apoptosis/Apoptosis
ITPR3	PMAIP1	ITPR3_PMAIP1	Yes	No	No	1	Yes	No	No	1	No	No	No	4.4349479675293	4.28647994995117	0.994029137807499	TopSelection	Apoptosis/Apoptosis	TopSelection_Apoptosis/Apoptosis
AKT3	FAS	AKT3_FAS	Yes	No	No	1	Yes	No	No	1	No	No	No	4.65310859680176	4.12012386322021	0.993949526311599	TopSelection	Apoptosis/Apoptosis	TopSelection_Apoptosis/Apoptosis
ATG7	ITPR3	ATG7_ITPR3	No	Yes	No	1	Yes	No	No	1	Yes	No	No	4.28554344177246	4.4349479675293	0.993869914815699	TopSelection	Apoptosis/Autosis	TopSelection_Apoptosis/Autosis
AKT3	ATF4	AKT3_ATF4	Yes	No	No	1	Yes	No	No	1	No	No	No	4.65310859680176	4.11863994598389	0.993790303319799	TopSelection	Apoptosis/Apoptosis	TopSelection_Apoptosis/Apoptosis
CASP3	PARP4	CASP3_PARP4	Yes	No	No	1	Yes	No	No	1	No	No	No	4.44156217575073	4.29557991027832	0.993710691823899	TopSelection	Apoptosis/Apoptosis	TopSelection_Apoptosis/Apoptosis
CASP6	PARP2	CASP6_PARP2	Yes	No	No	1	Yes	No	No	1	No	No	No	4.55593347549438	4.13257455825806	0.993631080327999	TopSelection	Apoptosis/Apoptosis	TopSelection_Apoptosis/Apoptosis
AKT3	MAPK9	AKT3_MAPK9	Yes	No	No	1	Yes	No	No	1	No	No	No	4.65310859680176	4.01370525360107	0.993551468832099	TopSelection	Apoptosis/Apoptosis	TopSelection_Apoptosis/Apoptosis
CASP3	PMAIP1	CASP3_PMAIP1	Yes	No	No	1	Yes	No	No	1	No	No	No	4.44156217575073	4.28647994995117	0.993471857336199	TopSelection	Apoptosis/Apoptosis	TopSelection_Apoptosis/Apoptosis
ATG7	CASP3	ATG7_CASP3	No	Yes	No	1	Yes	No	No	1	Yes	No	No	4.28554344177246	4.44156217575073	0.993392245840299	TopSelection	Apoptosis/Autosis	TopSelection_Apoptosis/Autosis
CASP6	MAPK10	CASP6_MAPK10	Yes	No	No	1	Yes	No	No	1	No	No	No	4.55593347549438	4.12262296676636	0.993312634344399	TopSelection	Apoptosis/Apoptosis	TopSelection_Apoptosis/Apoptosis
AKT3	DFFA	AKT3_DFFA	Yes	No	No	1	Yes	No	No	1	No	No	No	4.65310859680176	4.10083198547363	0.993233022848499	TopSelection	Apoptosis/Apoptosis	TopSelection_Apoptosis/Apoptosis
AKT3	BIRC2	AKT3_BIRC2	Yes	No	No	1	Yes	No	No	1	No	No	No	4.65310859680176	4.09962606430054	0.993153411352599	TopSelection	Apoptosis/Apoptosis	TopSelection_Apoptosis/Apoptosis
NFKBIA	PIK3R3	NFKBIA_PIK3R3	Yes	No	No	1	Yes	No	No	1	No	No	No	4.36564540863037	4.34238862991333	0.993073799856699	TopSelection	Apoptosis/Apoptosis	TopSelection_Apoptosis/Apoptosis
AKT3	CTSO	AKT3_CTSO	Yes	No	No	1	Yes	No	No	1	No	No	No	4.65310859680176	4.09933948516846	0.992994188360799	TopSelection	Apoptosis/Apoptosis	TopSelection_Apoptosis/Apoptosis
CASP6	FAS	CASP6_FAS	Yes	No	No	1	Yes	No	No	1	No	No	No	4.55593347549438	4.12012386322021	0.992914576864899	TopSelection	Apoptosis/Apoptosis	TopSelection_Apoptosis/Apoptosis
AKT3	CASP12	AKT3_CASP12	Yes	No	No	1	Yes	No	No	1	No	No	No	4.65310859680176	4.09918117523193	0.992834965368999	TopSelection	Apoptosis/Apoptosis	TopSelection_Apoptosis/Apoptosis
ATF4	CASP6	ATF4_CASP6	Yes	No	No	1	Yes	No	No	1	No	No	No	4.11863994598389	4.55593347549438	0.992755353873099	TopSelection	Apoptosis/Apoptosis	TopSelection_Apoptosis/Apoptosis
APAF1	CASP3	APAF1_CASP3	Yes	No	No	1	Yes	No	No	1	No	No	No	4.24777984619141	4.44156217575073	0.992675742377199	TopSelection	Apoptosis/Apoptosis	TopSelection_Apoptosis/Apoptosis
CAPN2	ITPR3	CAPN2_ITPR3	Yes	No	No	1	Yes	No	No	1	No	No	No	4.25028133392334	4.4349479675293	0.992596130881299	TopSelection	Apoptosis/Apoptosis	TopSelection_Apoptosis/Apoptosis
APAF1	ITPR3	APAF1_ITPR3	Yes	No	No	1	Yes	No	No	1	No	No	No	4.24777984619141	4.4349479675293	0.992516519385399	TopSelection	Apoptosis/Apoptosis	TopSelection_Apoptosis/Apoptosis
CASP6	MAP2K2	CASP6_MAP2K2	Yes	No	No	1	Yes	No	No	1	No	No	No	4.55593347549438	4.10230159759521	0.992436907889499	TopSelection	Apoptosis/Apoptosis	TopSelection_Apoptosis/Apoptosis
DIABLO	ITPR3	DIABLO_ITPR3	Yes	No	No	1	Yes	No	No	1	No	No	No	4.24345827102661	4.4349479675293	0.992357296393599	TopSelection	Apoptosis/Apoptosis	TopSelection_Apoptosis/Apoptosis
CASP6	DFFA	CASP6_DFFA	Yes	No	No	1	Yes	No	No	1	No	No	No	4.55593347549438	4.10083198547363	0.992277684897699	TopSelection	Apoptosis/Apoptosis	TopSelection_Apoptosis/Apoptosis
JUN	NFKBIA	JUN_NFKBIA	Yes	No	No	1	Yes	No	No	1	No	No	No	4.3223237991333	4.36564540863037	0.992198073401799	TopSelection	Apoptosis/Apoptosis	TopSelection_Apoptosis/Apoptosis
BIRC2	CASP6	BIRC2_CASP6	Yes	No	No	1	Yes	No	No	1	No	No	No	4.09962606430054	4.55593347549438	0.992118461905899	TopSelection	Apoptosis/Apoptosis	TopSelection_Apoptosis/Apoptosis
CASP6	CTSO	CASP6_CTSO	Yes	No	No	1	Yes	No	No	1	No	No	No	4.55593347549438	4.09933948516846	0.992038850409999	TopSelection	Apoptosis/Apoptosis	TopSelection_Apoptosis/Apoptosis
CASP12	CASP6	CASP12_CASP6	Yes	No	No	1	Yes	No	No	1	No	No	No	4.09918117523193	4.55593347549438	0.991959238914099	TopSelection	Apoptosis/Apoptosis	TopSelection_Apoptosis/Apoptosis
CASP9	ITPR3	CASP9_ITPR3	Yes	No	No	1	Yes	No	No	1	No	No	No	4.23800277709961	4.4349479675293	0.991879627418199	TopSelection	Apoptosis/Apoptosis	TopSelection_Apoptosis/Apoptosis
BAD	MAPK8	BAD_MAPK8	Yes	No	No	1	Yes	No	No	1	No	No	No	3.98051190376282	4.76709842681885	0.991800015922299	TopSelection	Apoptosis/Apoptosis	TopSelection_Apoptosis/Apoptosis
CAPN2	CASP3	CAPN2_CASP3	Yes	No	No	1	Yes	No	No	1	No	No	No	4.25028133392334	4.44156217575073	0.991720404426399	TopSelection	Apoptosis/Apoptosis	TopSelection_Apoptosis/Apoptosis
GADD45B	MAPK8	GADD45B_MAPK8	Yes	No	No	1	Yes	No	No	1	No	No	No	3.97104811668396	4.76709842681885	0.991640792930499	TopSelection	Apoptosis/Apoptosis	TopSelection_Apoptosis/Apoptosis
IL3	ITPR3	IL3_ITPR3	Yes	No	No	1	Yes	No	No	1	No	No	No	4.22450733184814	4.4349479675293	0.991561181434599	TopSelection	Apoptosis/Apoptosis	TopSelection_Apoptosis/Apoptosis
AKT3	ITPR1	AKT3_ITPR1	Yes	No	No	1	Yes	No	No	1	No	No	No	4.65310859680176	4.064621925354	0.991481569938699	TopSelection	Apoptosis/Apoptosis	TopSelection_Apoptosis/Apoptosis
CASP3	DIABLO	CASP3_DIABLO	Yes	No	No	1	Yes	No	No	1	No	No	No	4.44156217575073	4.24345827102661	0.991401958442799	TopSelection	Apoptosis/Apoptosis	TopSelection_Apoptosis/Apoptosis
CASP6	MAP3K14	CASP6_MAP3K14	Yes	No	No	1	Yes	No	No	1	No	No	No	4.55593347549438	4.07678318023682	0.991322346946899	TopSelection	Apoptosis/Apoptosis	TopSelection_Apoptosis/Apoptosis
NFKBIA	PARP4	NFKBIA_PARP4	Yes	No	No	1	Yes	No	No	1	No	No	No	4.36564540863037	4.29557991027832	0.991242735450999	TopSelection	Apoptosis/Apoptosis	TopSelection_Apoptosis/Apoptosis
CASP6	MCL1	CASP6_MCL1	Yes	No	No	1	Yes	No	No	1	No	No	No	4.55593347549438	4.07069635391235	0.991163123955099	TopSelection	Apoptosis/Apoptosis	TopSelection_Apoptosis/Apoptosis
CASP3	CASP9	CASP3_CASP9	Yes	No	No	1	Yes	No	No	1	No	No	No	4.44156217575073	4.23800277709961	0.991083512459199	TopSelection	Apoptosis/Apoptosis	TopSelection_Apoptosis/Apoptosis
JUN	PIK3R3	JUN_PIK3R3	Yes	No	No	1	Yes	No	No	1	No	No	No	4.3223237991333	4.34238862991333	0.991003900963299	TopSelection	Apoptosis/Apoptosis	TopSelection_Apoptosis/Apoptosis
CASP6	ITPR1	CASP6_ITPR1	Yes	No	No	1	Yes	No	No	1	No	No	No	4.55593347549438	4.064621925354	0.990924289467399	TopSelection	Apoptosis/Apoptosis	TopSelection_Apoptosis/Apoptosis
CASP3	IL3	CASP3_IL3	Yes	No	No	1	Yes	No	No	1	No	No	No	4.44156217575073	4.22450733184814	0.990844677971499	TopSelection	Apoptosis/Apoptosis	TopSelection_Apoptosis/Apoptosis
NFKBIA	PMAIP1	NFKBIA_PMAIP1	Yes	No	No	1	Yes	No	No	1	No	No	No	4.36564540863037	4.28647994995117	0.990765066475599	TopSelection	Apoptosis/Apoptosis	TopSelection_Apoptosis/Apoptosis
ATG7	NFKBIA	ATG7_NFKBIA	No	Yes	No	1	Yes	No	No	1	Yes	No	No	4.28554344177246	4.36564540863037	0.990685454979699	TopSelection	Apoptosis/Autosis	TopSelection_Apoptosis/Autosis
DAXX	MAPK8	DAXX_MAPK8	Yes	No	No	1	Yes	No	No	1	No	No	No	3.93789267539978	4.76709842681885	0.990605843483799	TopSelection	Apoptosis/Apoptosis	TopSelection_Apoptosis/Apoptosis
AKT3	LMNA	AKT3_LMNA	Yes	No	No	1	Yes	No	No	1	No	No	No	4.65310859680176	4.03444957733154	0.990526231987899	TopSelection	Apoptosis/Apoptosis	TopSelection_Apoptosis/Apoptosis
PARP4	PIK3R3	PARP4_PIK3R3	Yes	No	No	1	Yes	No	No	1	No	No	No	4.29557991027832	4.34238862991333	0.990446620491999	TopSelection	Apoptosis/Apoptosis	TopSelection_Apoptosis/Apoptosis
CASP6	LMNA	CASP6_LMNA	Yes	No	No	1	Yes	No	No	1	No	No	No	4.55593347549438	4.03444957733154	0.990367008996099	TopSelection	Apoptosis/Apoptosis	TopSelection_Apoptosis/Apoptosis
AKT3	MAP2K1	AKT3_MAP2K1	Yes	No	No	1	Yes	No	No	1	No	Yes	No	4.65310859680176	4.02238178253174	0.990287397500199	TopSelection	Apoptosis/Apoptosis	TopSelection_Apoptosis/Apoptosis
CAPN2	NFKBIA	CAPN2_NFKBIA	Yes	No	No	1	Yes	No	No	1	No	No	No	4.25028133392334	4.36564540863037	0.990207786004299	TopSelection	Apoptosis/Apoptosis	TopSelection_Apoptosis/Apoptosis
PIK3R3	PMAIP1	PIK3R3_PMAIP1	Yes	No	No	1	Yes	No	No	1	No	No	No	4.34238862991333	4.28647994995117	0.990128174508399	TopSelection	Apoptosis/Apoptosis	TopSelection_Apoptosis/Apoptosis
ATG7	PIK3R3	ATG7_PIK3R3	No	Yes	No	1	Yes	No	No	1	Yes	No	No	4.28554344177246	4.34238862991333	0.990048563012499	TopSelection	Apoptosis/Autosis	TopSelection_Apoptosis/Autosis
APAF1	NFKBIA	APAF1_NFKBIA	Yes	No	No	1	Yes	No	No	1	No	No	No	4.24777984619141	4.36564540863037	0.989968951516599	TopSelection	Apoptosis/Apoptosis	TopSelection_Apoptosis/Apoptosis
CASP6	MAP2K1	CASP6_MAP2K1	Yes	No	No	1	Yes	No	No	1	No	No	No	4.55593347549438	4.02238178253174	0.989889340020699	TopSelection	Apoptosis/Apoptosis	TopSelection_Apoptosis/Apoptosis
DIABLO	NFKBIA	DIABLO_NFKBIA	Yes	No	No	1	Yes	No	No	1	No	No	No	4.24345827102661	4.36564540863037	0.989809728524799	TopSelection	Apoptosis/Apoptosis	TopSelection_Apoptosis/Apoptosis
CAPN1	CASP3	CAPN1_CASP3	Yes	No	No	1	Yes	No	No	1	No	No	No	4.15465831756592	4.44156217575073	0.989730117028899	TopSelection	Apoptosis/Apoptosis	TopSelection_Apoptosis/Apoptosis
JUN	PARP4	JUN_PARP4	Yes	No	No	1	Yes	No	No	1	No	No	No	4.3223237991333	4.29557991027832	0.989650505532999	TopSelection	Apoptosis/Apoptosis	TopSelection_Apoptosis/Apoptosis
CASP9	NFKBIA	CASP9_NFKBIA	Yes	No	No	1	Yes	No	No	1	No	No	No	4.23800277709961	4.36564540863037	0.989570894037099	TopSelection	Apoptosis/Apoptosis	TopSelection_Apoptosis/Apoptosis
CASP6	MAPK9	CASP6_MAPK9	Yes	No	No	1	Yes	No	No	1	No	No	No	4.55593347549438	4.01370525360107	0.989491282541199	TopSelection	Apoptosis/Apoptosis	TopSelection_Apoptosis/Apoptosis
CAPN1	ITPR3	CAPN1_ITPR3	Yes	No	No	1	Yes	No	No	1	No	No	No	4.15465831756592	4.4349479675293	0.989411671045299	TopSelection	Apoptosis/Apoptosis	TopSelection_Apoptosis/Apoptosis
JUN	PMAIP1	JUN_PMAIP1	Yes	No	No	1	Yes	No	No	1	No	No	No	4.3223237991333	4.28647994995117	0.989332059549399	TopSelection	Apoptosis/Apoptosis	TopSelection_Apoptosis/Apoptosis
ATG7	JUN	ATG7_JUN	No	Yes	No	1	Yes	No	No	1	Yes	No	No	4.28554344177246	4.3223237991333	0.989252448053499	TopSelection	Apoptosis/Autosis	TopSelection_Apoptosis/Autosis
ITPR3	PARP2	ITPR3_PARP2	Yes	No	No	1	Yes	No	No	1	No	No	No	4.4349479675293	4.13257455825806	0.989172836557599	TopSelection	Apoptosis/Apoptosis	TopSelection_Apoptosis/Apoptosis
CASP3	MAPK10	CASP3_MAPK10	Yes	No	No	1	Yes	No	No	1	No	No	No	4.44156217575073	4.12262296676636	0.989093225061699	TopSelection	Apoptosis/Apoptosis	TopSelection_Apoptosis/Apoptosis
CAPN2	PIK3R3	CAPN2_PIK3R3	Yes	No	No	1	Yes	No	No	1	No	No	No	4.25028133392334	4.34238862991333	0.989013613565799	TopSelection	Apoptosis/Apoptosis	TopSelection_Apoptosis/Apoptosis
APAF1	PIK3R3	APAF1_PIK3R3	Yes	No	No	1	Yes	No	No	1	No	No	No	4.24777984619141	4.34238862991333	0.988934002069899	TopSelection	Apoptosis/Apoptosis	TopSelection_Apoptosis/Apoptosis
AKT3	BAD	AKT3_BAD	Yes	No	No	1	Yes	No	No	1	No	No	No	4.65310859680176	3.98051190376282	0.988854390573999	TopSelection	Apoptosis/Apoptosis	TopSelection_Apoptosis/Apoptosis
ITPR3	MAPK10	ITPR3_MAPK10	Yes	No	No	1	Yes	No	No	1	No	No	No	4.4349479675293	4.12262296676636	0.988774779078099	TopSelection	Apoptosis/Apoptosis	TopSelection_Apoptosis/Apoptosis
PARP4	PMAIP1	PARP4_PMAIP1	Yes	No	No	1	Yes	No	No	1	No	No	No	4.29557991027832	4.28647994995117	0.988695167582199	TopSelection	Apoptosis/Apoptosis	TopSelection_Apoptosis/Apoptosis
AKT3	BAK1	AKT3_BAK1	Yes	No	No	1	Yes	No	No	1	No	No	No	4.65310859680176	3.9797146320343	0.988615556086299	TopSelection	Apoptosis/Apoptosis	TopSelection_Apoptosis/Apoptosis
BAD	CASP6	BAD_CASP6	Yes	No	No	1	Yes	No	No	1	No	No	No	3.98051190376282	4.55593347549438	0.988535944590399	TopSelection	Apoptosis/Apoptosis	TopSelection_Apoptosis/Apoptosis
ATG7	PARP4	ATG7_PARP4	No	Yes	No	1	Yes	No	No	1	Yes	No	No	4.28554344177246	4.29557991027832	0.988456333094499	TopSelection	Apoptosis/Autosis	TopSelection_Apoptosis/Autosis
BAK1	CASP6	BAK1_CASP6	Yes	No	No	1	Yes	No	No	1	No	No	No	3.9797146320343	4.55593347549438	0.988376721598599	TopSelection	Apoptosis/Apoptosis	TopSelection_Apoptosis/Apoptosis
FAS	ITPR3	FAS_ITPR3	Yes	No	No	1	Yes	No	No	1	No	No	No	4.12012386322021	4.4349479675293	0.988297110102699	TopSelection	Apoptosis/Apoptosis	TopSelection_Apoptosis/Apoptosis
IL3	NFKBIA	IL3_NFKBIA	Yes	No	No	1	Yes	No	No	1	No	No	No	4.22450733184814	4.36564540863037	0.988217498606799	TopSelection	Apoptosis/Apoptosis	TopSelection_Apoptosis/Apoptosis
DIABLO	PIK3R3	DIABLO_PIK3R3	Yes	No	No	1	Yes	No	No	1	No	No	No	4.24345827102661	4.34238862991333	0.988137887110899	TopSelection	Apoptosis/Apoptosis	TopSelection_Apoptosis/Apoptosis
ATF4	ITPR3	ATF4_ITPR3	Yes	No	No	1	Yes	No	No	1	No	No	No	4.11863994598389	4.4349479675293	0.988058275614999	TopSelection	Apoptosis/Apoptosis	TopSelection_Apoptosis/Apoptosis
CASP7	MAPK8	CASP7_MAPK8	Yes	No	No	1	Yes	No	No	1	No	No	No	3.87537503242493	4.76709842681885	0.987978664119099	TopSelection	Apoptosis/Apoptosis	TopSelection_Apoptosis/Apoptosis
CASP9	PIK3R3	CASP9_PIK3R3	Yes	No	No	1	Yes	No	No	1	No	No	No	4.23800277709961	4.34238862991333	0.987899052623199	TopSelection	Apoptosis/Apoptosis	TopSelection_Apoptosis/Apoptosis
CASP6	GADD45B	CASP6_GADD45B	Yes	No	No	1	Yes	No	No	1	No	No	No	4.55593347549438	3.97104811668396	0.987819441127299	TopSelection	Apoptosis/Apoptosis	TopSelection_Apoptosis/Apoptosis
ATG7	PMAIP1	ATG7_PMAIP1	No	Yes	No	1	Yes	No	No	1	Yes	No	No	4.28554344177246	4.28647994995117	0.987739829631399	TopSelection	Apoptosis/Autosis	TopSelection_Apoptosis/Autosis
AKT3	GADD45B	AKT3_GADD45B	Yes	No	No	1	Yes	No	No	1	No	No	No	4.65310859680176	3.97104811668396	0.987660218135499	TopSelection	Apoptosis/Apoptosis	TopSelection_Apoptosis/Apoptosis
CASP3	MAP2K2	CASP3_MAP2K2	Yes	No	No	1	Yes	No	No	1	No	No	No	4.44156217575073	4.10230159759521	0.987580606639599	TopSelection	Apoptosis/Apoptosis	TopSelection_Apoptosis/Apoptosis
CASP3	DFFA	CASP3_DFFA	Yes	No	No	1	Yes	No	No	1	No	No	No	4.44156217575073	4.10083198547363	0.987500995143699	TopSelection	Apoptosis/Apoptosis	TopSelection_Apoptosis/Apoptosis
CAPN2	JUN	CAPN2_JUN	Yes	No	No	1	Yes	No	No	1	No	No	No	4.25028133392334	4.3223237991333	0.987421383647799	TopSelection	Apoptosis/Apoptosis	TopSelection_Apoptosis/Apoptosis
APAF1	JUN	APAF1_JUN	Yes	No	No	1	Yes	No	No	1	No	No	No	4.24777984619141	4.3223237991333	0.987341772151899	TopSelection	Apoptosis/Apoptosis	TopSelection_Apoptosis/Apoptosis
ITPR3	MAP2K2	ITPR3_MAP2K2	Yes	No	No	1	Yes	No	No	1	No	No	No	4.4349479675293	4.10230159759521	0.987262160655999	TopSelection	Apoptosis/Apoptosis	TopSelection_Apoptosis/Apoptosis
DFFA	ITPR3	DFFA_ITPR3	Yes	No	No	1	Yes	No	No	1	No	No	No	4.10083198547363	4.4349479675293	0.987182549160099	TopSelection	Apoptosis/Apoptosis	TopSelection_Apoptosis/Apoptosis
BIRC2	ITPR3	BIRC2_ITPR3	Yes	No	No	1	Yes	No	No	1	No	No	No	4.09962606430054	4.4349479675293	0.987102937664199	TopSelection	Apoptosis/Apoptosis	TopSelection_Apoptosis/Apoptosis
CTSO	ITPR3	CTSO_ITPR3	Yes	No	No	1	Yes	No	No	1	No	No	No	4.09933948516846	4.4349479675293	0.987023326168299	TopSelection	Apoptosis/Apoptosis	TopSelection_Apoptosis/Apoptosis
CASP12	ITPR3	CASP12_ITPR3	Yes	No	No	1	Yes	No	No	1	No	No	No	4.09918117523193	4.4349479675293	0.986943714672399	TopSelection	Apoptosis/Apoptosis	TopSelection_Apoptosis/Apoptosis
DIABLO	JUN	DIABLO_JUN	Yes	No	No	1	Yes	No	No	1	No	No	No	4.24345827102661	4.3223237991333	0.986864103176499	TopSelection	Apoptosis/Apoptosis	TopSelection_Apoptosis/Apoptosis
IL3	PIK3R3	IL3_PIK3R3	Yes	No	No	1	Yes	No	No	1	No	No	No	4.22450733184814	4.34238862991333	0.986784491680599	TopSelection	Apoptosis/Apoptosis	TopSelection_Apoptosis/Apoptosis
CASP9	JUN	CASP9_JUN	Yes	No	No	1	Yes	No	No	1	No	No	No	4.23800277709961	4.3223237991333	0.986704880184699	TopSelection	Apoptosis/Apoptosis	TopSelection_Apoptosis/Apoptosis
CASP3	PARP2	CASP3_PARP2	Yes	No	No	1	Yes	No	No	1	No	No	No	4.44156217575073	4.13257455825806	0.986625268688799	TopSelection	Apoptosis/Apoptosis	TopSelection_Apoptosis/Apoptosis
MAPK8	PARP3	MAPK8_PARP3	Yes	No	No	1	Yes	No	No	1	No	No	No	4.76709842681885	3.70073795318604	0.986545657192899	TopSelection	Apoptosis/Apoptosis	TopSelection_Apoptosis/Apoptosis
APAF1	PARP4	APAF1_PARP4	Yes	No	No	1	Yes	No	No	1	No	No	No	4.24777984619141	4.29557991027832	0.986466045696999	TopSelection	Apoptosis/Apoptosis	TopSelection_Apoptosis/Apoptosis
CASP3	MAP3K14	CASP3_MAP3K14	Yes	No	No	1	Yes	No	No	1	No	No	No	4.44156217575073	4.07678318023682	0.986386434201099	TopSelection	Apoptosis/Apoptosis	TopSelection_Apoptosis/Apoptosis
CASP6	TNFRSF10A	CASP6_TNFRSF10A	Yes	No	No	1	Yes	No	No	1	No	No	No	4.55593347549438	3.93964695930481	0.986306822705199	TopSelection	Apoptosis/Apoptosis	TopSelection_Apoptosis/Apoptosis
CAPN2	PARP4	CAPN2_PARP4	Yes	No	No	1	Yes	No	No	1	No	No	No	4.25028133392334	4.29557991027832	0.986227211209299	TopSelection	Apoptosis/Apoptosis	TopSelection_Apoptosis/Apoptosis
CASP6	DAXX	CASP6_DAXX	Yes	No	No	1	Yes	No	No	1	No	No	No	4.55593347549438	3.93789267539978	0.986147599713399	TopSelection	Apoptosis/Apoptosis	TopSelection_Apoptosis/Apoptosis
CASP3	MCL1	CASP3_MCL1	Yes	No	No	1	Yes	No	No	1	No	No	No	4.44156217575073	4.07069635391235	0.986067988217499	TopSelection	Apoptosis/Apoptosis	TopSelection_Apoptosis/Apoptosis
CAPN2	PMAIP1	CAPN2_PMAIP1	Yes	No	No	1	Yes	No	No	1	No	No	No	4.25028133392334	4.28647994995117	0.985988376721599	TopSelection	Apoptosis/Apoptosis	TopSelection_Apoptosis/Apoptosis
ITPR3	MAP3K14	ITPR3_MAP3K14	Yes	No	No	1	Yes	No	No	1	No	No	No	4.4349479675293	4.07678318023682	0.985908765225699	TopSelection	Apoptosis/Apoptosis	TopSelection_Apoptosis/Apoptosis
IL3	JUN	IL3_JUN	Yes	No	No	1	Yes	No	No	1	No	No	No	4.22450733184814	4.3223237991333	0.985829153729799	TopSelection	Apoptosis/Apoptosis	TopSelection_Apoptosis/Apoptosis
ATG7	CAPN2	ATG7_CAPN2	No	Yes	No	1	Yes	No	No	1	Yes	No	No	4.28554344177246	4.25028133392334	0.985749542233899	TopSelection	Apoptosis/Autosis	TopSelection_Apoptosis/Autosis
CASP9	PARP4	CASP9_PARP4	Yes	No	No	1	Yes	No	No	1	No	No	No	4.23800277709961	4.29557991027832	0.985669930737999	TopSelection	Apoptosis/Apoptosis	TopSelection_Apoptosis/Apoptosis
AKT3	TNFRSF10A	AKT3_TNFRSF10A	Yes	No	No	1	Yes	No	No	1	No	No	No	4.65310859680176	3.93964695930481	0.985590319242099	TopSelection	Apoptosis/Apoptosis	TopSelection_Apoptosis/Apoptosis
APAF1	PMAIP1	APAF1_PMAIP1	Yes	No	No	1	Yes	No	No	1	No	No	No	4.24777984619141	4.28647994995117	0.985510707746199	TopSelection	Apoptosis/Apoptosis	TopSelection_Apoptosis/Apoptosis
CASP3	FAS	CASP3_FAS	Yes	No	No	1	Yes	No	No	1	No	No	No	4.44156217575073	4.12012386322021	0.985431096250299	TopSelection	Apoptosis/Apoptosis	TopSelection_Apoptosis/Apoptosis
CAPN1	NFKBIA	CAPN1_NFKBIA	Yes	No	No	1	Yes	No	No	1	No	No	No	4.15465831756592	4.36564540863037	0.985351484754398	TopSelection	Apoptosis/Apoptosis	TopSelection_Apoptosis/Apoptosis
APAF1	ATG7	APAF1_ATG7	Yes	No	No	1	No	Yes	No	1	Yes	No	No	4.24777984619141	4.28554344177246	0.985271873258499	TopSelection	Apoptosis/Autosis	TopSelection_Apoptosis/Autosis
AKT3	DAXX	AKT3_DAXX	Yes	No	No	1	Yes	No	No	1	No	No	No	4.65310859680176	3.93789267539978	0.985192261762599	TopSelection	Apoptosis/Apoptosis	TopSelection_Apoptosis/Apoptosis
ATF4	CASP3	ATF4_CASP3	Yes	No	No	1	Yes	No	No	1	No	No	No	4.11863994598389	4.44156217575073	0.985112650266698	TopSelection	Apoptosis/Apoptosis	TopSelection_Apoptosis/Apoptosis
DIABLO	PARP4	DIABLO_PARP4	Yes	No	No	1	Yes	No	No	1	No	No	No	4.24345827102661	4.29557991027832	0.985033038770799	TopSelection	Apoptosis/Apoptosis	TopSelection_Apoptosis/Apoptosis
ITPR3	MCL1	ITPR3_MCL1	Yes	No	No	1	Yes	No	No	1	No	No	No	4.4349479675293	4.07069635391235	0.984953427274899	TopSelection	Apoptosis/Apoptosis	TopSelection_Apoptosis/Apoptosis
DIABLO	PMAIP1	DIABLO_PMAIP1	Yes	No	No	1	Yes	No	No	1	No	No	No	4.24345827102661	4.28647994995117	0.984873815778998	TopSelection	Apoptosis/Apoptosis	TopSelection_Apoptosis/Apoptosis
ATG7	DIABLO	ATG7_DIABLO	No	Yes	No	1	Yes	No	No	1	Yes	No	No	4.28554344177246	4.24345827102661	0.984794204283098	TopSelection	Apoptosis/Autosis	TopSelection_Apoptosis/Autosis
EIF2AK3	MAPK8	EIF2AK3_MAPK8	Yes	No	No	1	Yes	No	No	1	No	No	No	3.83679366111755	4.76709842681885	0.984714592787198	TopSelection	Apoptosis/Apoptosis	TopSelection_Apoptosis/Apoptosis
CASP9	PMAIP1	CASP9_PMAIP1	Yes	No	No	1	Yes	No	No	1	No	No	No	4.23800277709961	4.28647994995117	0.984634981291298	TopSelection	Apoptosis/Apoptosis	TopSelection_Apoptosis/Apoptosis
ITPR1	ITPR3	ITPR1_ITPR3	Yes	No	No	1	Yes	No	No	1	No	No	No	4.064621925354	4.4349479675293	0.984555369795398	TopSelection	Apoptosis/Apoptosis	TopSelection_Apoptosis/Apoptosis
ATG7	CASP9	ATG7_CASP9	No	Yes	No	1	Yes	No	No	1	Yes	No	No	4.28554344177246	4.23800277709961	0.984475758299498	TopSelection	Apoptosis/Autosis	TopSelection_Apoptosis/Autosis
NFKBIA	PARP2	NFKBIA_PARP2	Yes	No	No	1	Yes	No	No	1	No	No	No	4.36564540863037	4.13257455825806	0.984396146803598	TopSelection	Apoptosis/Apoptosis	TopSelection_Apoptosis/Apoptosis
BIRC2	CASP3	BIRC2_CASP3	Yes	No	No	1	Yes	No	No	1	No	No	No	4.09962606430054	4.44156217575073	0.984316535307698	TopSelection	Apoptosis/Apoptosis	TopSelection_Apoptosis/Apoptosis
ATG7	IL3	ATG7_IL3	No	Yes	No	1	Yes	No	No	1	Yes	No	No	4.28554344177246	4.22450733184814	0.984236923811798	TopSelection	Apoptosis/Autosis	TopSelection_Apoptosis/Autosis
IL3	PARP4	IL3_PARP4	Yes	No	No	1	Yes	No	No	1	No	No	No	4.22450733184814	4.29557991027832	0.984157312315898	TopSelection	Apoptosis/Apoptosis	TopSelection_Apoptosis/Apoptosis
CASP3	CTSO	CASP3_CTSO	Yes	No	No	1	Yes	No	No	1	No	No	No	4.44156217575073	4.09933948516846	0.984077700819998	TopSelection	Apoptosis/Apoptosis	TopSelection_Apoptosis/Apoptosis
CASP12	CASP3	CASP12_CASP3	Yes	No	No	1	Yes	No	No	1	No	No	No	4.09918117523193	4.44156217575073	0.983998089324098	TopSelection	Apoptosis/Apoptosis	TopSelection_Apoptosis/Apoptosis
FASLG	MAPK8	FASLG_MAPK8	Yes	No	No	1	Yes	No	No	1	No	No	No	3.65992879867554	4.76709842681885	0.983918477828198	TopSelection	Apoptosis/Apoptosis	TopSelection_Apoptosis/Apoptosis
CAPN1	PIK3R3	CAPN1_PIK3R3	Yes	No	No	1	Yes	No	No	1	No	No	No	4.15465831756592	4.34238862991333	0.983838866332298	TopSelection	Apoptosis/Apoptosis	TopSelection_Apoptosis/Apoptosis
CASP3	LMNA	CASP3_LMNA	Yes	No	No	1	Yes	No	No	1	No	No	No	4.44156217575073	4.03444957733154	0.983759254836398	TopSelection	Apoptosis/Apoptosis	TopSelection_Apoptosis/Apoptosis
MAPK10	NFKBIA	MAPK10_NFKBIA	Yes	No	No	1	Yes	No	No	1	No	No	No	4.12262296676636	4.36564540863037	0.983679643340498	TopSelection	Apoptosis/Apoptosis	TopSelection_Apoptosis/Apoptosis
IL3	PMAIP1	IL3_PMAIP1	Yes	No	No	1	Yes	No	No	1	No	No	No	4.22450733184814	4.28647994995117	0.983600031844598	TopSelection	Apoptosis/Apoptosis	TopSelection_Apoptosis/Apoptosis
FAS	NFKBIA	FAS_NFKBIA	Yes	No	No	1	Yes	No	No	1	No	No	No	4.12012386322021	4.36564540863037	0.983520420348698	TopSelection	Apoptosis/Apoptosis	TopSelection_Apoptosis/Apoptosis
ITPR3	LMNA	ITPR3_LMNA	Yes	No	No	1	Yes	No	No	1	No	No	No	4.4349479675293	4.03444957733154	0.983440808852798	TopSelection	Apoptosis/Apoptosis	TopSelection_Apoptosis/Apoptosis
APAF1	CAPN2	APAF1_CAPN2	Yes	No	No	1	Yes	No	No	1	No	No	No	4.24777984619141	4.25028133392334	0.983361197356898	TopSelection	Apoptosis/Apoptosis	TopSelection_Apoptosis/Apoptosis
CASP3	MAP2K1	CASP3_MAP2K1	Yes	No	No	1	Yes	No	No	1	No	No	No	4.44156217575073	4.02238178253174	0.983281585860998	TopSelection	Apoptosis/Apoptosis	TopSelection_Apoptosis/Apoptosis
CAPN2	DIABLO	CAPN2_DIABLO	Yes	No	No	1	Yes	No	No	1	No	No	No	4.25028133392334	4.24345827102661	0.983201974365098	TopSelection	Apoptosis/Apoptosis	TopSelection_Apoptosis/Apoptosis
APAF1	DIABLO	APAF1_DIABLO	Yes	No	No	1	Yes	No	No	1	No	No	No	4.24777984619141	4.24345827102661	0.983122362869198	TopSelection	Apoptosis/Apoptosis	TopSelection_Apoptosis/Apoptosis
CAPN1	JUN	CAPN1_JUN	Yes	No	No	1	Yes	No	No	1	No	No	No	4.15465831756592	4.3223237991333	0.983042751373298	TopSelection	Apoptosis/Apoptosis	TopSelection_Apoptosis/Apoptosis
CAPN2	CASP9	CAPN2_CASP9	Yes	No	No	1	Yes	No	No	1	No	No	No	4.25028133392334	4.23800277709961	0.982963139877398	TopSelection	Apoptosis/Apoptosis	TopSelection_Apoptosis/Apoptosis
ITPR3	MAP2K1	ITPR3_MAP2K1	Yes	No	No	1	Yes	No	No	1	No	No	No	4.4349479675293	4.02238178253174	0.982883528381498	TopSelection	Apoptosis/Apoptosis	TopSelection_Apoptosis/Apoptosis
CASP3	MAPK9	CASP3_MAPK9	Yes	No	No	1	Yes	No	No	1	No	No	No	4.44156217575073	4.01370525360107	0.982803916885598	TopSelection	Apoptosis/Apoptosis	TopSelection_Apoptosis/Apoptosis
MAP2K2	NFKBIA	MAP2K2_NFKBIA	Yes	No	No	1	Yes	No	No	1	No	No	No	4.10230159759521	4.36564540863037	0.982724305389698	TopSelection	Apoptosis/Apoptosis	TopSelection_Apoptosis/Apoptosis
DFFA	NFKBIA	DFFA_NFKBIA	Yes	No	No	1	Yes	No	No	1	No	No	No	4.10083198547363	4.36564540863037	0.982644693893798	TopSelection	Apoptosis/Apoptosis	TopSelection_Apoptosis/Apoptosis
BIRC2	NFKBIA	BIRC2_NFKBIA	Yes	No	No	1	Yes	No	No	1	No	No	No	4.09962606430054	4.36564540863037	0.982565082397898	TopSelection	Apoptosis/Apoptosis	TopSelection_Apoptosis/Apoptosis
CTSO	NFKBIA	CTSO_NFKBIA	Yes	No	No	1	Yes	No	No	1	No	No	No	4.09933948516846	4.36564540863037	0.982485470901998	TopSelection	Apoptosis/Apoptosis	TopSelection_Apoptosis/Apoptosis
CASP12	NFKBIA	CASP12_NFKBIA	Yes	No	No	1	Yes	No	No	1	No	No	No	4.09918117523193	4.36564540863037	0.982405859406098	TopSelection	Apoptosis/Apoptosis	TopSelection_Apoptosis/Apoptosis
APAF1	CASP9	APAF1_CASP9	Yes	No	No	1	Yes	No	No	1	No	No	No	4.24777984619141	4.23800277709961	0.982326247910198	TopSelection	Apoptosis/Apoptosis	TopSelection_Apoptosis/Apoptosis
CASP6	CASP7	CASP6_CASP7	Yes	No	No	1	Yes	No	No	1	No	No	No	4.55593347549438	3.87537503242493	0.982246636414298	TopSelection	Apoptosis/Apoptosis	TopSelection_Apoptosis/Apoptosis
MAPK10	PIK3R3	MAPK10_PIK3R3	Yes	No	No	1	Yes	No	No	1	No	No	No	4.12262296676636	4.34238862991333	0.982167024918398	TopSelection	Apoptosis/Apoptosis	TopSelection_Apoptosis/Apoptosis
CASP9	DIABLO	CASP9_DIABLO	Yes	No	No	1	Yes	No	No	1	No	No	No	4.23800277709961	4.24345827102661	0.982087413422498	TopSelection	Apoptosis/Apoptosis	TopSelection_Apoptosis/Apoptosis
ITPR3	MAPK9	ITPR3_MAPK9	Yes	No	No	1	Yes	No	No	1	No	No	No	4.4349479675293	4.01370525360107	0.982007801926598	TopSelection	Apoptosis/Apoptosis	TopSelection_Apoptosis/Apoptosis
CASP3	ITPR1	CASP3_ITPR1	Yes	No	No	1	Yes	No	No	1	No	No	No	4.44156217575073	4.064621925354	0.981928190430698	TopSelection	Apoptosis/Apoptosis	TopSelection_Apoptosis/Apoptosis
CAPN2	IL3	CAPN2_IL3	Yes	No	No	1	Yes	No	No	1	No	No	No	4.25028133392334	4.22450733184814	0.981848578934798	TopSelection	Apoptosis/Apoptosis	TopSelection_Apoptosis/Apoptosis
APAF1	IL3	APAF1_IL3	Yes	No	No	1	Yes	No	No	1	No	No	No	4.24777984619141	4.22450733184814	0.981768967438898	TopSelection	Apoptosis/Apoptosis	TopSelection_Apoptosis/Apoptosis
AKT3	CASP7	AKT3_CASP7	Yes	No	No	1	Yes	No	No	1	No	No	No	4.65310859680176	3.87537503242493	0.981689355942998	TopSelection	Apoptosis/Apoptosis	TopSelection_Apoptosis/Apoptosis
DIABLO	IL3	DIABLO_IL3	Yes	No	No	1	Yes	No	No	1	No	No	No	4.24345827102661	4.22450733184814	0.981609744447098	TopSelection	Apoptosis/Apoptosis	TopSelection_Apoptosis/Apoptosis
MAPK8	NTRK1	MAPK8_NTRK1	Yes	No	No	1	Yes	No	No	1	No	No	No	4.76709842681885	3.6089768409729	0.981530132951198	TopSelection	Apoptosis/Apoptosis	TopSelection_Apoptosis/Apoptosis
ATF4	NFKBIA	ATF4_NFKBIA	Yes	No	No	1	Yes	No	No	1	No	No	No	4.11863994598389	4.36564540863037	0.981450521455298	TopSelection	Apoptosis/Apoptosis	TopSelection_Apoptosis/Apoptosis
MAP3K14	NFKBIA	MAP3K14_NFKBIA	Yes	No	No	1	Yes	No	No	1	No	No	No	4.07678318023682	4.36564540863037	0.981370909959398	TopSelection	Apoptosis/Apoptosis	TopSelection_Apoptosis/Apoptosis
MAP2K2	PIK3R3	MAP2K2_PIK3R3	Yes	No	No	1	Yes	No	No	1	No	No	No	4.10230159759521	4.34238862991333	0.981291298463498	TopSelection	Apoptosis/Apoptosis	TopSelection_Apoptosis/Apoptosis
CASP9	IL3	CASP9_IL3	Yes	No	No	1	Yes	No	No	1	No	No	No	4.23800277709961	4.22450733184814	0.981211686967598	TopSelection	Apoptosis/Apoptosis	TopSelection_Apoptosis/Apoptosis
CAPN1	PARP4	CAPN1_PARP4	Yes	No	No	1	Yes	No	No	1	No	No	No	4.15465831756592	4.29557991027832	0.981132075471698	TopSelection	Apoptosis/Apoptosis	TopSelection_Apoptosis/Apoptosis
JUN	MAPK10	JUN_MAPK10	Yes	No	No	1	Yes	No	No	1	No	No	No	4.3223237991333	4.12262296676636	0.981052463975798	TopSelection	Apoptosis/Apoptosis	TopSelection_Apoptosis/Apoptosis
MCL1	NFKBIA	MCL1_NFKBIA	Yes	No	No	1	Yes	No	No	1	No	No	No	4.07069635391235	4.36564540863037	0.980972852479898	TopSelection	Apoptosis/Apoptosis	TopSelection_Apoptosis/Apoptosis
PARP2	PIK3R3	PARP2_PIK3R3	Yes	No	No	1	Yes	No	No	1	No	No	No	4.13257455825806	4.34238862991333	0.980893240983998	TopSelection	Apoptosis/Apoptosis	TopSelection_Apoptosis/Apoptosis
BAK1	CASP3	BAK1_CASP3	Yes	No	No	1	Yes	No	No	1	No	No	No	3.9797146320343	4.44156217575073	0.980813629488098	TopSelection	Apoptosis/Apoptosis	TopSelection_Apoptosis/Apoptosis
CFLAR	MAPK8	CFLAR_MAPK8	Yes	No	No	1	Yes	No	No	1	No	No	No	3.76468968391419	4.76709842681885	0.980734017992198	TopSelection	Apoptosis/Apoptosis	TopSelection_Apoptosis/Apoptosis
CAPN1	PMAIP1	CAPN1_PMAIP1	Yes	No	No	1	Yes	No	No	1	No	No	No	4.15465831756592	4.28647994995117	0.980654406496298	TopSelection	Apoptosis/Apoptosis	TopSelection_Apoptosis/Apoptosis
BAD	ITPR3	BAD_ITPR3	Yes	No	No	1	Yes	No	No	1	No	No	No	3.98051190376282	4.4349479675293	0.980574795000398	TopSelection	Apoptosis/Apoptosis	TopSelection_Apoptosis/Apoptosis
ATG7	CAPN1	ATG7_CAPN1	No	Yes	No	1	Yes	No	No	1	Yes	No	No	4.28554344177246	4.15465831756592	0.980495183504498	TopSelection	Apoptosis/Autosis	TopSelection_Apoptosis/Autosis
BAK1	ITPR3	BAK1_ITPR3	Yes	No	No	1	Yes	No	No	1	No	No	No	3.9797146320343	4.4349479675293	0.980415572008598	TopSelection	Apoptosis/Apoptosis	TopSelection_Apoptosis/Apoptosis
CASP6	EIF2AK3	CASP6_EIF2AK3	Yes	No	No	1	Yes	No	No	1	No	No	No	4.55593347549438	3.83679366111755	0.980335960512698	TopSelection	Apoptosis/Apoptosis	TopSelection_Apoptosis/Apoptosis
FAS	PIK3R3	FAS_PIK3R3	Yes	No	No	1	Yes	No	No	1	No	No	No	4.12012386322021	4.34238862991333	0.980256349016798	TopSelection	Apoptosis/Apoptosis	TopSelection_Apoptosis/Apoptosis
IL3RA	MAPK8	IL3RA_MAPK8	Yes	No	No	1	Yes	No	No	1	No	No	No	3.75540709495544	4.76709842681885	0.980176737520898	TopSelection	Apoptosis/Apoptosis	TopSelection_Apoptosis/Apoptosis
ATF4	PIK3R3	ATF4_PIK3R3	Yes	No	No	1	Yes	No	No	1	No	No	No	4.11863994598389	4.34238862991333	0.980097126024998	TopSelection	Apoptosis/Apoptosis	TopSelection_Apoptosis/Apoptosis
GADD45B	ITPR3	GADD45B_ITPR3	Yes	No	No	1	Yes	No	No	1	No	No	No	3.97104811668396	4.4349479675293	0.980017514529098	TopSelection	Apoptosis/Apoptosis	TopSelection_Apoptosis/Apoptosis
JUN	MAP2K2	JUN_MAP2K2	Yes	No	No	1	Yes	No	No	1	No	No	No	4.3223237991333	4.10230159759521	0.979937903033198	TopSelection	Apoptosis/Apoptosis	TopSelection_Apoptosis/Apoptosis
PARP2	PARP4	PARP2_PARP4	Yes	No	No	1	Yes	No	No	1	No	No	No	4.13257455825806	4.29557991027832	0.979858291537298	TopSelection	Apoptosis/Apoptosis	TopSelection_Apoptosis/Apoptosis
JUN	PARP2	JUN_PARP2	Yes	No	No	1	Yes	No	No	1	No	No	No	4.3223237991333	4.13257455825806	0.979778680041398	TopSelection	Apoptosis/Apoptosis	TopSelection_Apoptosis/Apoptosis
MAP3K14	PIK3R3	MAP3K14_PIK3R3	Yes	No	No	1	Yes	No	No	1	No	No	No	4.07678318023682	4.34238862991333	0.979699068545498	TopSelection	Apoptosis/Apoptosis	TopSelection_Apoptosis/Apoptosis
MCL1	PIK3R3	MCL1_PIK3R3	Yes	No	No	1	Yes	No	No	1	No	No	No	4.07069635391235	4.34238862991333	0.979619457049598	TopSelection	Apoptosis/Apoptosis	TopSelection_Apoptosis/Apoptosis
MAPK10	PARP4	MAPK10_PARP4	Yes	No	No	1	Yes	No	No	1	No	No	No	4.12262296676636	4.29557991027832	0.979539845553698	TopSelection	Apoptosis/Apoptosis	TopSelection_Apoptosis/Apoptosis
PARP2	PMAIP1	PARP2_PMAIP1	Yes	No	No	1	Yes	No	No	1	No	No	No	4.13257455825806	4.28647994995117	0.979460234057798	TopSelection	Apoptosis/Apoptosis	TopSelection_Apoptosis/Apoptosis
ATG7	PARP2	ATG7_PARP2	No	Yes	No	1	Yes	No	No	1	Yes	No	No	4.28554344177246	4.13257455825806	0.979380622561898	TopSelection	Apoptosis/Autosis	TopSelection_Apoptosis/Autosis
AKT3	EIF2AK3	AKT3_EIF2AK3	Yes	No	No	1	Yes	No	No	1	No	No	No	4.65310859680176	3.83679366111755	0.979301011065998	TopSelection	Apoptosis/Apoptosis	TopSelection_Apoptosis/Apoptosis
FAS	JUN	FAS_JUN	Yes	No	No	1	Yes	No	No	1	No	No	No	4.12012386322021	4.3223237991333	0.979221399570098	TopSelection	Apoptosis/Apoptosis	TopSelection_Apoptosis/Apoptosis
LMNA	NFKBIA	LMNA_NFKBIA	Yes	No	No	1	Yes	No	No	1	No	No	No	4.03444957733154	4.36564540863037	0.979141788074198	TopSelection	Apoptosis/Apoptosis	TopSelection_Apoptosis/Apoptosis
ATF4	JUN	ATF4_JUN	Yes	No	No	1	Yes	No	No	1	No	No	No	4.11863994598389	4.3223237991333	0.979062176578298	TopSelection	Apoptosis/Apoptosis	TopSelection_Apoptosis/Apoptosis
DFFA	PIK3R3	DFFA_PIK3R3	Yes	No	No	1	Yes	No	No	1	No	No	No	4.10083198547363	4.34238862991333	0.978982565082398	TopSelection	Apoptosis/Apoptosis	TopSelection_Apoptosis/Apoptosis
BIRC2	PIK3R3	BIRC2_PIK3R3	Yes	No	No	1	Yes	No	No	1	No	No	No	4.09962606430054	4.34238862991333	0.978902953586498	TopSelection	Apoptosis/Apoptosis	TopSelection_Apoptosis/Apoptosis
CTSO	PIK3R3	CTSO_PIK3R3	Yes	No	No	1	Yes	No	No	1	No	No	No	4.09933948516846	4.34238862991333	0.978823342090598	TopSelection	Apoptosis/Apoptosis	TopSelection_Apoptosis/Apoptosis
CASP12	PIK3R3	CASP12_PIK3R3	Yes	No	No	1	Yes	No	No	1	No	No	No	4.09918117523193	4.34238862991333	0.978743730594698	TopSelection	Apoptosis/Apoptosis	TopSelection_Apoptosis/Apoptosis
MAPK10	PMAIP1	MAPK10_PMAIP1	Yes	No	No	1	Yes	No	No	1	No	No	No	4.12262296676636	4.28647994995117	0.978664119098798	TopSelection	Apoptosis/Apoptosis	TopSelection_Apoptosis/Apoptosis
ATG7	MAPK10	ATG7_MAPK10	No	Yes	No	1	Yes	No	No	1	Yes	No	No	4.28554344177246	4.12262296676636	0.978584507602898	TopSelection	Apoptosis/Autosis	TopSelection_Apoptosis/Autosis
CASP3	TNFRSF10A	CASP3_TNFRSF10A	Yes	No	No	1	Yes	No	No	1	No	No	No	4.44156217575073	3.93964695930481	0.978504896106998	TopSelection	Apoptosis/Apoptosis	TopSelection_Apoptosis/Apoptosis
FAS	PMAIP1	FAS_PMAIP1	Yes	No	No	1	Yes	No	No	1	No	No	No	4.12012386322021	4.28647994995117	0.978425284611098	TopSelection	Apoptosis/Apoptosis	TopSelection_Apoptosis/Apoptosis
ATG7	FAS	ATG7_FAS	No	Yes	No	1	Yes	No	No	1	Yes	No	No	4.28554344177246	4.12012386322021	0.978345673115198	TopSelection	Apoptosis/Autosis	TopSelection_Apoptosis/Autosis
JUN	MAP3K14	JUN_MAP3K14	Yes	No	No	1	Yes	No	No	1	No	No	No	4.3223237991333	4.07678318023682	0.978266061619298	TopSelection	Apoptosis/Apoptosis	TopSelection_Apoptosis/Apoptosis
ATF4	ATG7	ATF4_ATG7	Yes	No	No	1	No	Yes	No	1	Yes	No	No	4.11863994598389	4.28554344177246	0.978186450123398	TopSelection	Apoptosis/Autosis	TopSelection_Apoptosis/Autosis
MAP2K1	NFKBIA	MAP2K1_NFKBIA	Yes	No	No	1	Yes	No	No	1	No	No	No	4.02238178253174	4.36564540863037	0.978106838627498	TopSelection	Apoptosis/Apoptosis	TopSelection_Apoptosis/Apoptosis
MAP2K2	PARP4	MAP2K2_PARP4	Yes	No	No	1	Yes	No	No	1	No	No	No	4.10230159759521	4.29557991027832	0.978027227131598	TopSelection	Apoptosis/Apoptosis	TopSelection_Apoptosis/Apoptosis
ITPR3	TNFRSF10A	ITPR3_TNFRSF10A	Yes	No	No	1	Yes	No	No	1	No	No	No	4.4349479675293	3.93964695930481	0.977947615635698	TopSelection	Apoptosis/Apoptosis	TopSelection_Apoptosis/Apoptosis
JUN	MCL1	JUN_MCL1	Yes	No	No	1	Yes	No	No	1	No	No	No	4.3223237991333	4.07069635391235	0.977868004139798	TopSelection	Apoptosis/Apoptosis	TopSelection_Apoptosis/Apoptosis
CAPN1	CAPN2	CAPN1_CAPN2	Yes	No	No	1	Yes	No	No	1	No	No	No	4.15465831756592	4.25028133392334	0.977788392643898	TopSelection	Apoptosis/Apoptosis	TopSelection_Apoptosis/Apoptosis
DFFA	PARP4	DFFA_PARP4	Yes	No	No	1	Yes	No	No	1	No	No	No	4.10083198547363	4.29557991027832	0.977708781147998	TopSelection	Apoptosis/Apoptosis	TopSelection_Apoptosis/Apoptosis
DAXX	ITPR3	DAXX_ITPR3	Yes	No	No	1	Yes	No	No	1	No	No	No	3.93789267539978	4.4349479675293	0.977629169652098	TopSelection	Apoptosis/Apoptosis	TopSelection_Apoptosis/Apoptosis
MAPK8	TRAF1	MAPK8_TRAF1	Yes	No	No	1	Yes	No	No	1	No	No	No	4.76709842681885	3.72388768196106	0.977549558156198	TopSelection	Apoptosis/Apoptosis	TopSelection_Apoptosis/Apoptosis
BIRC2	PARP4	BIRC2_PARP4	Yes	No	No	1	Yes	No	No	1	No	No	No	4.09962606430054	4.29557991027832	0.977469946660298	TopSelection	Apoptosis/Apoptosis	TopSelection_Apoptosis/Apoptosis
CTSO	PARP4	CTSO_PARP4	Yes	No	No	1	Yes	No	No	1	No	No	No	4.09933948516846	4.29557991027832	0.977390335164398	TopSelection	Apoptosis/Apoptosis	TopSelection_Apoptosis/Apoptosis
CASP12	PARP4	CASP12_PARP4	Yes	No	No	1	Yes	No	No	1	No	No	No	4.09918117523193	4.29557991027832	0.977310723668498	TopSelection	Apoptosis/Apoptosis	TopSelection_Apoptosis/Apoptosis
APAF1	CAPN1	APAF1_CAPN1	Yes	No	No	1	Yes	No	No	1	No	No	No	4.24777984619141	4.15465831756592	0.977231112172598	TopSelection	Apoptosis/Apoptosis	TopSelection_Apoptosis/Apoptosis
ITPR1	NFKBIA	ITPR1_NFKBIA	Yes	No	No	1	Yes	No	No	1	No	No	No	4.064621925354	4.36564540863037	0.977151500676698	TopSelection	Apoptosis/Apoptosis	TopSelection_Apoptosis/Apoptosis
MAPK9	NFKBIA	MAPK9_NFKBIA	Yes	No	No	1	Yes	No	No	1	No	No	No	4.01370525360107	4.36564540863037	0.977071889180798	TopSelection	Apoptosis/Apoptosis	TopSelection_Apoptosis/Apoptosis
DFFA	JUN	DFFA_JUN	Yes	No	No	1	Yes	No	No	1	No	No	No	4.10083198547363	4.3223237991333	0.976992277684898	TopSelection	Apoptosis/Apoptosis	TopSelection_Apoptosis/Apoptosis
CAPN1	DIABLO	CAPN1_DIABLO	Yes	No	No	1	Yes	No	No	1	No	No	No	4.15465831756592	4.24345827102661	0.976912666188998	TopSelection	Apoptosis/Apoptosis	TopSelection_Apoptosis/Apoptosis
BIRC2	JUN	BIRC2_JUN	Yes	No	No	1	Yes	No	No	1	No	No	No	4.09962606430054	4.3223237991333	0.976833054693098	TopSelection	Apoptosis/Apoptosis	TopSelection_Apoptosis/Apoptosis
CTSO	JUN	CTSO_JUN	Yes	No	No	1	Yes	No	No	1	No	No	No	4.09933948516846	4.3223237991333	0.976753443197198	TopSelection	Apoptosis/Apoptosis	TopSelection_Apoptosis/Apoptosis
CASP12	JUN	CASP12_JUN	Yes	No	No	1	Yes	No	No	1	No	No	No	4.09918117523193	4.3223237991333	0.976673831701298	TopSelection	Apoptosis/Apoptosis	TopSelection_Apoptosis/Apoptosis
MAP2K2	PMAIP1	MAP2K2_PMAIP1	Yes	No	No	1	Yes	No	No	1	No	No	No	4.10230159759521	4.28647994995117	0.976594220205398	TopSelection	Apoptosis/Apoptosis	TopSelection_Apoptosis/Apoptosis
FAS	PARP4	FAS_PARP4	Yes	No	No	1	Yes	No	No	1	No	No	No	4.12012386322021	4.29557991027832	0.976514608709498	TopSelection	Apoptosis/Apoptosis	TopSelection_Apoptosis/Apoptosis
ATG7	MAP2K2	ATG7_MAP2K2	No	Yes	No	1	Yes	No	No	1	Yes	No	No	4.28554344177246	4.10230159759521	0.976434997213598	None	None	None_None
DFFA	PMAIP1	DFFA_PMAIP1	Yes	No	No	1	Yes	No	No	1	No	No	No	4.10083198547363	4.28647994995117	0.976355385717698	TopSelection	Apoptosis/Apoptosis	TopSelection_Apoptosis/Apoptosis
ATG7	DFFA	ATG7_DFFA	No	Yes	No	1	Yes	No	No	1	Yes	No	No	4.28554344177246	4.10083198547363	0.976275774221798	None	None	None_None
LMNA	PIK3R3	LMNA_PIK3R3	Yes	No	No	1	Yes	No	No	1	No	No	No	4.03444957733154	4.34238862991333	0.976196162725898	TopSelection	Apoptosis/Apoptosis	TopSelection_Apoptosis/Apoptosis
ATF4	PARP4	ATF4_PARP4	Yes	No	No	1	Yes	No	No	1	No	No	No	4.11863994598389	4.29557991027832	0.976116551229998	TopSelection	Apoptosis/Apoptosis	TopSelection_Apoptosis/Apoptosis
BIRC2	PMAIP1	BIRC2_PMAIP1	Yes	No	No	1	Yes	No	No	1	No	No	No	4.09962606430054	4.28647994995117	0.976036939734098	TopSelection	Apoptosis/Apoptosis	TopSelection_Apoptosis/Apoptosis
CTSO	PMAIP1	CTSO_PMAIP1	Yes	No	No	1	Yes	No	No	1	No	No	No	4.09933948516846	4.28647994995117	0.975957328238198	TopSelection	Apoptosis/Apoptosis	TopSelection_Apoptosis/Apoptosis
CASP12	PMAIP1	CASP12_PMAIP1	Yes	No	No	1	Yes	No	No	1	No	No	No	4.09918117523193	4.28647994995117	0.975877716742298	TopSelection	Apoptosis/Apoptosis	TopSelection_Apoptosis/Apoptosis
ATG7	BIRC2	ATG7_BIRC2	No	Yes	No	1	Yes	No	No	1	Yes	No	No	4.28554344177246	4.09962606430054	0.975798105246398	None	None	None_None
ATG7	CTSO	ATG7_CTSO	No	Yes	No	1	Yes	No	No	1	Yes	No	No	4.28554344177246	4.09933948516846	0.975718493750498	None	None	None_None
MAPK8	PIK3R2	MAPK8_PIK3R2	Yes	No	No	1	Yes	No	No	1	No	No	No	4.76709842681885	3.53730940818787	0.975638882254598	TopSelection	Apoptosis/Apoptosis	TopSelection_Apoptosis/Apoptosis
ATG7	CASP12	ATG7_CASP12	No	Yes	No	1	Yes	No	No	1	Yes	No	No	4.28554344177246	4.09918117523193	0.975559270758698	None	None	None_None
CAPN1	CASP9	CAPN1_CASP9	Yes	No	No	1	Yes	No	No	1	No	No	No	4.15465831756592	4.23800277709961	0.975479659262798	TopSelection	Apoptosis/Apoptosis	TopSelection_Apoptosis/Apoptosis
ATF4	PMAIP1	ATF4_PMAIP1	Yes	No	No	1	Yes	No	No	1	No	No	No	4.11863994598389	4.28647994995117	0.975400047766898	TopSelection	Apoptosis/Apoptosis	TopSelection_Apoptosis/Apoptosis
CAPN2	PARP2	CAPN2_PARP2	Yes	No	No	1	Yes	No	No	1	No	No	No	4.25028133392334	4.13257455825806	0.975320436270998	TopSelection	Apoptosis/Apoptosis	TopSelection_Apoptosis/Apoptosis
MAP2K1	PIK3R3	MAP2K1_PIK3R3	Yes	No	No	1	Yes	No	No	1	No	No	No	4.02238178253174	4.34238862991333	0.975240824775098	TopSelection	Apoptosis/Apoptosis	TopSelection_Apoptosis/Apoptosis
MAP3K14	PARP4	MAP3K14_PARP4	Yes	No	No	1	Yes	No	No	1	No	No	No	4.07678318023682	4.29557991027832	0.975161213279197	TopSelection	Apoptosis/Apoptosis	TopSelection_Apoptosis/Apoptosis
BAD	CASP3	BAD_CASP3	Yes	No	No	1	Yes	No	No	1	No	No	No	3.98051190376282	4.44156217575073	0.975081601783298	TopSelection	Apoptosis/Apoptosis	TopSelection_Apoptosis/Apoptosis
ITPR1	PIK3R3	ITPR1_PIK3R3	Yes	No	No	1	Yes	No	No	1	No	No	No	4.064621925354	4.34238862991333	0.975001990287398	TopSelection	Apoptosis/Apoptosis	TopSelection_Apoptosis/Apoptosis
DIABLO	PARP2	DIABLO_PARP2	Yes	No	No	1	Yes	No	No	1	No	No	No	4.24345827102661	4.13257455825806	0.974922378791497	TopSelection	Apoptosis/Apoptosis	TopSelection_Apoptosis/Apoptosis
CAPN1	IL3	CAPN1_IL3	Yes	No	No	1	Yes	No	No	1	No	No	No	4.15465831756592	4.22450733184814	0.974842767295597	TopSelection	Apoptosis/Apoptosis	TopSelection_Apoptosis/Apoptosis
MCL1	PARP4	MCL1_PARP4	Yes	No	No	1	Yes	No	No	1	No	No	No	4.07069635391235	4.29557991027832	0.974763155799698	TopSelection	Apoptosis/Apoptosis	TopSelection_Apoptosis/Apoptosis
CAPN2	MAPK10	CAPN2_MAPK10	Yes	No	No	1	Yes	No	No	1	No	No	No	4.25028133392334	4.12262296676636	0.974683544303797	TopSelection	Apoptosis/Apoptosis	TopSelection_Apoptosis/Apoptosis
MAPK9	PIK3R3	MAPK9_PIK3R3	Yes	No	No	1	Yes	No	No	1	No	No	No	4.01370525360107	4.34238862991333	0.974603932807897	TopSelection	Apoptosis/Apoptosis	TopSelection_Apoptosis/Apoptosis
CAPN2	FAS	CAPN2_FAS	Yes	No	No	1	Yes	No	No	1	No	No	No	4.25028133392334	4.12012386322021	0.974524321311997	TopSelection	Apoptosis/Apoptosis	TopSelection_Apoptosis/Apoptosis
APAF1	MAPK10	APAF1_MAPK10	Yes	No	No	1	Yes	No	No	1	No	No	No	4.24777984619141	4.12262296676636	0.974444709816097	TopSelection	Apoptosis/Apoptosis	TopSelection_Apoptosis/Apoptosis
MAP3K14	PMAIP1	MAP3K14_PMAIP1	Yes	No	No	1	Yes	No	No	1	No	No	No	4.07678318023682	4.28647994995117	0.974365098320197	TopSelection	Apoptosis/Apoptosis	TopSelection_Apoptosis/Apoptosis
JUN	LMNA	JUN_LMNA	Yes	No	No	1	Yes	No	No	1	No	No	No	4.3223237991333	4.03444957733154	0.974285486824297	TopSelection	Apoptosis/Apoptosis	TopSelection_Apoptosis/Apoptosis
CASP9	PARP2	CASP9_PARP2	Yes	No	No	1	Yes	No	No	1	No	No	No	4.23800277709961	4.13257455825806	0.974205875328397	TopSelection	Apoptosis/Apoptosis	TopSelection_Apoptosis/Apoptosis
ATG7	MAP3K14	ATG7_MAP3K14	No	Yes	No	1	Yes	No	No	1	Yes	No	No	4.28554344177246	4.07678318023682	0.974126263832497	None	None	None_None
ITPR2	MAPK8	ITPR2_MAPK8	Yes	No	No	1	Yes	No	No	1	No	No	No	3.69330644607544	4.76709842681885	0.974046652336597	Hub Genes	Hub Genes	Hub Genes_Hub Genes
CASP3	GADD45B	CASP3_GADD45B	Yes	No	No	1	Yes	No	No	1	No	No	No	4.44156217575073	3.97104811668396	0.973967040840697	Hub Genes	Hub Genes	Hub Genes_Hub Genes
DIABLO	MAPK10	DIABLO_MAPK10	Yes	No	No	1	Yes	No	No	1	No	No	No	4.24345827102661	4.12262296676636	0.973887429344797	None	None	None_None
BAK1	NFKBIA	BAK1_NFKBIA	Yes	No	No	1	Yes	No	No	1	No	No	No	3.9797146320343	4.36564540863037	0.973807817848897	None	None	None_None
MCL1	PMAIP1	MCL1_PMAIP1	Yes	No	No	1	Yes	No	No	1	No	No	No	4.07069635391235	4.28647994995117	0.973728206352997	None	None	None_None
DIABLO	FAS	DIABLO_FAS	Yes	No	No	1	Yes	No	No	1	No	No	No	4.24345827102661	4.12012386322021	0.973648594857097	None	None	None_None
CASP6	IL3RA	CASP6_IL3RA	Yes	No	No	1	Yes	No	No	1	No	No	No	4.55593347549438	3.75540709495544	0.973568983361197	Hub Genes	Hub Genes	Hub Genes_Hub Genes
ATG7	MCL1	ATG7_MCL1	No	Yes	No	1	Yes	No	No	1	Yes	No	No	4.28554344177246	4.07069635391235	0.973489371865297	None	None	None_None
APAF1	PARP2	APAF1_PARP2	Yes	No	No	1	Yes	No	No	1	No	No	No	4.24777984619141	4.13257455825806	0.973409760369397	None	None	None_None
CASP9	MAPK10	CASP9_MAPK10	Yes	No	No	1	Yes	No	No	1	No	No	No	4.23800277709961	4.12262296676636	0.973330148873497	None	None	None_None
MAPK8	TUBA3E	MAPK8_TUBA3E	Yes	No	No	1	Yes	No	No	1	No	No	No	4.76709842681885	3.68490433692932	0.973250537377597	Hub Genes	Hub Genes	Hub Genes_Hub Genes
JUN	MAP2K1	JUN_MAP2K1	Yes	No	No	1	Yes	No	No	1	No	Yes	No	4.3223237991333	4.02238178253174	0.973170925881697	None	None	None_None
ATG7	ITPR1	ATG7_ITPR1	No	Yes	No	1	Yes	No	No	1	Yes	No	No	4.28554344177246	4.064621925354	0.973091314385797	None	None	None_None
GADD45B	NFKBIA	GADD45B_NFKBIA	Yes	No	No	1	Yes	No	No	1	No	No	No	3.97104811668396	4.36564540863037	0.973011702889897	None	None	None_None
ITPR1	JUN	ITPR1_JUN	Yes	No	No	1	Yes	No	No	1	No	No	No	4.064621925354	4.3223237991333	0.972932091393997	None	None	None_None
IL3	PARP2	IL3_PARP2	Yes	No	No	1	Yes	No	No	1	No	No	No	4.22450733184814	4.13257455825806	0.972852479898097	None	None	None_None
CAPN2	MAP2K2	CAPN2_MAP2K2	Yes	No	No	1	Yes	No	No	1	No	No	No	4.25028133392334	4.10230159759521	0.972772868402197	None	None	None_None
CAPN2	DFFA	CAPN2_DFFA	Yes	No	No	1	Yes	No	No	1	No	No	No	4.25028133392334	4.10083198547363	0.972693256906297	None	None	None_None
BIRC2	CAPN2	BIRC2_CAPN2	Yes	No	No	1	Yes	No	No	1	No	No	No	4.09962606430054	4.25028133392334	0.972613645410397	None	None	None_None
APAF1	MAP2K2	APAF1_MAP2K2	Yes	No	No	1	Yes	No	No	1	No	No	No	4.24777984619141	4.10230159759521	0.972534033914497	None	None	None_None
CAPN2	CTSO	CAPN2_CTSO	Yes	No	No	1	Yes	No	No	1	No	No	No	4.25028133392334	4.09933948516846	0.972454422418597	None	None	None_None
CAPN2	CASP12	CAPN2_CASP12	Yes	No	No	1	Yes	No	No	1	No	No	No	4.25028133392334	4.09918117523193	0.972374810922697	None	None	None_None
APAF1	DFFA	APAF1_DFFA	Yes	No	No	1	Yes	No	No	1	No	No	No	4.24777984619141	4.10083198547363	0.972295199426797	None	None	None_None
JUN	MAPK9	JUN_MAPK9	Yes	No	No	1	Yes	No	No	1	No	No	No	4.3223237991333	4.01370525360107	0.972215587930897	None	None	None_None
ATF4	CAPN2	ATF4_CAPN2	Yes	No	No	1	Yes	No	No	1	No	No	No	4.11863994598389	4.25028133392334	0.972135976434997	None	None	None_None
APAF1	FAS	APAF1_FAS	Yes	No	No	1	Yes	No	No	1	No	No	No	4.24777984619141	4.12012386322021	0.972056364939097	None	None	None_None
DIABLO	MAP2K2	DIABLO_MAP2K2	Yes	No	No	1	Yes	No	No	1	No	No	No	4.24345827102661	4.10230159759521	0.971976753443197	None	None	None_None
APAF1	ATF4	APAF1_ATF4	Yes	No	No	1	Yes	No	No	1	No	No	No	4.24777984619141	4.11863994598389	0.971897141947297	None	None	None_None
DFFA	DIABLO	DFFA_DIABLO	Yes	No	No	1	Yes	No	No	1	No	No	No	4.10083198547363	4.24345827102661	0.971817530451397	None	None	None_None
IL3	MAPK10	IL3_MAPK10	Yes	No	No	1	Yes	No	No	1	No	No	No	4.22450733184814	4.12262296676636	0.971737918955497	None	None	None_None
BIRC2	DIABLO	BIRC2_DIABLO	Yes	No	No	1	Yes	No	No	1	No	No	No	4.09962606430054	4.24345827102661	0.971658307459597	None	None	None_None
CTSO	DIABLO	CTSO_DIABLO	Yes	No	No	1	Yes	No	No	1	No	No	No	4.09933948516846	4.24345827102661	0.971578695963697	None	None	None_None
CASP12	DIABLO	CASP12_DIABLO	Yes	No	No	1	Yes	No	No	1	No	No	No	4.09918117523193	4.24345827102661	0.971499084467797	None	None	None_None
CASP7	ITPR3	CASP7_ITPR3	Yes	No	No	1	Yes	No	No	1	No	No	No	3.87537503242493	4.4349479675293	0.971419472971897	Hub Genes	Hub Genes	Hub Genes_Hub Genes
FAS	IL3	FAS_IL3	Yes	No	No	1	Yes	No	No	1	No	No	No	4.12012386322021	4.22450733184814	0.971339861475997	None	None	None_None
ATF4	DIABLO	ATF4_DIABLO	Yes	No	No	1	Yes	No	No	1	No	No	No	4.11863994598389	4.24345827102661	0.971260249980097	None	None	None_None
ATF4	IL3	ATF4_IL3	Yes	No	No	1	Yes	No	No	1	No	No	No	4.11863994598389	4.22450733184814	0.971180638484197	None	None	None_None
CASP9	MAP2K2	CASP9_MAP2K2	Yes	No	No	1	Yes	No	No	1	No	No	No	4.23800277709961	4.10230159759521	0.971101026988297	None	None	None_None
LMNA	PARP4	LMNA_PARP4	Yes	No	No	1	Yes	No	No	1	No	No	No	4.03444957733154	4.29557991027832	0.971021415492397	None	None	None_None
CASP9	DFFA	CASP9_DFFA	Yes	No	No	1	Yes	No	No	1	No	No	No	4.23800277709961	4.10083198547363	0.970941803996497	None	None	None_None
AKT3	CFLAR	AKT3_CFLAR	Yes	No	No	1	Yes	No	No	1	No	No	No	4.65310859680176	3.76468968391419	0.970862192500597	Hub Genes	Hub Genes	Hub Genes_Hub Genes
CASP9	FAS	CASP9_FAS	Yes	No	No	1	Yes	No	No	1	No	No	No	4.23800277709961	4.12012386322021	0.970782581004697	None	None	None_None
BIRC2	CASP9	BIRC2_CASP9	Yes	No	No	1	Yes	No	No	1	No	No	No	4.09962606430054	4.23800277709961	0.970702969508797	None	None	None_None
CASP9	CTSO	CASP9_CTSO	Yes	No	No	1	Yes	No	No	1	No	No	No	4.23800277709961	4.09933948516846	0.970623358012897	None	None	None_None
ATF4	CASP9	ATF4_CASP9	Yes	No	No	1	Yes	No	No	1	No	No	No	4.11863994598389	4.23800277709961	0.970543746516997	None	None	None_None
MAPK8	TP53AIP1	MAPK8_TP53AIP1	Yes	No	No	1	Yes	No	No	1	No	No	No	4.76709842681885	3.66372513771057	0.970464135021097	Hub Genes	Hub Genes	Hub Genes_Hub Genes
CASP6	TRAF1	CASP6_TRAF1	Yes	No	No	1	Yes	No	No	1	No	No	No	4.55593347549438	3.72388768196106	0.970384523525197	Hub Genes	Hub Genes	Hub Genes_Hub Genes
ITPR1	PARP4	ITPR1_PARP4	Yes	No	No	1	Yes	No	No	1	No	No	No	4.064621925354	4.29557991027832	0.970304912029297	None	None	None_None
CASP3	DAXX	CASP3_DAXX	Yes	No	No	1	Yes	No	No	1	No	No	No	4.44156217575073	3.93789267539978	0.970225300533397	Hub Genes	Hub Genes	Hub Genes_Hub Genes
CAPN2	MAP3K14	CAPN2_MAP3K14	Yes	No	No	1	Yes	No	No	1	No	No	No	4.25028133392334	4.07678318023682	0.970145689037497	None	None	None_None
LMNA	PMAIP1	LMNA_PMAIP1	Yes	No	No	1	Yes	No	No	1	No	No	No	4.03444957733154	4.28647994995117	0.970066077541597	None	None	None_None
ATG7	LMNA	ATG7_LMNA	No	Yes	No	1	Yes	No	No	1	Yes	No	No	4.28554344177246	4.03444957733154	0.969986466045697	None	None	None_None
AKT3	IL3RA	AKT3_IL3RA	Yes	No	No	1	Yes	No	No	1	No	No	No	4.65310859680176	3.75540709495544	0.969906854549797	Hub Genes	Hub Genes	Hub Genes_Hub Genes
MAP2K1	PARP4	MAP2K1_PARP4	Yes	No	No	1	Yes	No	No	1	No	No	No	4.02238178253174	4.29557991027832	0.969827243053897	None	None	None_None
NFKBIA	TNFRSF10A	NFKBIA_TNFRSF10A	Yes	No	No	1	Yes	No	No	1	No	No	No	4.36564540863037	3.93964695930481	0.969747631557997	None	None	None_None
APAF1	MAP3K14	APAF1_MAP3K14	Yes	No	No	1	Yes	No	No	1	No	No	No	4.24777984619141	4.07678318023682	0.969668020062097	None	None	None_None
IL3	MAP2K2	IL3_MAP2K2	Yes	No	No	1	Yes	No	No	1	No	No	No	4.22450733184814	4.10230159759521	0.969588408566197	None	None	None_None
APAF1	BIRC2	APAF1_BIRC2	Yes	No	No	1	Yes	No	No	1	No	No	No	4.24777984619141	4.09962606430054	0.969508797070297	None	None	None_None
APAF1	CTSO	APAF1_CTSO	Yes	No	No	1	Yes	No	No	1	No	No	No	4.24777984619141	4.09933948516846	0.969429185574397	None	None	None_None
APAF1	CASP12	APAF1_CASP12	Yes	No	No	1	Yes	No	No	1	No	No	No	4.24777984619141	4.09918117523193	0.969349574078497	None	None	None_None
DFFA	IL3	DFFA_IL3	Yes	No	No	1	Yes	No	No	1	No	No	No	4.10083198547363	4.22450733184814	0.969269962582597	None	None	None_None
CAPN2	MCL1	CAPN2_MCL1	Yes	No	No	1	Yes	No	No	1	No	No	No	4.25028133392334	4.07069635391235	0.969190351086697	None	None	None_None
ITPR1	PMAIP1	ITPR1_PMAIP1	Yes	No	No	1	Yes	No	No	1	No	No	No	4.064621925354	4.28647994995117	0.969110739590797	None	None	None_None
BIRC2	IL3	BIRC2_IL3	Yes	No	No	1	Yes	No	No	1	No	No	No	4.09962606430054	4.22450733184814	0.969031128094897	None	None	None_None
CTSO	IL3	CTSO_IL3	Yes	No	No	1	Yes	No	No	1	No	No	No	4.09933948516846	4.22450733184814	0.968951516598997	None	None	None_None
CASP12	IL3	CASP12_IL3	Yes	No	No	1	Yes	No	No	1	No	No	No	4.09918117523193	4.22450733184814	0.968871905103097	None	None	None_None
DIABLO	MAP3K14	DIABLO_MAP3K14	Yes	No	No	1	Yes	No	No	1	No	No	No	4.24345827102661	4.07678318023682	0.968792293607197	None	None	None_None
APAF1	MCL1	APAF1_MCL1	Yes	No	No	1	Yes	No	No	1	No	No	No	4.24777984619141	4.07069635391235	0.968712682111297	None	None	None_None
MAPK9	PARP4	MAPK9_PARP4	Yes	No	No	1	Yes	No	No	1	No	No	No	4.01370525360107	4.29557991027832	0.968633070615397	None	None	None_None
MAP2K1	PMAIP1	MAP2K1_PMAIP1	Yes	No	No	1	Yes	No	No	1	No	No	No	4.02238178253174	4.28647994995117	0.968553459119497	None	None	None_None
ATG7	MAP2K1	ATG7_MAP2K1	No	Yes	No	1	Yes	No	No	1	Yes	No	No	4.28554344177246	4.02238178253174	0.968473847623597	None	None	None_None
DIABLO	MCL1	DIABLO_MCL1	Yes	No	No	1	Yes	No	No	1	No	No	No	4.24345827102661	4.07069635391235	0.968394236127697	None	None	None_None
CASP9	MAP3K14	CASP9_MAP3K14	Yes	No	No	1	Yes	No	No	1	No	No	No	4.23800277709961	4.07678318023682	0.968314624631797	None	None	None_None
CASP12	CASP9	CASP12_CASP9	Yes	No	No	1	Yes	No	No	1	No	No	No	4.09918117523193	4.23800277709961	0.968235013135897	None	None	None_None
CASP6	PARP3	CASP6_PARP3	Yes	No	No	1	Yes	No	No	1	No	No	No	4.55593347549438	3.70073795318604	0.968155401639997	Hub Genes	Hub Genes	Hub Genes_Hub Genes
CASP9	MCL1	CASP9_MCL1	Yes	No	No	1	Yes	No	No	1	No	No	No	4.23800277709961	4.07069635391235	0.968075790144097	None	None	None_None
MAPK9	PMAIP1	MAPK9_PMAIP1	Yes	No	No	1	Yes	No	No	1	No	No	No	4.01370525360107	4.28647994995117	0.967996178648197	None	None	None_None
ATG7	MAPK9	ATG7_MAPK9	No	Yes	No	1	Yes	No	No	1	Yes	No	No	4.28554344177246	4.01370525360107	0.967916567152297	None	None	None_None
EIF2AK3	ITPR3	EIF2AK3_ITPR3	Yes	No	No	1	Yes	No	No	1	No	No	No	3.83679366111755	4.4349479675293	0.967836955656397	Hub Genes	Hub Genes	Hub Genes_Hub Genes
BAD	NFKBIA	BAD_NFKBIA	Yes	No	No	1	Yes	No	No	1	No	No	No	3.98051190376282	4.36564540863037	0.967757344160497	None	None	None_None
CASP6	ITPR2	CASP6_ITPR2	Yes	No	No	1	Yes	No	No	1	No	No	No	4.55593347549438	3.69330644607544	0.967677732664597	Hub Genes	Hub Genes	Hub Genes_Hub Genes
PIK3R3	TNFRSF10A	PIK3R3_TNFRSF10A	Yes	No	No	1	Yes	No	No	1	No	No	No	4.34238862991333	3.93964695930481	0.967598121168697	None	None	None_None
IL3	MAP3K14	IL3_MAP3K14	Yes	No	No	1	Yes	No	No	1	No	No	No	4.22450733184814	4.07678318023682	0.967518509672797	None	None	None_None
DDIT3	MAPK8	DDIT3_MAPK8	Yes	No	No	1	Yes	No	No	1	No	No	No	3.63278985023499	4.76709842681885	0.967438898176897	Hub Genes	Hub Genes	Hub Genes_Hub Genes
MAPK8	TUBA1B	MAPK8_TUBA1B	Yes	No	No	1	Yes	No	No	1	No	No	No	4.76709842681885	3.63160443305969	0.967359286680997	Hub Genes	Hub Genes	Hub Genes_Hub Genes
IL3	MCL1	IL3_MCL1	Yes	No	No	1	Yes	No	No	1	No	No	No	4.22450733184814	4.07069635391235	0.967279675185097	None	None	None_None
AKT3	TRAF1	AKT3_TRAF1	Yes	No	No	1	Yes	No	No	1	No	No	No	4.65310859680176	3.72388768196106	0.967200063689197	Hub Genes	Hub Genes	Hub Genes_Hub Genes
CAPN2	LMNA	CAPN2_LMNA	Yes	No	No	1	Yes	No	No	1	No	No	No	4.25028133392334	4.03444957733154	0.967120452193297	None	None	None_None
CAPN2	ITPR1	CAPN2_ITPR1	Yes	No	No	1	Yes	No	No	1	No	No	No	4.25028133392334	4.064621925354	0.967040840697397	None	None	None_None
BAK1	PARP4	BAK1_PARP4	Yes	No	No	1	Yes	No	No	1	No	No	No	3.9797146320343	4.29557991027832	0.966961229201497	None	None	None_None
APAF1	LMNA	APAF1_LMNA	Yes	No	No	1	Yes	No	No	1	No	No	No	4.24777984619141	4.03444957733154	0.966881617705597	None	None	None_None
APAF1	ITPR1	APAF1_ITPR1	Yes	No	No	1	Yes	No	No	1	No	No	No	4.24777984619141	4.064621925354	0.966802006209697	None	None	None_None
BAD	PIK3R3	BAD_PIK3R3	Yes	No	No	1	Yes	No	No	1	No	No	No	3.98051190376282	4.34238862991333	0.966722394713797	None	None	None_None
DIABLO	ITPR1	DIABLO_ITPR1	Yes	No	No	1	Yes	No	No	1	No	No	No	4.24345827102661	4.064621925354	0.966642783217897	None	None	None_None
BAK1	PIK3R3	BAK1_PIK3R3	Yes	No	No	1	Yes	No	No	1	No	No	No	3.9797146320343	4.34238862991333	0.966563171721997	None	None	None_None
DIABLO	LMNA	DIABLO_LMNA	Yes	No	No	1	Yes	No	No	1	No	No	No	4.24345827102661	4.03444957733154	0.966483560226097	None	None	None_None
JUN	TNFRSF10A	JUN_TNFRSF10A	Yes	No	No	1	Yes	No	No	1	No	No	No	4.3223237991333	3.93964695930481	0.966403948730197	None	None	None_None
CAPN2	MAP2K1	CAPN2_MAP2K1	Yes	No	No	1	Yes	No	No	1	No	No	No	4.25028133392334	4.02238178253174	0.966324337234297	None	None	None_None
BAK1	PMAIP1	BAK1_PMAIP1	Yes	No	No	1	Yes	No	No	1	No	No	No	3.9797146320343	4.28647994995117	0.966244725738397	None	None	None_None
ATG7	BAD	ATG7_BAD	No	Yes	No	1	Yes	No	No	1	Yes	No	No	4.28554344177246	3.98051190376282	0.966165114242497	None	None	None_None
CASP9	ITPR1	CASP9_ITPR1	Yes	No	No	1	Yes	No	No	1	No	No	No	4.23800277709961	4.064621925354	0.966085502746597	None	None	None_None
ATG7	BAK1	ATG7_BAK1	No	Yes	No	1	Yes	No	No	1	Yes	No	No	4.28554344177246	3.9797146320343	0.966005891250697	None	None	None_None
CASP6	TP53AIP1	CASP6_TP53AIP1	Yes	No	No	1	Yes	No	No	1	No	No	No	4.55593347549438	3.66372513771057	0.965926279754797	Hub Genes	Hub Genes	Hub Genes_Hub Genes
CASP9	LMNA	CASP9_LMNA	Yes	No	No	1	Yes	No	No	1	No	No	No	4.23800277709961	4.03444957733154	0.965846668258897	None	None	None_None
APAF1	MAP2K1	APAF1_MAP2K1	Yes	No	No	1	Yes	No	No	1	No	No	No	4.24777984619141	4.02238178253174	0.965767056762997	None	None	None_None
CAPN1	PARP2	CAPN1_PARP2	Yes	No	No	1	Yes	No	No	1	No	No	No	4.15465831756592	4.13257455825806	0.965687445267097	None	None	None_None
CASP6	FASLG	CASP6_FASLG	Yes	No	No	1	Yes	No	No	1	No	No	No	4.55593347549438	3.65992879867554	0.965607833771197	Hub Genes	Hub Genes	Hub Genes_Hub Genes
GADD45B	PIK3R3	GADD45B_PIK3R3	Yes	No	No	1	Yes	No	No	1	No	No	No	3.97104811668396	4.34238862991333	0.965528222275297	None	None	None_None
DIABLO	MAP2K1	DIABLO_MAP2K1	Yes	No	No	1	Yes	No	No	1	No	No	No	4.24345827102661	4.02238178253174	0.965448610779397	None	None	None_None
CAPN2	MAPK9	CAPN2_MAPK9	Yes	No	No	1	Yes	No	No	1	No	No	No	4.25028133392334	4.01370525360107	0.965368999283497	None	None	None_None
GADD45B	PMAIP1	GADD45B_PMAIP1	Yes	No	No	1	Yes	No	No	1	No	No	No	3.97104811668396	4.28647994995117	0.965289387787597	None	None	None_None
ATG7	GADD45B	ATG7_GADD45B	No	Yes	No	1	Yes	No	No	1	Yes	No	No	4.28554344177246	3.97104811668396	0.965209776291697	None	None	None_None
AKT3	PARP3	AKT3_PARP3	Yes	No	No	1	Yes	No	No	1	No	No	No	4.65310859680176	3.70073795318604	0.965130164795796	Hub Genes	Hub Genes	Hub Genes_Hub Genes
CAPN1	MAPK10	CAPN1_MAPK10	Yes	No	No	1	Yes	No	No	1	No	No	No	4.15465831756592	4.12262296676636	0.965050553299897	None	None	None_None
APAF1	MAPK9	APAF1_MAPK9	Yes	No	No	1	Yes	No	No	1	No	No	No	4.24777984619141	4.01370525360107	0.964970941803996	None	None	None_None
CASP7	NFKBIA	CASP7_NFKBIA	Yes	No	No	1	Yes	No	No	1	No	No	No	3.87537503242493	4.36564540863037	0.964891330308096	None	None	None_None
CASP9	MAP2K1	CASP9_MAP2K1	Yes	No	No	1	Yes	No	No	1	No	No	No	4.23800277709961	4.02238178253174	0.964811718812197	None	None	None_None
IL3	ITPR1	IL3_ITPR1	Yes	No	No	1	Yes	No	No	1	No	No	No	4.22450733184814	4.064621925354	0.964732107316296	None	None	None_None
BAD	JUN	BAD_JUN	Yes	No	No	1	Yes	No	No	1	No	No	No	3.98051190376282	4.3223237991333	0.964652495820396	None	None	None_None
BAK1	JUN	BAK1_JUN	Yes	No	No	1	Yes	No	No	1	No	No	No	3.9797146320343	4.3223237991333	0.964572884324497	None	None	None_None
DIABLO	MAPK9	DIABLO_MAPK9	Yes	No	No	1	Yes	No	No	1	No	No	No	4.24345827102661	4.01370525360107	0.964493272828596	None	None	None_None
IL3	LMNA	IL3_LMNA	Yes	No	No	1	Yes	No	No	1	No	No	No	4.22450733184814	4.03444957733154	0.964413661332696	None	None	None_None
CASP3	CASP7	CASP3_CASP7	Yes	No	No	1	Yes	No	No	1	No	No	No	4.44156217575073	3.87537503242493	0.964334049836796	Hub Genes	Hub Genes	Hub Genes_Hub Genes
AKT3	ITPR2	AKT3_ITPR2	Yes	No	No	1	Yes	No	No	1	No	No	No	4.65310859680176	3.69330644607544	0.964254438340896	Hub Genes	Hub Genes	Hub Genes_Hub Genes
CAPN1	FAS	CAPN1_FAS	Yes	No	No	1	Yes	No	No	1	No	No	No	4.15465831756592	4.12012386322021	0.964174826844996	None	None	None_None
DAXX	NFKBIA	DAXX_NFKBIA	Yes	No	No	1	Yes	No	No	1	No	No	No	3.93789267539978	4.36564540863037	0.964095215349096	None	None	None_None
ATF4	CAPN1	ATF4_CAPN1	Yes	No	No	1	Yes	No	No	1	No	No	No	4.11863994598389	4.15465831756592	0.964015603853196	None	None	None_None
CASP9	MAPK9	CASP9_MAPK9	Yes	No	No	1	Yes	No	No	1	No	No	No	4.23800277709961	4.01370525360107	0.963935992357296	None	None	None_None
GADD45B	JUN	GADD45B_JUN	Yes	No	No	1	Yes	No	No	1	No	No	No	3.97104811668396	4.3223237991333	0.963856380861396	None	None	None_None
AKT3	TUBA3E	AKT3_TUBA3E	Yes	No	No	1	Yes	No	No	1	No	No	No	4.65310859680176	3.68490433692932	0.963776769365496	Hub Genes	Hub Genes	Hub Genes_Hub Genes
PARP4	TNFRSF10A	PARP4_TNFRSF10A	Yes	No	No	1	Yes	No	No	1	No	No	No	4.29557991027832	3.93964695930481	0.963697157869596	None	None	None_None
IL3	MAP2K1	IL3_MAP2K1	Yes	No	No	1	Yes	No	No	1	No	No	No	4.22450733184814	4.02238178253174	0.963617546373696	None	None	None_None
CAPN1	MAP2K2	CAPN1_MAP2K2	Yes	No	No	1	Yes	No	No	1	No	No	No	4.15465831756592	4.10230159759521	0.963537934877796	None	None	None_None
FOS	MAPK8	FOS_MAPK8	Yes	No	No	1	Yes	No	No	1	No	No	No	3.58420848846436	4.76709842681885	0.963458323381896	Hub Genes	Hub Genes	Hub Genes_Hub Genes
CASP6	DDIT3	CASP6_DDIT3	Yes	No	No	1	Yes	No	No	1	No	No	No	4.55593347549438	3.63278985023499	0.963378711885996	Hub Genes	Hub Genes	Hub Genes_Hub Genes
CASP6	CFLAR	CASP6_CFLAR	Yes	No	No	1	Yes	No	No	1	No	No	No	4.55593347549438	3.76468968391419	0.963299100390096	Hub Genes	Hub Genes	Hub Genes_Hub Genes
CASP6	TUBA1B	CASP6_TUBA1B	Yes	No	No	1	Yes	No	No	1	No	No	No	4.55593347549438	3.63160443305969	0.963219488894196	Hub Genes	Hub Genes	Hub Genes_Hub Genes
MAPK10	PARP2	MAPK10_PARP2	Yes	No	No	1	Yes	No	No	1	No	No	No	4.12262296676636	4.13257455825806	0.963139877398296	None	None	None_None
IL3	MAPK9	IL3_MAPK9	Yes	No	No	1	Yes	No	No	1	No	No	No	4.22450733184814	4.01370525360107	0.963060265902396	None	None	None_None
PMAIP1	TNFRSF10A	PMAIP1_TNFRSF10A	Yes	No	No	1	Yes	No	No	1	No	No	No	4.28647994995117	3.93964695930481	0.962980654406496	None	None	None_None
ATG7	TNFRSF10A	ATG7_TNFRSF10A	No	Yes	No	1	Yes	No	No	1	Yes	No	No	4.28554344177246	3.93964695930481	0.962901042910596	None	None	None_None
BAD	PARP4	BAD_PARP4	Yes	No	No	1	Yes	No	No	1	No	No	No	3.98051190376282	4.29557991027832	0.962821431414696	None	None	None_None
FAS	PARP2	FAS_PARP2	Yes	No	No	1	Yes	No	No	1	No	No	No	4.12012386322021	4.13257455825806	0.962741819918796	None	None	None_None
CAPN1	DFFA	CAPN1_DFFA	Yes	No	No	1	Yes	No	No	1	No	No	No	4.15465831756592	4.10083198547363	0.962662208422896	None	None	None_None
DAXX	PMAIP1	DAXX_PMAIP1	Yes	No	No	1	Yes	No	No	1	No	No	No	3.93789267539978	4.28647994995117	0.962582596926996	None	None	None_None
BAK1	CAPN2	BAK1_CAPN2	Yes	No	No	1	Yes	No	No	1	No	No	No	3.9797146320343	4.25028133392334	0.962502985431096	None	None	None_None
ATG7	DAXX	ATG7_DAXX	No	Yes	No	1	Yes	No	No	1	Yes	No	No	4.28554344177246	3.93789267539978	0.962423373935196	None	None	None_None
ATF4	PARP2	ATF4_PARP2	Yes	No	No	1	Yes	No	No	1	No	No	No	4.11863994598389	4.13257455825806	0.962343762439296	None	None	None_None
BIRC2	CAPN1	BIRC2_CAPN1	Yes	No	No	1	Yes	No	No	1	No	No	No	4.09962606430054	4.15465831756592	0.962264150943396	None	None	None_None
CAPN1	CTSO	CAPN1_CTSO	Yes	No	No	1	Yes	No	No	1	No	No	No	4.15465831756592	4.09933948516846	0.962184539447496	None	None	None_None
CAPN1	CASP12	CAPN1_CASP12	Yes	No	No	1	Yes	No	No	1	No	No	No	4.15465831756592	4.09918117523193	0.962104927951596	None	None	None_None
DAXX	PIK3R3	DAXX_PIK3R3	Yes	No	No	1	Yes	No	No	1	No	No	No	3.93789267539978	4.34238862991333	0.962025316455696	None	None	None_None
APAF1	BAK1	APAF1_BAK1	Yes	No	No	1	Yes	No	No	1	No	No	No	4.24777984619141	3.9797146320343	0.961945704959796	None	None	None_None
BAK1	DIABLO	BAK1_DIABLO	Yes	No	No	1	Yes	No	No	1	No	No	No	3.9797146320343	4.24345827102661	0.961866093463896	None	None	None_None
BAD	PMAIP1	BAD_PMAIP1	Yes	No	No	1	Yes	No	No	1	No	No	No	3.98051190376282	4.28647994995117	0.961786481967996	None	None	None_None
EIF2AK3	NFKBIA	EIF2AK3_NFKBIA	Yes	No	No	1	Yes	No	No	1	No	No	No	3.83679366111755	4.36564540863037	0.961706870472096	None	None	None_None
IL3RA	ITPR3	IL3RA_ITPR3	Yes	No	No	1	Yes	No	No	1	No	No	No	3.75540709495544	4.4349479675293	0.961627258976196	Hub Genes	Hub Genes	Hub Genes_Hub Genes
FAS	MAPK10	FAS_MAPK10	Yes	No	No	1	Yes	No	No	1	No	No	No	4.12012386322021	4.12262296676636	0.961547647480296	None	None	None_None
GADD45B	PARP4	GADD45B_PARP4	Yes	No	No	1	Yes	No	No	1	No	No	No	3.97104811668396	4.29557991027832	0.961468035984396	None	None	None_None
ATF4	MAPK10	ATF4_MAPK10	Yes	No	No	1	Yes	No	No	1	No	No	No	4.11863994598389	4.12262296676636	0.961388424488496	None	None	None_None
AKT3	TP53AIP1	AKT3_TP53AIP1	Yes	No	No	1	Yes	No	No	1	No	No	No	4.65310859680176	3.66372513771057	0.961308812992596	Hub Genes	Hub Genes	Hub Genes_Hub Genes
ATF4	FAS	ATF4_FAS	Yes	No	No	1	Yes	No	No	1	No	No	No	4.11863994598389	4.12012386322021	0.961229201496696	None	None	None_None
CASP6	NTRK1	CASP6_NTRK1	Yes	No	No	1	Yes	No	No	1	No	No	No	4.55593347549438	3.6089768409729	0.961149590000796	Hub Genes	Hub Genes	Hub Genes_Hub Genes
BAK1	CASP9	BAK1_CASP9	Yes	No	No	1	Yes	No	No	1	No	No	No	3.9797146320343	4.23800277709961	0.961069978504896	None	None	None_None
CAPN1	MAP3K14	CAPN1_MAP3K14	Yes	No	No	1	Yes	No	No	1	No	No	No	4.15465831756592	4.07678318023682	0.960990367008996	None	None	None_None
MAP2K2	PARP2	MAP2K2_PARP2	Yes	No	No	1	Yes	No	No	1	No	No	No	4.10230159759521	4.13257455825806	0.960910755513096	None	None	None_None
AKT3	FASLG	AKT3_FASLG	Yes	No	No	1	Yes	No	No	1	No	No	No	4.65310859680176	3.65992879867554	0.960831144017196	Hub Genes	Hub Genes	Hub Genes_Hub Genes
DFFA	PARP2	DFFA_PARP2	Yes	No	No	1	Yes	No	No	1	No	No	No	4.10083198547363	4.13257455825806	0.960751532521296	None	None	None_None
CAPN1	MCL1	CAPN1_MCL1	Yes	No	No	1	Yes	No	No	1	No	No	No	4.15465831756592	4.07069635391235	0.960671921025396	None	None	None_None
CASP3	EIF2AK3	CASP3_EIF2AK3	Yes	No	No	1	Yes	No	No	1	No	No	No	4.44156217575073	3.83679366111755	0.960592309529496	Hub Genes	Hub Genes	Hub Genes_Hub Genes
DAXX	JUN	DAXX_JUN	Yes	No	No	1	Yes	No	No	1	No	No	No	3.93789267539978	4.3223237991333	0.960512698033596	None	None	None_None
BIRC2	PARP2	BIRC2_PARP2	Yes	No	No	1	Yes	No	No	1	No	No	No	4.09962606430054	4.13257455825806	0.960433086537696	None	None	None_None
CTSO	PARP2	CTSO_PARP2	Yes	No	No	1	Yes	No	No	1	No	No	No	4.09933948516846	4.13257455825806	0.960353475041796	None	None	None_None
CASP12	PARP2	CASP12_PARP2	Yes	No	No	1	Yes	No	No	1	No	No	No	4.09918117523193	4.13257455825806	0.960273863545896	None	None	None_None
BAD	IL3	BAD_IL3	Yes	No	No	1	Yes	No	No	1	No	No	No	3.98051190376282	4.22450733184814	0.960194252049996	None	None	None_None
FAS	MAP2K2	FAS_MAP2K2	Yes	No	No	1	Yes	No	No	1	No	No	No	4.12012386322021	4.10230159759521	0.960114640554096	None	None	None_None
MAP2K2	MAPK10	MAP2K2_MAPK10	Yes	No	No	1	Yes	No	No	1	No	No	No	4.10230159759521	4.12262296676636	0.960035029058196	None	None	None_None
BAK1	IL3	BAK1_IL3	Yes	No	No	1	Yes	No	No	1	No	No	No	3.9797146320343	4.22450733184814	0.959955417562296	None	None	None_None
DFFA	FAS	DFFA_FAS	Yes	No	No	1	Yes	No	No	1	No	No	No	4.10083198547363	4.12012386322021	0.959875806066396	None	None	None_None
ATF4	MAP2K2	ATF4_MAP2K2	Yes	No	No	1	Yes	No	No	1	No	No	No	4.11863994598389	4.10230159759521	0.959796194570496	None	None	None_None
DFFA	MAPK10	DFFA_MAPK10	Yes	No	No	1	Yes	No	No	1	No	No	No	4.10083198547363	4.12262296676636	0.959716583074596	None	None	None_None
BIRC2	FAS	BIRC2_FAS	Yes	No	No	1	Yes	No	No	1	No	No	No	4.09962606430054	4.12012386322021	0.959636971578696	None	None	None_None
CTSO	FAS	CTSO_FAS	Yes	No	No	1	Yes	No	No	1	No	No	No	4.09933948516846	4.12012386322021	0.959557360082796	None	None	None_None
CASP12	FAS	CASP12_FAS	Yes	No	No	1	Yes	No	No	1	No	No	No	4.09918117523193	4.12012386322021	0.959477748586896	None	None	None_None
ATF4	DFFA	ATF4_DFFA	Yes	No	No	1	Yes	No	No	1	No	No	No	4.11863994598389	4.10083198547363	0.959398137090996	None	None	None_None
BIRC2	MAPK10	BIRC2_MAPK10	Yes	No	No	1	Yes	No	No	1	No	No	No	4.09962606430054	4.12262296676636	0.959318525595096	None	None	None_None
CTSO	MAPK10	CTSO_MAPK10	Yes	No	No	1	Yes	No	No	1	No	No	No	4.09933948516846	4.12262296676636	0.959238914099196	None	None	None_None
CASP12	MAPK10	CASP12_MAPK10	Yes	No	No	1	Yes	No	No	1	No	No	No	4.09918117523193	4.12262296676636	0.959159302603296	None	None	None_None
ATF4	BIRC2	ATF4_BIRC2	Yes	No	No	1	Yes	No	No	1	No	No	No	4.11863994598389	4.09962606430054	0.959079691107396	None	None	None_None
ATF4	CTSO	ATF4_CTSO	Yes	No	No	1	Yes	No	No	1	No	No	No	4.11863994598389	4.09933948516846	0.959000079611496	None	None	None_None
ATF4	CASP12	ATF4_CASP12	Yes	No	No	1	Yes	No	No	1	No	No	No	4.11863994598389	4.09918117523193	0.958920468115596	None	None	None_None
GADD45B	IL3	GADD45B_IL3	Yes	No	No	1	Yes	No	No	1	No	No	No	3.97104811668396	4.22450733184814	0.958840856619696	None	None	None_None
CAPN2	TNFRSF10A	CAPN2_TNFRSF10A	Yes	No	No	1	Yes	No	No	1	No	No	No	4.25028133392334	3.93964695930481	0.958761245123796	None	None	None_None
ITPR3	TRAF1	ITPR3_TRAF1	Yes	No	No	1	Yes	No	No	1	No	No	No	4.4349479675293	3.72388768196106	0.958681633627896	Hub Genes	Hub Genes	Hub Genes_Hub Genes
MAP3K14	PARP2	MAP3K14_PARP2	Yes	No	No	1	Yes	No	No	1	No	No	No	4.07678318023682	4.13257455825806	0.958602022131996	None	None	None_None
CAPN1	ITPR1	CAPN1_ITPR1	Yes	No	No	1	Yes	No	No	1	No	No	No	4.15465831756592	4.064621925354	0.958522410636096	None	None	None_None
APAF1	TNFRSF10A	APAF1_TNFRSF10A	Yes	No	No	1	Yes	No	No	1	No	No	No	4.24777984619141	3.93964695930481	0.958442799140196	None	None	None_None
BAD	CAPN2	BAD_CAPN2	Yes	No	No	1	Yes	No	No	1	No	No	No	3.98051190376282	4.25028133392334	0.958363187644296	None	None	None_None
MCL1	PARP2	MCL1_PARP2	Yes	No	No	1	Yes	No	No	1	No	No	No	4.07069635391235	4.13257455825806	0.958283576148396	None	None	None_None
APAF1	BAD	APAF1_BAD	Yes	No	No	1	Yes	No	No	1	No	No	No	4.24777984619141	3.98051190376282	0.958203964652496	None	None	None_None
AKT3	DDIT3	AKT3_DDIT3	Yes	No	No	1	Yes	No	No	1	No	No	No	4.65310859680176	3.63278985023499	0.958124353156596	Hub Genes	Hub Genes	Hub Genes_Hub Genes
DIABLO	TNFRSF10A	DIABLO_TNFRSF10A	Yes	No	No	1	Yes	No	No	1	No	No	No	4.24345827102661	3.93964695930481	0.958044741660696	None	None	None_None
AKT3	TUBA1B	AKT3_TUBA1B	Yes	No	No	1	Yes	No	No	1	No	No	No	4.65310859680176	3.63160443305969	0.957965130164796	Hub Genes	Hub Genes	Hub Genes_Hub Genes
DAXX	PARP4	DAXX_PARP4	Yes	No	No	1	Yes	No	No	1	No	No	No	3.93789267539978	4.29557991027832	0.957885518668896	None	None	None_None
BAD	DIABLO	BAD_DIABLO	Yes	No	No	1	Yes	No	No	1	No	No	No	3.98051190376282	4.24345827102661	0.957805907172996	None	None	None_None
MAPK8	TNFRSF10B	MAPK8_TNFRSF10B	Yes	No	No	1	Yes	No	No	1	No	No	No	4.76709842681885	3.5312647819519	0.957726295677096	Hub Genes	Hub Genes	Hub Genes_Hub Genes
DFFA	MAP2K2	DFFA_MAP2K2	Yes	No	No	1	Yes	No	No	1	No	No	No	4.10083198547363	4.10230159759521	0.957646684181196	None	None	None_None
MAP3K14	MAPK10	MAP3K14_MAPK10	Yes	No	No	1	Yes	No	No	1	No	No	No	4.07678318023682	4.12262296676636	0.957567072685296	None	None	None_None
BIRC2	MAP2K2	BIRC2_MAP2K2	Yes	No	No	1	Yes	No	No	1	No	No	No	4.09962606430054	4.10230159759521	0.957487461189396	None	None	None_None
CTSO	MAP2K2	CTSO_MAP2K2	Yes	No	No	1	Yes	No	No	1	No	No	No	4.09933948516846	4.10230159759521	0.957407849693496	None	None	None_None
CASP12	MAP2K2	CASP12_MAP2K2	Yes	No	No	1	Yes	No	No	1	No	No	No	4.09918117523193	4.10230159759521	0.957328238197596	None	None	None_None
CASP9	TNFRSF10A	CASP9_TNFRSF10A	Yes	No	No	1	Yes	No	No	1	No	No	No	4.23800277709961	3.93964695930481	0.957248626701696	None	None	None_None
BIRC2	DFFA	BIRC2_DFFA	Yes	No	No	1	Yes	No	No	1	No	No	No	4.09962606430054	4.10083198547363	0.957169015205796	None	None	None_None
FAS	MAP3K14	FAS_MAP3K14	Yes	No	No	1	Yes	No	No	1	No	No	No	4.12012386322021	4.07678318023682	0.957089403709896	None	None	None_None
CTSO	DFFA	CTSO_DFFA	Yes	No	No	1	Yes	No	No	1	No	No	No	4.09933948516846	4.10083198547363	0.957009792213996	None	None	None_None
CASP12	DFFA	CASP12_DFFA	Yes	No	No	1	Yes	No	No	1	No	No	No	4.09918117523193	4.10083198547363	0.956930180718096	None	None	None_None
CAPN2	GADD45B	CAPN2_GADD45B	Yes	No	No	1	Yes	No	No	1	No	No	No	4.25028133392334	3.97104811668396	0.956850569222196	None	None	None_None
CASP3	PARP3	CASP3_PARP3	Yes	No	No	1	Yes	No	No	1	No	No	No	4.44156217575073	3.70073795318604	0.956770957726296	Hub Genes	Hub Genes	Hub Genes_Hub Genes
BIRC2	CTSO	BIRC2_CTSO	Yes	No	No	1	Yes	No	No	1	No	No	No	4.09962606430054	4.09933948516846	0.956691346230396	None	None	None_None
BIRC2	CASP12	BIRC2_CASP12	Yes	No	No	1	Yes	No	No	1	No	No	No	4.09962606430054	4.09918117523193	0.956611734734496	None	None	None_None
BAD	CASP9	BAD_CASP9	Yes	No	No	1	Yes	No	No	1	No	No	No	3.98051190376282	4.23800277709961	0.956532123238596	None	None	None_None
ATF4	MAP3K14	ATF4_MAP3K14	Yes	No	No	1	Yes	No	No	1	No	No	No	4.11863994598389	4.07678318023682	0.956452511742696	None	None	None_None
CASP12	CTSO	CASP12_CTSO	Yes	No	No	1	Yes	No	No	1	No	No	No	4.09918117523193	4.09933948516846	0.956372900246796	None	None	None_None
CAPN1	LMNA	CAPN1_LMNA	Yes	No	No	1	Yes	No	No	1	No	No	No	4.15465831756592	4.03444957733154	0.956293288750896	None	None	None_None
APAF1	GADD45B	APAF1_GADD45B	Yes	No	No	1	Yes	No	No	1	No	No	No	4.24777984619141	3.97104811668396	0.956213677254996	None	None	None_None
BIRC3	MAPK8	BIRC3_MAPK8	Yes	No	No	1	Yes	No	No	1	No	No	No	3.52378678321838	4.76709842681885	0.956134065759096	Hub Genes	Hub Genes	Hub Genes_Hub Genes
FAS	MCL1	FAS_MCL1	Yes	No	No	1	Yes	No	No	1	No	No	No	4.12012386322021	4.07069635391235	0.956054454263196	None	None	None_None
CASP7	PMAIP1	CASP7_PMAIP1	Yes	No	No	1	Yes	No	No	1	No	No	No	3.87537503242493	4.28647994995117	0.955974842767296	None	None	None_None
DIABLO	GADD45B	DIABLO_GADD45B	Yes	No	No	1	Yes	No	No	1	No	No	No	4.24345827102661	3.97104811668396	0.955895231271396	None	None	None_None
ATF4	MCL1	ATF4_MCL1	Yes	No	No	1	Yes	No	No	1	No	No	No	4.11863994598389	4.07069635391235	0.955815619775496	None	None	None_None
CTSK	MAPK8	CTSK_MAPK8	Yes	No	No	1	Yes	No	No	1	No	No	No	3.5218665599823	4.76709842681885	0.955736008279596	Hub Genes	Hub Genes	Hub Genes_Hub Genes
ATG7	CASP7	ATG7_CASP7	No	Yes	No	1	Yes	No	No	1	Yes	No	No	4.28554344177246	3.87537503242493	0.955656396783696	None	None	None_None
ITPR3	PARP3	ITPR3_PARP3	Yes	No	No	1	Yes	No	No	1	No	No	No	4.4349479675293	3.70073795318604	0.955576785287796	Hub Genes	Hub Genes	Hub Genes_Hub Genes
ITPR1	PARP2	ITPR1_PARP2	Yes	No	No	1	Yes	No	No	1	No	No	No	4.064621925354	4.13257455825806	0.955497173791896	None	None	None_None
MAPK10	MCL1	MAPK10_MCL1	Yes	No	No	1	Yes	No	No	1	No	No	No	4.12262296676636	4.07069635391235	0.955417562295996	None	None	None_None
CASP9	GADD45B	CASP9_GADD45B	Yes	No	No	1	Yes	No	No	1	No	No	No	4.23800277709961	3.97104811668396	0.955337950800096	None	None	None_None
IL3	TNFRSF10A	IL3_TNFRSF10A	Yes	No	No	1	Yes	No	No	1	No	No	No	4.22450733184814	3.93964695930481	0.955258339304196	None	None	None_None
ITPR2	ITPR3	ITPR2_ITPR3	Yes	No	No	1	Yes	No	No	1	No	No	No	3.69330644607544	4.4349479675293	0.955178727808295	Hub Genes	Hub Genes	Hub Genes_Hub Genes
DAXX	IL3	DAXX_IL3	Yes	No	No	1	Yes	No	No	1	No	No	No	3.93789267539978	4.22450733184814	0.955099116312396	None	None	None_None
ITPR1	MAPK10	ITPR1_MAPK10	Yes	No	No	1	Yes	No	No	1	No	No	No	4.064621925354	4.12262296676636	0.955019504816496	None	None	None_None
CASP7	PIK3R3	CASP7_PIK3R3	Yes	No	No	1	Yes	No	No	1	No	No	No	3.87537503242493	4.34238862991333	0.954939893320595	None	None	None_None
AKT3	NTRK1	AKT3_NTRK1	Yes	No	No	1	Yes	No	No	1	No	No	No	4.65310859680176	3.6089768409729	0.954860281824696	Hub Genes	Hub Genes	Hub Genes_Hub Genes
MAP2K2	MAP3K14	MAP2K2_MAP3K14	Yes	No	No	1	Yes	No	No	1	No	No	No	4.10230159759521	4.07678318023682	0.954780670328795	None	None	None_None
FAS	ITPR1	FAS_ITPR1	Yes	No	No	1	Yes	No	No	1	No	No	No	4.12012386322021	4.064621925354	0.954701058832895	None	None	None_None
DFFA	MAP3K14	DFFA_MAP3K14	Yes	No	No	1	Yes	No	No	1	No	No	No	4.10083198547363	4.07678318023682	0.954621447336995	None	None	None_None
CAPN1	MAPK9	CAPN1_MAPK9	Yes	No	No	1	Yes	No	No	1	No	No	No	4.15465831756592	4.01370525360107	0.954541835841095	None	None	None_None
ATF4	ITPR1	ATF4_ITPR1	Yes	No	No	1	Yes	No	No	1	No	No	No	4.11863994598389	4.064621925354	0.954462224345195	None	None	None_None
BIRC2	MAP3K14	BIRC2_MAP3K14	Yes	No	No	1	Yes	No	No	1	No	No	No	4.09962606430054	4.07678318023682	0.954382612849295	None	None	None_None
CTSO	MAP3K14	CTSO_MAP3K14	Yes	No	No	1	Yes	No	No	1	No	No	No	4.09933948516846	4.07678318023682	0.954303001353395	None	None	None_None
CASP12	MAP3K14	CASP12_MAP3K14	Yes	No	No	1	Yes	No	No	1	No	No	No	4.09918117523193	4.07678318023682	0.954223389857495	None	None	None_None
LMNA	PARP2	LMNA_PARP2	Yes	No	No	1	Yes	No	No	1	No	No	No	4.03444957733154	4.13257455825806	0.954143778361595	None	None	None_None
DFFA	MCL1	DFFA_MCL1	Yes	No	No	1	Yes	No	No	1	No	No	No	4.10083198547363	4.07069635391235	0.954064166865695	None	None	None_None
CASP6	TUBA3E	CASP6_TUBA3E	Yes	No	No	1	Yes	No	No	1	No	No	No	4.55593347549438	3.68490433692932	0.953984555369795	Hub Genes	Hub Genes	Hub Genes_Hub Genes
BIRC2	MCL1	BIRC2_MCL1	Yes	No	No	1	Yes	No	No	1	No	No	No	4.09962606430054	4.07069635391235	0.953904943873895	None	None	None_None
CTSO	MCL1	CTSO_MCL1	Yes	No	No	1	Yes	No	No	1	No	No	No	4.09933948516846	4.07069635391235	0.953825332377995	None	None	None_None
CASP12	MCL1	CASP12_MCL1	Yes	No	No	1	Yes	No	No	1	No	No	No	4.09918117523193	4.07069635391235	0.953745720882095	None	None	None_None
CASP6	PIK3R2	CASP6_PIK3R2	Yes	No	No	1	Yes	No	No	1	No	No	No	4.55593347549438	3.53730940818787	0.953666109386195	Hub Genes	Hub Genes	Hub Genes_Hub Genes
MAP2K2	MCL1	MAP2K2_MCL1	Yes	No	No	1	Yes	No	No	1	No	No	No	4.10230159759521	4.07069635391235	0.953586497890295	None	None	None_None
EIF2AK3	PARP4	EIF2AK3_PARP4	Yes	No	No	1	Yes	No	No	1	No	No	No	3.83679366111755	4.29557991027832	0.953506886394395	None	None	None_None
CAPN1	MAP2K1	CAPN1_MAP2K1	Yes	No	No	1	Yes	No	No	1	No	No	No	4.15465831756592	4.02238178253174	0.953427274898495	None	None	None_None
CASP6	TNFRSF10B	CASP6_TNFRSF10B	Yes	No	No	1	Yes	No	No	1	No	No	No	4.55593347549438	3.5312647819519	0.953347663402595	Hub Genes	Hub Genes	Hub Genes_Hub Genes
CAPN2	DAXX	CAPN2_DAXX	Yes	No	No	1	Yes	No	No	1	No	No	No	4.25028133392334	3.93789267539978	0.953268051906695	None	None	None_None
ITPR1	MAP2K2	ITPR1_MAP2K2	Yes	No	No	1	Yes	No	No	1	No	No	No	4.064621925354	4.10230159759521	0.953188440410795	None	None	None_None
MAP2K1	PARP2	MAP2K1_PARP2	Yes	No	No	1	Yes	No	No	1	No	No	No	4.02238178253174	4.13257455825806	0.953108828914895	None	None	None_None
CASP7	JUN	CASP7_JUN	Yes	No	No	1	Yes	No	No	1	No	No	No	3.87537503242493	4.3223237991333	0.953029217418995	None	None	None_None
DFFA	ITPR1	DFFA_ITPR1	Yes	No	No	1	Yes	No	No	1	No	No	No	4.10083198547363	4.064621925354	0.952949605923095	None	None	None_None
APAF1	DAXX	APAF1_DAXX	Yes	No	No	1	Yes	No	No	1	No	No	No	4.24777984619141	3.93789267539978	0.952869994427195	None	None	None_None
CASP3	FASLG	CASP3_FASLG	Yes	No	No	1	Yes	No	No	1	No	No	No	4.44156217575073	3.65992879867554	0.952790382931295	Hub Genes	Hub Genes	Hub Genes_Hub Genes
BIRC2	ITPR1	BIRC2_ITPR1	Yes	No	No	1	Yes	No	No	1	No	No	No	4.09962606430054	4.064621925354	0.952710771435395	None	None	None_None
CTSO	ITPR1	CTSO_ITPR1	Yes	No	No	1	Yes	No	No	1	No	No	No	4.09933948516846	4.064621925354	0.952631159939495	None	None	None_None
FAS	LMNA	FAS_LMNA	Yes	No	No	1	Yes	No	No	1	No	No	No	4.12012386322021	4.03444957733154	0.952551548443595	None	None	None_None
CASP12	ITPR1	CASP12_ITPR1	Yes	No	No	1	Yes	No	No	1	No	No	No	4.09918117523193	4.064621925354	0.952471936947695	None	None	None_None
ATF4	LMNA	ATF4_LMNA	Yes	No	No	1	Yes	No	No	1	No	No	No	4.11863994598389	4.03444957733154	0.952392325451795	None	None	None_None
BIRC3	CASP6	BIRC3_CASP6	Yes	No	No	1	Yes	No	No	1	No	No	No	3.52378678321838	4.55593347549438	0.952312713955895	Hub Genes	Hub Genes	Hub Genes_Hub Genes
ITPR3	TP53AIP1	ITPR3_TP53AIP1	Yes	No	No	1	Yes	No	No	1	No	No	No	4.4349479675293	3.66372513771057	0.952233102459995	Hub Genes	Hub Genes	Hub Genes_Hub Genes
EIF2AK3	PMAIP1	EIF2AK3_PMAIP1	Yes	No	No	1	Yes	No	No	1	No	No	No	3.83679366111755	4.28647994995117	0.952153490964095	None	None	None_None
DAXX	DIABLO	DAXX_DIABLO	Yes	No	No	1	Yes	No	No	1	No	No	No	3.93789267539978	4.24345827102661	0.952073879468195	None	None	None_None
ATG7	EIF2AK3	ATG7_EIF2AK3	No	Yes	No	1	Yes	No	No	1	Yes	No	No	4.28554344177246	3.83679366111755	0.951994267972295	None	None	None_None
MAPK8	TNF	MAPK8_TNF	Yes	No	No	1	Yes	No	No	1	No	No	No	4.76709842681885	3.4874107837677	0.951914656476395	Hub Genes	Hub Genes	Hub Genes_Hub Genes
MAPK9	PARP2	MAPK9_PARP2	Yes	No	No	1	Yes	No	No	1	No	No	No	4.01370525360107	4.13257455825806	0.951835044980495	None	None	None_None
AKT3	FOS	AKT3_FOS	Yes	No	No	1	Yes	No	No	1	No	No	No	4.65310859680176	3.58420848846436	0.951755433484595	Hub Genes	Hub Genes	Hub Genes_Hub Genes
FASLG	ITPR3	FASLG_ITPR3	Yes	No	No	1	Yes	No	No	1	No	No	No	3.65992879867554	4.4349479675293	0.951675821988695	Hub Genes	Hub Genes	Hub Genes_Hub Genes
CASP3	CFLAR	CASP3_CFLAR	Yes	No	No	1	Yes	No	No	1	No	No	No	4.44156217575073	3.76468968391419	0.951596210492795	None	None	None_None
CASP9	DAXX	CASP9_DAXX	Yes	No	No	1	Yes	No	No	1	No	No	No	4.23800277709961	3.93789267539978	0.951516598996895	None	None	None_None
LMNA	MAPK10	LMNA_MAPK10	Yes	No	No	1	Yes	No	No	1	No	No	No	4.03444957733154	4.12262296676636	0.951436987500995	None	None	None_None
FAS	MAP2K1	FAS_MAP2K1	Yes	No	No	1	Yes	No	No	1	No	No	No	4.12012386322021	4.02238178253174	0.951357376005095	None	None	None_None
ATF4	MAP2K1	ATF4_MAP2K1	Yes	No	No	1	Yes	No	No	1	No	No	No	4.11863994598389	4.02238178253174	0.951277764509195	None	None	None_None
CFLAR	ITPR3	CFLAR_ITPR3	Yes	No	No	1	Yes	No	No	1	No	No	No	3.76468968391419	4.4349479675293	0.951198153013295	None	None	None_None
CASP7	DIABLO	CASP7_DIABLO	Yes	No	No	1	Yes	No	No	1	No	No	No	3.87537503242493	4.24345827102661	0.951118541517395	None	None	None_None
MAP3K14	MCL1	MAP3K14_MCL1	Yes	No	No	1	Yes	No	No	1	No	No	No	4.07678318023682	4.07069635391235	0.951038930021495	None	None	None_None
CASP3	IL3RA	CASP3_IL3RA	Yes	No	No	1	Yes	No	No	1	No	No	No	4.44156217575073	3.75540709495544	0.950959318525595	None	None	None_None
FAS	MAPK9	FAS_MAPK9	Yes	No	No	1	Yes	No	No	1	No	No	No	4.12012386322021	4.01370525360107	0.950879707029695	None	None	None_None
ITPR1	MAP3K14	ITPR1_MAP3K14	Yes	No	No	1	Yes	No	No	1	No	No	No	4.064621925354	4.07678318023682	0.950800095533795	None	None	None_None
ATF4	MAPK9	ATF4_MAPK9	Yes	No	No	1	Yes	No	No	1	No	No	No	4.11863994598389	4.01370525360107	0.950720484037895	None	None	None_None
DFFA	LMNA	DFFA_LMNA	Yes	No	No	1	Yes	No	No	1	No	No	No	4.10083198547363	4.03444957733154	0.950640872541995	None	None	None_None
EIF2AK3	PIK3R3	EIF2AK3_PIK3R3	Yes	No	No	1	Yes	No	No	1	No	No	No	3.83679366111755	4.34238862991333	0.950561261046095	None	None	None_None
BIRC2	LMNA	BIRC2_LMNA	Yes	No	No	1	Yes	No	No	1	No	No	No	4.09962606430054	4.03444957733154	0.950481649550195	None	None	None_None
NFKBIA	TRAF1	NFKBIA_TRAF1	Yes	No	No	1	Yes	No	No	1	No	No	No	4.36564540863037	3.72388768196106	0.950402038054295	None	None	None_None
CTSO	LMNA	CTSO_LMNA	Yes	No	No	1	Yes	No	No	1	No	No	No	4.09933948516846	4.03444957733154	0.950322426558395	None	None	None_None
CASP12	LMNA	CASP12_LMNA	Yes	No	No	1	Yes	No	No	1	No	No	No	4.09918117523193	4.03444957733154	0.950242815062495	None	None	None_None
CASP7	PARP4	CASP7_PARP4	Yes	No	No	1	Yes	No	No	1	No	No	No	3.87537503242493	4.29557991027832	0.950163203566595	None	None	None_None
MAP2K1	MAPK10	MAP2K1_MAPK10	Yes	No	No	1	Yes	No	No	1	No	No	No	4.02238178253174	4.12262296676636	0.950083592070695	None	None	None_None
CASP3	DDIT3	CASP3_DDIT3	Yes	No	No	1	Yes	No	No	1	No	No	No	4.44156217575073	3.63278985023499	0.950003980574795	None	None	None_None
ITPR1	MCL1	ITPR1_MCL1	Yes	No	No	1	Yes	No	No	1	No	No	No	4.064621925354	4.07069635391235	0.949924369078895	None	None	None_None
LMNA	MAP2K2	LMNA_MAP2K2	Yes	No	No	1	Yes	No	No	1	No	No	No	4.03444957733154	4.10230159759521	0.949844757582995	None	None	None_None
DDIT3	ITPR3	DDIT3_ITPR3	Yes	No	No	1	Yes	No	No	1	No	No	No	3.63278985023499	4.4349479675293	0.949765146087095	None	None	None_None
DFFA	MAP2K1	DFFA_MAP2K1	Yes	No	No	1	Yes	No	No	1	No	No	No	4.10083198547363	4.02238178253174	0.949685534591195	None	None	None_None
ITPR3	TUBA1B	ITPR3_TUBA1B	Yes	No	No	1	Yes	No	No	1	No	No	No	4.4349479675293	3.63160443305969	0.949605923095295	None	None	None_None
BIRC2	MAP2K1	BIRC2_MAP2K1	Yes	No	No	1	Yes	No	No	1	No	No	No	4.09962606430054	4.02238178253174	0.949526311599395	None	None	None_None
MAPK10	MAPK9	MAPK10_MAPK9	Yes	No	No	1	Yes	No	No	1	No	No	No	4.12262296676636	4.01370525360107	0.949446700103495	None	None	None_None
CTSO	MAP2K1	CTSO_MAP2K1	Yes	No	No	1	Yes	No	No	1	No	No	No	4.09933948516846	4.02238178253174	0.949367088607595	None	None	None_None
CASP12	MAP2K1	CASP12_MAP2K1	Yes	No	No	1	Yes	No	No	1	No	No	No	4.09918117523193	4.02238178253174	0.949287477111695	None	None	None_None
CASP7	IL3	CASP7_IL3	Yes	No	No	1	Yes	No	No	1	No	No	No	3.87537503242493	4.22450733184814	0.949207865615795	None	None	None_None
CASP6	TNF	CASP6_TNF	Yes	No	No	1	Yes	No	No	1	No	No	No	4.55593347549438	3.4874107837677	0.949128254119895	None	None	None_None
BAK1	PARP2	BAK1_PARP2	Yes	No	No	1	Yes	No	No	1	No	No	No	3.9797146320343	4.13257455825806	0.949048642623995	None	None	None_None
BAD	CAPN1	BAD_CAPN1	Yes	No	No	1	Yes	No	No	1	No	No	No	3.98051190376282	4.15465831756592	0.948969031128095	None	None	None_None
EIF2AK3	JUN	EIF2AK3_JUN	Yes	No	No	1	Yes	No	No	1	No	No	No	3.83679366111755	4.3223237991333	0.948889419632195	None	None	None_None
DFFA	MAPK9	DFFA_MAPK9	Yes	No	No	1	Yes	No	No	1	No	No	No	4.10083198547363	4.01370525360107	0.948809808136295	None	None	None_None
BAK1	CAPN1	BAK1_CAPN1	Yes	No	No	1	Yes	No	No	1	No	No	No	3.9797146320343	4.15465831756592	0.948730196640395	None	None	None_None
BIRC2	MAPK9	BIRC2_MAPK9	Yes	No	No	1	Yes	No	No	1	No	No	No	4.09962606430054	4.01370525360107	0.948650585144495	None	None	None_None
CTSO	MAPK9	CTSO_MAPK9	Yes	No	No	1	Yes	No	No	1	No	No	No	4.09933948516846	4.01370525360107	0.948570973648595	None	None	None_None
CASP12	MAPK9	CASP12_MAPK9	Yes	No	No	1	Yes	No	No	1	No	No	No	4.09918117523193	4.01370525360107	0.948491362152695	None	None	None_None
CAPN2	EIF2AK3	CAPN2_EIF2AK3	Yes	No	No	1	Yes	No	No	1	No	No	No	4.25028133392334	3.83679366111755	0.948411750656795	None	None	None_None
MAP2K1	MAP2K2	MAP2K1_MAP2K2	Yes	No	No	1	Yes	No	No	1	No	No	No	4.02238178253174	4.10230159759521	0.948332139160895	None	None	None_None
NFKBIA	PARP3	NFKBIA_PARP3	Yes	No	No	1	Yes	No	No	1	No	No	No	4.36564540863037	3.70073795318604	0.948252527664995	None	None	None_None
CASP3	NTRK1	CASP3_NTRK1	Yes	No	No	1	Yes	No	No	1	No	No	No	4.44156217575073	3.6089768409729	0.948172916169095	None	None	None_None
DIABLO	EIF2AK3	DIABLO_EIF2AK3	Yes	No	No	1	Yes	No	No	1	No	No	No	4.24345827102661	3.83679366111755	0.948093304673195	None	None	None_None
CAPN1	GADD45B	CAPN1_GADD45B	Yes	No	No	1	Yes	No	No	1	No	No	No	4.15465831756592	3.97104811668396	0.948013693177295	None	None	None_None
ITPR2	NFKBIA	ITPR2_NFKBIA	Yes	No	No	1	Yes	No	No	1	No	No	No	3.69330644607544	4.36564540863037	0.947934081681395	None	None	None_None
BAK1	FAS	BAK1_FAS	Yes	No	No	1	Yes	No	No	1	No	No	No	3.9797146320343	4.12012386322021	0.947854470185495	None	None	None_None
CASP3	TRAF1	CASP3_TRAF1	Yes	No	No	1	Yes	No	No	1	No	No	No	4.44156217575073	3.72388768196106	0.947774858689595	None	None	None_None
MAP2K2	MAPK9	MAP2K2_MAPK9	Yes	No	No	1	Yes	No	No	1	No	No	No	4.10230159759521	4.01370525360107	0.947695247193695	None	None	None_None
ATF4	BAK1	ATF4_BAK1	Yes	No	No	1	Yes	No	No	1	No	No	No	4.11863994598389	3.9797146320343	0.947615635697795	None	None	None_None
LMNA	MAP3K14	LMNA_MAP3K14	Yes	No	No	1	Yes	No	No	1	No	No	No	4.03444957733154	4.07678318023682	0.947536024201895	None	None	None_None
ITPR3	NTRK1	ITPR3_NTRK1	Yes	No	No	1	Yes	No	No	1	No	No	No	4.4349479675293	3.6089768409729	0.947456412705995	None	None	None_None
MAPK8	PTPN13	MAPK8_PTPN13	Yes	No	No	1	Yes	No	No	1	No	No	No	4.76709842681885	3.44230246543884	0.947376801210095	None	None	None_None
CASP9	EIF2AK3	CASP9_EIF2AK3	Yes	No	No	1	Yes	No	No	1	No	No	No	4.23800277709961	3.83679366111755	0.947297189714195	None	None	None_None
AKT3	PIK3R2	AKT3_PIK3R2	Yes	No	No	1	Yes	No	No	1	No	No	No	4.65310859680176	3.53730940818787	0.947217578218295	None	None	None_None
LMNA	MCL1	LMNA_MCL1	Yes	No	No	1	Yes	No	No	1	No	No	No	4.03444957733154	4.07069635391235	0.947137966722395	None	None	None_None
ITPR1	LMNA	ITPR1_LMNA	Yes	No	No	1	Yes	No	No	1	No	No	No	4.064621925354	4.03444957733154	0.947058355226495	None	None	None_None
BAD	PARP2	BAD_PARP2	Yes	No	No	1	Yes	No	No	1	No	No	No	3.98051190376282	4.13257455825806	0.946978743730595	None	None	None_None
ATF4	GADD45B	ATF4_GADD45B	Yes	No	No	1	Yes	No	No	1	No	No	No	4.11863994598389	3.97104811668396	0.946899132234695	None	None	None_None
AKT3	TNFRSF10B	AKT3_TNFRSF10B	Yes	No	No	1	Yes	No	No	1	No	No	No	4.65310859680176	3.5312647819519	0.946819520738795	None	None	None_None
CAPN2	CASP7	CAPN2_CASP7	Yes	No	No	1	Yes	No	No	1	No	No	No	4.25028133392334	3.87537503242493	0.946739909242895	None	None	None_None
MAP2K1	MAP3K14	MAP2K1_MAP3K14	Yes	No	No	1	Yes	No	No	1	No	No	No	4.02238178253174	4.07678318023682	0.946660297746995	None	None	None_None
APAF1	CASP7	APAF1_CASP7	Yes	No	No	1	Yes	No	No	1	No	No	No	4.24777984619141	3.87537503242493	0.946580686251095	None	None	None_None
BAD	MAPK10	BAD_MAPK10	Yes	No	No	1	Yes	No	No	1	No	No	No	3.98051190376282	4.12262296676636	0.946501074755195	None	None	None_None
BAK1	MAPK10	BAK1_MAPK10	Yes	No	No	1	Yes	No	No	1	No	No	No	3.9797146320343	4.12262296676636	0.946421463259295	None	None	None_None
EIF2AK3	IL3	EIF2AK3_IL3	Yes	No	No	1	Yes	No	No	1	No	No	No	3.83679366111755	4.22450733184814	0.946341851763395	None	None	None_None
GADD45B	PARP2	GADD45B_PARP2	Yes	No	No	1	Yes	No	No	1	No	No	No	3.97104811668396	4.13257455825806	0.946262240267495	None	None	None_None
ITPR1	MAP2K1	ITPR1_MAP2K1	Yes	No	No	1	Yes	No	No	1	No	No	No	4.064621925354	4.02238178253174	0.946182628771595	None	None	None_None
BAD	FAS	BAD_FAS	Yes	No	No	1	Yes	No	No	1	No	No	No	3.98051190376282	4.12012386322021	0.946103017275695	None	None	None_None
AKT3	BIRC3	AKT3_BIRC3	Yes	No	No	1	Yes	No	No	1	No	No	No	4.65310859680176	3.52378678321838	0.946023405779795	None	None	None_None
MAP2K1	MCL1	MAP2K1_MCL1	Yes	No	No	1	Yes	No	No	1	No	No	No	4.02238178253174	4.07069635391235	0.945943794283895	None	None	None_None
BAK1	BIRC2	BAK1_BIRC2	Yes	No	No	1	Yes	No	No	1	No	No	No	3.9797146320343	4.09962606430054	0.945864182787995	None	None	None_None
ATF4	BAD	ATF4_BAD	Yes	No	No	1	Yes	No	No	1	No	No	No	4.11863994598389	3.98051190376282	0.945784571292095	None	None	None_None
BAK1	CTSO	BAK1_CTSO	Yes	No	No	1	Yes	No	No	1	No	No	No	3.9797146320343	4.09933948516846	0.945704959796195	None	None	None_None
BAK1	CASP12	BAK1_CASP12	Yes	No	No	1	Yes	No	No	1	No	No	No	3.9797146320343	4.09918117523193	0.945625348300295	None	None	None_None
AKT3	CTSK	AKT3_CTSK	Yes	No	No	1	Yes	No	No	1	No	No	No	4.65310859680176	3.5218665599823	0.945545736804395	None	None	None_None
PARP2	TNFRSF10A	PARP2_TNFRSF10A	Yes	No	No	1	Yes	No	No	1	No	No	No	4.13257455825806	3.93964695930481	0.945466125308494	None	None	None_None
MAP3K14	MAPK9	MAP3K14_MAPK9	Yes	No	No	1	Yes	No	No	1	No	No	No	4.07678318023682	4.01370525360107	0.945386513812595	None	None	None_None
CASP7	CASP9	CASP7_CASP9	Yes	No	No	1	Yes	No	No	1	No	No	No	3.87537503242493	4.23800277709961	0.945306902316695	None	None	None_None
CASP6	PTPN13	CASP6_PTPN13	Yes	No	No	1	Yes	No	No	1	No	No	No	4.55593347549438	3.44230246543884	0.945227290820794	None	None	None_None
CFLAR	NFKBIA	CFLAR_NFKBIA	Yes	No	No	1	Yes	No	No	1	No	No	No	3.76468968391419	4.36564540863037	0.945147679324895	None	None	None_None
NFKBIA	TP53AIP1	NFKBIA_TP53AIP1	Yes	No	No	1	Yes	No	No	1	No	No	No	4.36564540863037	3.66372513771057	0.945068067828995	None	None	None_None
IL3RA	PMAIP1	IL3RA_PMAIP1	Yes	No	No	1	Yes	No	No	1	No	No	No	3.75540709495544	4.28647994995117	0.944988456333094	None	None	None_None
ITPR1	MAPK9	ITPR1_MAPK9	Yes	No	No	1	Yes	No	No	1	No	No	No	4.064621925354	4.01370525360107	0.944908844837195	None	None	None_None
GADD45B	MAPK10	GADD45B_MAPK10	Yes	No	No	1	Yes	No	No	1	No	No	No	3.97104811668396	4.12262296676636	0.944829233341294	None	None	None_None
ATG7	IL3RA	ATG7_IL3RA	No	Yes	No	1	Yes	No	No	1	Yes	No	No	4.28554344177246	3.75540709495544	0.944749621845394	None	None	None_None
MAPK9	MCL1	MAPK9_MCL1	Yes	No	No	1	Yes	No	No	1	No	No	No	4.01370525360107	4.07069635391235	0.944670010349494	None	None	None_None
FASLG	NFKBIA	FASLG_NFKBIA	Yes	No	No	1	Yes	No	No	1	No	No	No	3.65992879867554	4.36564540863037	0.944590398853594	None	None	None_None
FAS	GADD45B	FAS_GADD45B	Yes	No	No	1	Yes	No	No	1	No	No	No	4.12012386322021	3.97104811668396	0.944510787357694	None	None	None_None
CAPN1	TNFRSF10A	CAPN1_TNFRSF10A	Yes	No	No	1	Yes	No	No	1	No	No	No	4.15465831756592	3.93964695930481	0.944431175861794	None	None	None_None
CASP3	ITPR2	CASP3_ITPR2	Yes	No	No	1	Yes	No	No	1	No	No	No	4.44156217575073	3.69330644607544	0.944351564365894	None	None	None_None
CAPN1	DAXX	CAPN1_DAXX	Yes	No	No	1	Yes	No	No	1	No	No	No	4.15465831756592	3.93789267539978	0.944271952869994	None	None	None_None
AKT2	MAPK8	AKT2_MAPK8	Yes	No	No	1	Yes	No	No	1	No	No	No	3.41208577156067	4.76709842681885	0.944192341374094	None	None	None_None
IL3RA	NFKBIA	IL3RA_NFKBIA	Yes	No	No	1	Yes	No	No	1	No	No	No	3.75540709495544	4.36564540863037	0.944112729878194	None	None	None_None
FAS	TNFRSF10A	FAS_TNFRSF10A	Yes	No	No	1	Yes	No	No	1	No	No	No	4.12012386322021	3.93964695930481	0.944033118382294	None	None	None_None
BAD	MAP2K2	BAD_MAP2K2	Yes	No	No	1	Yes	No	No	1	No	No	No	3.98051190376282	4.10230159759521	0.943953506886394	None	None	None_None
BAK1	MAP2K2	BAK1_MAP2K2	Yes	No	No	1	Yes	No	No	1	No	No	No	3.9797146320343	4.10230159759521	0.943873895390494	None	None	None_None
ATF4	TNFRSF10A	ATF4_TNFRSF10A	Yes	No	No	1	Yes	No	No	1	No	No	No	4.11863994598389	3.93964695930481	0.943794283894594	None	None	None_None
BAD	DFFA	BAD_DFFA	Yes	No	No	1	Yes	No	No	1	No	No	No	3.98051190376282	4.10083198547363	0.943714672398694	None	None	None_None
BAK1	DFFA	BAK1_DFFA	Yes	No	No	1	Yes	No	No	1	No	No	No	3.9797146320343	4.10083198547363	0.943635060902794	None	None	None_None
JUN	PARP3	JUN_PARP3	Yes	No	No	1	Yes	No	No	1	No	No	No	4.3223237991333	3.70073795318604	0.943555449406894	None	None	None_None
BAD	BIRC2	BAD_BIRC2	Yes	No	No	1	Yes	No	No	1	No	No	No	3.98051190376282	4.09962606430054	0.943475837910994	None	None	None_None
BAD	CTSO	BAD_CTSO	Yes	No	No	1	Yes	No	No	1	No	No	No	3.98051190376282	4.09933948516846	0.943396226415094	None	None	None_None
BAD	CASP12	BAD_CASP12	Yes	No	No	1	Yes	No	No	1	No	No	No	3.98051190376282	4.09918117523193	0.943316614919194	None	None	None_None
ATF4	DAXX	ATF4_DAXX	Yes	No	No	1	Yes	No	No	1	No	No	No	4.11863994598389	3.93789267539978	0.943237003423294	None	None	None_None
CASP3	TUBA3E	CASP3_TUBA3E	Yes	No	No	1	Yes	No	No	1	No	No	No	4.44156217575073	3.68490433692932	0.943157391927394	None	None	None_None
CASP6	FOS	CASP6_FOS	Yes	No	No	1	Yes	No	No	1	No	No	No	4.55593347549438	3.58420848846436	0.943077780431494	None	None	None_None
GADD45B	MAP2K2	GADD45B_MAP2K2	Yes	No	No	1	Yes	No	No	1	No	No	No	3.97104811668396	4.10230159759521	0.942998168935594	None	None	None_None
CFLAR	PIK3R3	CFLAR_PIK3R3	Yes	No	No	1	Yes	No	No	1	No	No	No	3.76468968391419	4.34238862991333	0.942918557439694	None	None	None_None
ITPR3	TUBA3E	ITPR3_TUBA3E	Yes	No	No	1	Yes	No	No	1	No	No	No	4.4349479675293	3.68490433692932	0.942838945943794	None	None	None_None
DFFA	GADD45B	DFFA_GADD45B	Yes	No	No	1	Yes	No	No	1	No	No	No	4.10083198547363	3.97104811668396	0.942759334447894	None	None	None_None
BIRC2	GADD45B	BIRC2_GADD45B	Yes	No	No	1	Yes	No	No	1	No	No	No	4.09962606430054	3.97104811668396	0.942679722951994	None	None	None_None
CTSO	GADD45B	CTSO_GADD45B	Yes	No	No	1	Yes	No	No	1	No	No	No	4.09933948516846	3.97104811668396	0.942600111456094	None	None	None_None
CASP12	GADD45B	CASP12_GADD45B	Yes	No	No	1	Yes	No	No	1	No	No	No	4.09918117523193	3.97104811668396	0.942520499960194	None	None	None_None
AKT2	CASP6	AKT2_CASP6	Yes	No	No	1	Yes	No	No	1	No	No	No	3.41208577156067	4.55593347549438	0.942440888464294	None	None	None_None
LMNA	MAP2K1	LMNA_MAP2K1	Yes	No	No	1	Yes	No	No	1	No	No	No	4.03444957733154	4.02238178253174	0.942361276968394	None	None	None_None
DAXX	PARP2	DAXX_PARP2	Yes	No	No	1	Yes	No	No	1	No	No	No	3.93789267539978	4.13257455825806	0.942281665472494	None	None	None_None
DDIT3	NFKBIA	DDIT3_NFKBIA	Yes	No	No	1	Yes	No	No	1	No	No	No	3.63278985023499	4.36564540863037	0.942202053976594	None	None	None_None
PMAIP1	TRAF1	PMAIP1_TRAF1	Yes	No	No	1	Yes	No	No	1	No	No	No	4.28647994995117	3.72388768196106	0.942122442480694	None	None	None_None
DFFA	TNFRSF10A	DFFA_TNFRSF10A	Yes	No	No	1	Yes	No	No	1	No	No	No	4.10083198547363	3.93964695930481	0.942042830984794	None	None	None_None
APAF1	EIF2AK3	APAF1_EIF2AK3	Yes	No	No	1	Yes	No	No	1	No	No	No	4.24777984619141	3.83679366111755	0.941963219488894	None	None	None_None
ATG7	TRAF1	ATG7_TRAF1	No	Yes	No	1	Yes	No	No	1	Yes	No	No	4.28554344177246	3.72388768196106	0.941883607992994	None	None	None_None
IL3RA	PIK3R3	IL3RA_PIK3R3	Yes	No	No	1	Yes	No	No	1	No	No	No	3.75540709495544	4.34238862991333	0.941803996497094	None	None	None_None
BAD	ITPR1	BAD_ITPR1	Yes	No	No	1	Yes	No	No	1	No	No	No	3.98051190376282	4.064621925354	0.941724385001194	None	None	None_None
BIRC2	TNFRSF10A	BIRC2_TNFRSF10A	Yes	No	No	1	Yes	No	No	1	No	No	No	4.09962606430054	3.93964695930481	0.941644773505294	None	None	None_None
CTSO	TNFRSF10A	CTSO_TNFRSF10A	Yes	No	No	1	Yes	No	No	1	No	No	No	4.09933948516846	3.93964695930481	0.941565162009394	None	None	None_None
CASP12	TNFRSF10A	CASP12_TNFRSF10A	Yes	No	No	1	Yes	No	No	1	No	No	No	4.09918117523193	3.93964695930481	0.941485550513494	None	None	None_None
BAK1	ITPR1	BAK1_ITPR1	Yes	No	No	1	Yes	No	No	1	No	No	No	3.9797146320343	4.064621925354	0.941405939017594	None	None	None_None
AKT3	TNF	AKT3_TNF	Yes	No	No	1	Yes	No	No	1	No	No	No	4.65310859680176	3.4874107837677	0.941326327521694	None	None	None_None
BAD	MAP3K14	BAD_MAP3K14	Yes	No	No	1	Yes	No	No	1	No	No	No	3.98051190376282	4.07678318023682	0.941246716025794	None	None	None_None
LMNA	MAPK9	LMNA_MAPK9	Yes	No	No	1	Yes	No	No	1	No	No	No	4.03444957733154	4.01370525360107	0.941167104529894	None	None	None_None
BAK1	MAP3K14	BAK1_MAP3K14	Yes	No	No	1	Yes	No	No	1	No	No	No	3.9797146320343	4.07678318023682	0.941087493033994	None	None	None_None
CASP3	PIK3R2	CASP3_PIK3R2	Yes	No	No	1	Yes	No	No	1	No	No	No	4.44156217575073	3.53730940818787	0.941007881538094	None	None	None_None
MAPK10	TNFRSF10A	MAPK10_TNFRSF10A	Yes	No	No	1	Yes	No	No	1	No	No	No	4.12262296676636	3.93964695930481	0.940928270042194	None	None	None_None
DAXX	MAPK10	DAXX_MAPK10	Yes	No	No	1	Yes	No	No	1	No	No	No	3.93789267539978	4.12262296676636	0.940848658546294	None	None	None_None
CASP3	TP53AIP1	CASP3_TP53AIP1	Yes	No	No	1	Yes	No	No	1	No	No	No	4.44156217575073	3.66372513771057	0.940769047050394	None	None	None_None
BAD	MCL1	BAD_MCL1	Yes	No	No	1	Yes	No	No	1	No	No	No	3.98051190376282	4.07069635391235	0.940689435554494	None	None	None_None
CFLAR	JUN	CFLAR_JUN	Yes	No	No	1	Yes	No	No	1	No	No	No	3.76468968391419	4.3223237991333	0.940609824058594	None	None	None_None
DAXX	FAS	DAXX_FAS	Yes	No	No	1	Yes	No	No	1	No	No	No	3.93789267539978	4.12012386322021	0.940530212562694	None	None	None_None
BAK1	MCL1	BAK1_MCL1	Yes	No	No	1	Yes	No	No	1	No	No	No	3.9797146320343	4.07069635391235	0.940450601066794	None	None	None_None
GADD45B	ITPR1	GADD45B_ITPR1	Yes	No	No	1	Yes	No	No	1	No	No	No	3.97104811668396	4.064621925354	0.940370989570894	None	None	None_None
PARP3	PARP4	PARP3_PARP4	Yes	No	No	1	Yes	No	No	1	No	No	No	3.70073795318604	4.29557991027832	0.940291378074994	None	None	None_None
ITPR3	PIK3R2	ITPR3_PIK3R2	Yes	No	No	1	Yes	No	No	1	No	No	No	4.4349479675293	3.53730940818787	0.940211766579094	None	None	None_None
GADD45B	MAP3K14	GADD45B_MAP3K14	Yes	No	No	1	Yes	No	No	1	No	No	No	3.97104811668396	4.07678318023682	0.940132155083194	None	None	None_None
BCL2A1	MAPK8	BCL2A1_MAPK8	Yes	No	No	1	Yes	No	No	1	No	No	No	3.37751531600952	4.76709842681885	0.940052543587294	None	None	None_None
MAP2K1	MAPK9	MAP2K1_MAPK9	Yes	No	No	1	Yes	No	No	1	No	No	No	4.02238178253174	4.01370525360107	0.939972932091394	None	None	None_None
ITPR3	TNFRSF10B	ITPR3_TNFRSF10B	Yes	No	No	1	Yes	No	No	1	No	No	No	4.4349479675293	3.5312647819519	0.939893320595494	None	None	None_None
GADD45B	MCL1	GADD45B_MCL1	Yes	No	No	1	Yes	No	No	1	No	No	No	3.97104811668396	4.07069635391235	0.939813709099594	None	None	None_None
IL3RA	JUN	IL3RA_JUN	Yes	No	No	1	Yes	No	No	1	No	No	No	3.75540709495544	4.3223237991333	0.939734097603694	None	None	None_None
NFKBIA	NTRK1	NFKBIA_NTRK1	Yes	No	No	1	Yes	No	No	1	No	No	No	4.36564540863037	3.6089768409729	0.939654486107794	None	None	None_None
PARP3	PMAIP1	PARP3_PMAIP1	Yes	No	No	1	Yes	No	No	1	No	No	No	3.70073795318604	4.28647994995117	0.939574874611894	None	None	None_None
ATG7	PARP3	ATG7_PARP3	No	Yes	No	1	Yes	No	No	1	Yes	No	No	4.28554344177246	3.70073795318604	0.939495263115994	None	None	None_None
MAP2K2	TNFRSF10A	MAP2K2_TNFRSF10A	Yes	No	No	1	Yes	No	No	1	No	No	No	4.10230159759521	3.93964695930481	0.939415651620094	None	None	None_None
BIRC3	ITPR3	BIRC3_ITPR3	Yes	No	No	1	Yes	No	No	1	No	No	No	3.52378678321838	4.4349479675293	0.939336040124194	None	None	None_None
DAXX	MAP2K2	DAXX_MAP2K2	Yes	No	No	1	Yes	No	No	1	No	No	No	3.93789267539978	4.10230159759521	0.939256428628294	None	None	None_None
DAXX	DFFA	DAXX_DFFA	Yes	No	No	1	Yes	No	No	1	No	No	No	3.93789267539978	4.10083198547363	0.939176817132394	None	None	None_None
ITPR2	PMAIP1	ITPR2_PMAIP1	Yes	No	No	1	Yes	No	No	1	No	No	No	3.69330644607544	4.28647994995117	0.939097205636494	None	None	None_None
BIRC2	DAXX	BIRC2_DAXX	Yes	No	No	1	Yes	No	No	1	No	No	No	4.09962606430054	3.93789267539978	0.939017594140594	None	None	None_None
CTSO	DAXX	CTSO_DAXX	Yes	No	No	1	Yes	No	No	1	No	No	No	4.09933948516846	3.93789267539978	0.938937982644694	None	None	None_None
CASP12	DAXX	CASP12_DAXX	Yes	No	No	1	Yes	No	No	1	No	No	No	4.09918117523193	3.93789267539978	0.938858371148794	None	None	None_None
ATG7	ITPR2	ATG7_ITPR2	No	Yes	No	1	Yes	No	No	1	Yes	No	No	4.28554344177246	3.69330644607544	0.938778759652894	None	None	None_None
BCL2A1	CASP6	BCL2A1_CASP6	Yes	No	No	1	Yes	No	No	1	No	No	No	3.37751531600952	4.55593347549438	0.938699148156994	None	None	None_None
EIF2S1	MAPK8	EIF2S1_MAPK8	Yes	No	No	1	Yes	No	No	1	No	No	No	3.1267032623291	4.76709842681885	0.938619536661094	None	None	None_None
CFLAR	PARP4	CFLAR_PARP4	Yes	No	No	1	Yes	No	No	1	No	No	No	3.76468968391419	4.29557991027832	0.938539925165194	None	None	None_None
PIK3R3	TRAF1	PIK3R3_TRAF1	Yes	No	No	1	Yes	No	No	1	No	No	No	4.34238862991333	3.72388768196106	0.938460313669294	None	None	None_None
IL3	IL3RA	IL3_IL3RA	Yes	No	No	1	Yes	No	No	1	No	No	No	4.22450733184814	3.75540709495544	0.938380702173394	None	None	None_None
ITPR1	TNFRSF10A	ITPR1_TNFRSF10A	Yes	No	No	1	Yes	No	No	1	No	No	No	4.064621925354	3.93964695930481	0.938301090677494	None	None	None_None
ATF4	CASP7	ATF4_CASP7	Yes	No	No	1	Yes	No	No	1	No	No	No	4.11863994598389	3.87537503242493	0.938221479181594	None	None	None_None
DAXX	ITPR1	DAXX_ITPR1	Yes	No	No	1	Yes	No	No	1	No	No	No	3.93789267539978	4.064621925354	0.938141867685694	None	None	None_None
CFLAR	PMAIP1	CFLAR_PMAIP1	Yes	No	No	1	Yes	No	No	1	No	No	No	3.76468968391419	4.28647994995117	0.938062256189794	None	None	None_None
BAD	LMNA	BAD_LMNA	Yes	No	No	1	Yes	No	No	1	No	No	No	3.98051190376282	4.03444957733154	0.937982644693894	None	None	None_None
CASP3	TUBA1B	CASP3_TUBA1B	Yes	No	No	1	Yes	No	No	1	No	No	No	4.44156217575073	3.63160443305969	0.937903033197994	None	None	None_None
ATG7	CFLAR	ATG7_CFLAR	No	Yes	No	1	Yes	No	No	1	Yes	No	No	4.28554344177246	3.76468968391419	0.937823421702094	None	None	None_None
BAK1	LMNA	BAK1_LMNA	Yes	No	No	1	Yes	No	No	1	No	No	No	3.9797146320343	4.03444957733154	0.937743810206194	None	None	None_None
IL3RA	PARP4	IL3RA_PARP4	Yes	No	No	1	Yes	No	No	1	No	No	No	3.75540709495544	4.29557991027832	0.937664198710294	None	None	None_None
CAPN1	CASP7	CAPN1_CASP7	Yes	No	No	1	Yes	No	No	1	No	No	No	4.15465831756592	3.87537503242493	0.937584587214394	None	None	None_None
NTRK1	PIK3R3	NTRK1_PIK3R3	Yes	No	No	1	Yes	No	No	1	No	No	No	3.6089768409729	4.34238862991333	0.937504975718494	None	None	None_None
DIABLO	TRAF1	DIABLO_TRAF1	Yes	No	No	1	Yes	No	No	1	No	No	No	4.24345827102661	3.72388768196106	0.937425364222594	None	None	None_None
MAP3K14	TNFRSF10A	MAP3K14_TNFRSF10A	Yes	No	No	1	Yes	No	No	1	No	No	No	4.07678318023682	3.93964695930481	0.937345752726694	None	None	None_None
FASLG	PARP4	FASLG_PARP4	Yes	No	No	1	Yes	No	No	1	No	No	No	3.65992879867554	4.29557991027832	0.937266141230794	None	None	None_None
DAXX	MAP3K14	DAXX_MAP3K14	Yes	No	No	1	Yes	No	No	1	No	No	No	3.93789267539978	4.07678318023682	0.937186529734894	None	None	None_None
AKT3	PTPN13	AKT3_PTPN13	Yes	No	No	1	Yes	No	No	1	No	No	No	4.65310859680176	3.44230246543884	0.937106918238994	None	None	None_None
GADD45B	LMNA	GADD45B_LMNA	Yes	No	No	1	Yes	No	No	1	No	No	No	3.97104811668396	4.03444957733154	0.937027306743094	None	None	None_None
MCL1	TNFRSF10A	MCL1_TNFRSF10A	Yes	No	No	1	Yes	No	No	1	No	No	No	4.07069635391235	3.93964695930481	0.936947695247194	None	None	None_None
JUN	TRAF1	JUN_TRAF1	Yes	No	No	1	Yes	No	No	1	No	No	No	4.3223237991333	3.72388768196106	0.936868083751294	None	None	None_None
BAD	MAP2K1	BAD_MAP2K1	Yes	No	No	1	Yes	No	No	1	No	No	No	3.98051190376282	4.02238178253174	0.936788472255394	None	None	None_None
BCL2L11	MAPK8	BCL2L11_MAPK8	Yes	No	No	1	Yes	No	No	1	No	No	No	3.10357570648193	4.76709842681885	0.936708860759494	None	None	None_None
BAK1	MAP2K1	BAK1_MAP2K1	Yes	No	No	1	Yes	No	No	1	No	No	No	3.9797146320343	4.02238178253174	0.936629249263594	None	None	None_None
DAXX	MCL1	DAXX_MCL1	Yes	No	No	1	Yes	No	No	1	No	No	No	3.93789267539978	4.07069635391235	0.936549637767694	None	None	None_None
PMAIP1	TP53AIP1	PMAIP1_TP53AIP1	Yes	No	No	1	Yes	No	No	1	No	No	No	4.28647994995117	3.66372513771057	0.936470026271794	None	None	None_None
CASP6	CTSK	CASP6_CTSK	Yes	No	No	1	Yes	No	No	1	No	No	No	4.55593347549438	3.5218665599823	0.936390414775894	None	None	None_None
NFKBIA	TUBA3E	NFKBIA_TUBA3E	Yes	No	No	1	Yes	No	No	1	No	No	No	4.36564540863037	3.68490433692932	0.936310803279994	None	None	None_None
ATG7	TP53AIP1	ATG7_TP53AIP1	No	Yes	No	1	Yes	No	No	1	Yes	No	No	4.28554344177246	3.66372513771057	0.936231191784094	None	None	None_None
ITPR3	TNF	ITPR3_TNF	Yes	No	No	1	Yes	No	No	1	No	No	No	4.4349479675293	3.4874107837677	0.936151580288194	None	None	None_None
FASLG	PMAIP1	FASLG_PMAIP1	Yes	No	No	1	Yes	No	No	1	No	No	No	3.65992879867554	4.28647994995117	0.936071968792294	None	None	None_None
ATG7	FASLG	ATG7_FASLG	No	Yes	No	1	Yes	No	No	1	Yes	No	No	4.28554344177246	3.65992879867554	0.935992357296394	None	None	None_None
PARP3	PIK3R3	PARP3_PIK3R3	Yes	No	No	1	Yes	No	No	1	No	No	No	3.70073795318604	4.34238862991333	0.935912745800494	None	None	None_None
CAPN2	PARP3	CAPN2_PARP3	Yes	No	No	1	Yes	No	No	1	No	No	No	4.25028133392334	3.70073795318604	0.935833134304594	None	None	None_None
BAD	MAPK9	BAD_MAPK9	Yes	No	No	1	Yes	No	No	1	No	No	No	3.98051190376282	4.01370525360107	0.935753522808694	None	None	None_None
BAK1	MAPK9	BAK1_MAPK9	Yes	No	No	1	Yes	No	No	1	No	No	No	3.9797146320343	4.01370525360107	0.935673911312794	None	None	None_None
APAF1	PARP3	APAF1_PARP3	Yes	No	No	1	Yes	No	No	1	No	No	No	4.24777984619141	3.70073795318604	0.935594299816894	None	None	None_None
GADD45B	MAP2K1	GADD45B_MAP2K1	Yes	No	No	1	Yes	No	No	1	No	No	No	3.97104811668396	4.02238178253174	0.935514688320994	None	None	None_None
CASP7	PARP2	CASP7_PARP2	Yes	No	No	1	Yes	No	No	1	No	No	No	3.87537503242493	4.13257455825806	0.935435076825094	None	None	None_None
IL3	TRAF1	IL3_TRAF1	Yes	No	No	1	Yes	No	No	1	No	No	No	4.22450733184814	3.72388768196106	0.935355465329194	None	None	None_None
JUN	NTRK1	JUN_NTRK1	Yes	No	No	1	Yes	No	No	1	No	No	No	4.3223237991333	3.6089768409729	0.935275853833293	None	None	None_None
DIABLO	PARP3	DIABLO_PARP3	Yes	No	No	1	Yes	No	No	1	No	No	No	4.24345827102661	3.70073795318604	0.935196242337394	None	None	None_None
ITPR2	PIK3R3	ITPR2_PIK3R3	Yes	No	No	1	Yes	No	No	1	No	No	No	3.69330644607544	4.34238862991333	0.935116630841494	None	None	None_None
GADD45B	MAPK9	GADD45B_MAPK9	Yes	No	No	1	Yes	No	No	1	No	No	No	3.97104811668396	4.01370525360107	0.935037019345593	None	None	None_None
CASP9	PARP3	CASP9_PARP3	Yes	No	No	1	Yes	No	No	1	No	No	No	4.23800277709961	3.70073795318604	0.934957407849694	None	None	None_None
DDIT3	PARP4	DDIT3_PARP4	Yes	No	No	1	Yes	No	No	1	No	No	No	3.63278985023499	4.29557991027832	0.934877796353794	None	None	None_None
DIABLO	ITPR2	DIABLO_ITPR2	Yes	No	No	1	Yes	No	No	1	No	No	No	4.24345827102661	3.69330644607544	0.934798184857893	None	None	None_None
CASP7	MAPK10	CASP7_MAPK10	Yes	No	No	1	Yes	No	No	1	No	No	No	3.87537503242493	4.12262296676636	0.934718573361993	None	None	None_None
EIF2AK3	FAS	EIF2AK3_FAS	Yes	No	No	1	Yes	No	No	1	No	No	No	3.83679366111755	4.12012386322021	0.934638961866093	None	None	None_None
CAPN2	CFLAR	CAPN2_CFLAR	Yes	No	No	1	Yes	No	No	1	No	No	No	4.25028133392334	3.76468968391419	0.934559350370193	None	None	None_None
ATF4	EIF2AK3	ATF4_EIF2AK3	Yes	No	No	1	Yes	No	No	1	No	No	No	4.11863994598389	3.83679366111755	0.934479738874293	None	None	None_None
CASP7	FAS	CASP7_FAS	Yes	No	No	1	Yes	No	No	1	No	No	No	3.87537503242493	4.12012386322021	0.934400127378393	None	None	None_None
PIK3R3	TUBA3E	PIK3R3_TUBA3E	Yes	No	No	1	Yes	No	No	1	No	No	No	4.34238862991333	3.68490433692932	0.934320515882493	None	None	None_None
PARP4	TRAF1	PARP4_TRAF1	Yes	No	No	1	Yes	No	No	1	No	No	No	4.29557991027832	3.72388768196106	0.934240904386593	None	None	None_None
APAF1	CFLAR	APAF1_CFLAR	Yes	No	No	1	Yes	No	No	1	No	No	No	4.24777984619141	3.76468968391419	0.934161292890693	None	None	None_None
CFLAR	DIABLO	CFLAR_DIABLO	Yes	No	No	1	Yes	No	No	1	No	No	No	3.76468968391419	4.24345827102661	0.934081681394793	None	None	None_None
DDIT3	PMAIP1	DDIT3_PMAIP1	Yes	No	No	1	Yes	No	No	1	No	No	No	3.63278985023499	4.28647994995117	0.934002069898893	None	None	None_None
AKT2	AKT3	AKT2_AKT3	Yes	No	No	1	Yes	No	No	1	No	No	No	3.41208577156067	4.65310859680176	0.933922458402993	None	None	None_None
ATG7	DDIT3	ATG7_DDIT3	No	Yes	No	1	Yes	No	No	1	Yes	No	No	4.28554344177246	3.63278985023499	0.933842846907093	None	None	None_None
PMAIP1	TUBA1B	PMAIP1_TUBA1B	Yes	No	No	1	Yes	No	No	1	No	No	No	4.28647994995117	3.63160443305969	0.933763235411193	None	None	None_None
MAP2K1	TNFRSF10A	MAP2K1_TNFRSF10A	Yes	No	No	1	Yes	No	No	1	No	No	No	4.02238178253174	3.93964695930481	0.933683623915293	None	None	None_None
ATG7	TUBA1B	ATG7_TUBA1B	No	Yes	No	1	Yes	No	No	1	Yes	No	No	4.28554344177246	3.63160443305969	0.933604012419393	None	None	None_None
CAPN2	IL3RA	CAPN2_IL3RA	Yes	No	No	1	Yes	No	No	1	No	No	No	4.25028133392334	3.75540709495544	0.933524400923493	None	None	None_None
ITPR2	JUN	ITPR2_JUN	Yes	No	No	1	Yes	No	No	1	No	No	No	3.69330644607544	4.3223237991333	0.933444789427593	None	None	None_None
CAPN1	EIF2AK3	CAPN1_EIF2AK3	Yes	No	No	1	Yes	No	No	1	No	No	No	4.15465831756592	3.83679366111755	0.933365177931693	None	None	None_None
NFKBIA	PIK3R2	NFKBIA_PIK3R2	Yes	No	No	1	Yes	No	No	1	No	No	No	4.36564540863037	3.53730940818787	0.933285566435793	None	None	None_None
LMNA	TNFRSF10A	LMNA_TNFRSF10A	Yes	No	No	1	Yes	No	No	1	No	No	No	4.03444957733154	3.93964695930481	0.933205954939893	None	None	None_None
CASP9	CFLAR	CASP9_CFLAR	Yes	No	No	1	Yes	No	No	1	No	No	No	4.23800277709961	3.76468968391419	0.933126343443993	None	None	None_None
IL3	PARP3	IL3_PARP3	Yes	No	No	1	Yes	No	No	1	No	No	No	4.22450733184814	3.70073795318604	0.933046731948093	None	None	None_None
APAF1	IL3RA	APAF1_IL3RA	Yes	No	No	1	Yes	No	No	1	No	No	No	4.24777984619141	3.75540709495544	0.932967120452193	None	None	None_None
DAXX	LMNA	DAXX_LMNA	Yes	No	No	1	Yes	No	No	1	No	No	No	3.93789267539978	4.03444957733154	0.932887508956293	None	None	None_None
NFKBIA	TNFRSF10B	NFKBIA_TNFRSF10B	Yes	No	No	1	Yes	No	No	1	No	No	No	4.36564540863037	3.5312647819519	0.932807897460393	None	None	None_None
DIABLO	IL3RA	DIABLO_IL3RA	Yes	No	No	1	Yes	No	No	1	No	No	No	4.24345827102661	3.75540709495544	0.932728285964493	None	None	None_None
BAD	BAK1	BAD_BAK1	Yes	No	No	1	Yes	No	No	1	No	No	No	3.98051190376282	3.9797146320343	0.932648674468593	None	None	None_None
CASP7	MAP2K2	CASP7_MAP2K2	Yes	No	No	1	Yes	No	No	1	No	No	No	3.87537503242493	4.10230159759521	0.932569062972693	None	None	None_None
CASP3	FOS	CASP3_FOS	Yes	No	No	1	Yes	No	No	1	No	No	No	4.44156217575073	3.58420848846436	0.932489451476793	None	None	None_None
CASP7	DFFA	CASP7_DFFA	Yes	No	No	1	Yes	No	No	1	No	No	No	3.87537503242493	4.10083198547363	0.932409839980893	None	None	None_None
IL3	ITPR2	IL3_ITPR2	Yes	No	No	1	Yes	No	No	1	No	No	No	4.22450733184814	3.69330644607544	0.932330228484993	None	None	None_None
JUN	TUBA3E	JUN_TUBA3E	Yes	No	No	1	Yes	No	No	1	No	No	No	4.3223237991333	3.68490433692932	0.932250616989093	None	None	None_None
BIRC2	CASP7	BIRC2_CASP7	Yes	No	No	1	Yes	No	No	1	No	No	No	4.09962606430054	3.87537503242493	0.932171005493193	None	None	None_None
NTRK1	PARP4	NTRK1_PARP4	Yes	No	No	1	Yes	No	No	1	No	No	No	3.6089768409729	4.29557991027832	0.932091393997293	None	None	None_None
CASP7	CTSO	CASP7_CTSO	Yes	No	No	1	Yes	No	No	1	No	No	No	3.87537503242493	4.09933948516846	0.932011782501393	None	None	None_None
CASP12	CASP7	CASP12_CASP7	Yes	No	No	1	Yes	No	No	1	No	No	No	4.09918117523193	3.87537503242493	0.931932171005493	None	None	None_None
CASP12	EIF2AK3	CASP12_EIF2AK3	Yes	No	No	1	Yes	No	No	1	No	No	No	4.09918117523193	3.83679366111755	0.931852559509593	None	None	None_None
CASP9	IL3RA	CASP9_IL3RA	Yes	No	No	1	Yes	No	No	1	No	No	No	4.23800277709961	3.75540709495544	0.931772948013693	None	None	None_None
CAPN2	FASLG	CAPN2_FASLG	Yes	No	No	1	Yes	No	No	1	No	No	No	4.25028133392334	3.65992879867554	0.931693336517793	None	None	None_None
CASP7	ITPR1	CASP7_ITPR1	Yes	No	No	1	Yes	No	No	1	No	No	No	3.87537503242493	4.064621925354	0.931613725021893	None	None	None_None
PIK3R3	TP53AIP1	PIK3R3_TP53AIP1	Yes	No	No	1	Yes	No	No	1	No	No	No	4.34238862991333	3.66372513771057	0.931534113525993	None	None	None_None
ITPR3	PTPN13	ITPR3_PTPN13	Yes	No	No	1	Yes	No	No	1	No	No	No	4.4349479675293	3.44230246543884	0.931454502030093	None	None	None_None
DAXX	MAP2K1	DAXX_MAP2K1	Yes	No	No	1	Yes	No	No	1	No	No	No	3.93789267539978	4.02238178253174	0.931374890534193	None	None	None_None
CFLAR	IL3	CFLAR_IL3	Yes	No	No	1	Yes	No	No	1	No	No	No	3.76468968391419	4.22450733184814	0.931295279038293	None	None	None_None
FOS	ITPR3	FOS_ITPR3	Yes	No	No	1	Yes	No	No	1	No	No	No	3.58420848846436	4.4349479675293	0.931215667542393	None	None	None_None
APAF1	FASLG	APAF1_FASLG	Yes	No	No	1	Yes	No	No	1	No	No	No	4.24777984619141	3.65992879867554	0.931136056046493	None	None	None_None
BAD	GADD45B	BAD_GADD45B	Yes	No	No	1	Yes	No	No	1	No	No	No	3.98051190376282	3.97104811668396	0.931056444550593	None	None	None_None
DIABLO	TP53AIP1	DIABLO_TP53AIP1	Yes	No	No	1	Yes	No	No	1	No	No	No	4.24345827102661	3.66372513771057	0.930976833054693	None	None	None_None
BAK1	GADD45B	BAK1_GADD45B	Yes	No	No	1	Yes	No	No	1	No	No	No	3.9797146320343	3.97104811668396	0.930897221558793	None	None	None_None
FASLG	PIK3R3	FASLG_PIK3R3	Yes	No	No	1	Yes	No	No	1	No	No	No	3.65992879867554	4.34238862991333	0.930817610062893	None	None	None_None
DIABLO	FASLG	DIABLO_FASLG	Yes	No	No	1	Yes	No	No	1	No	No	No	4.24345827102661	3.65992879867554	0.930737998566993	None	None	None_None
NTRK1	PMAIP1	NTRK1_PMAIP1	Yes	No	No	1	Yes	No	No	1	No	No	No	3.6089768409729	4.28647994995117	0.930658387071093	None	None	None_None
MAPK9	TNFRSF10A	MAPK9_TNFRSF10A	Yes	No	No	1	Yes	No	No	1	No	No	No	4.01370525360107	3.93964695930481	0.930578775575193	None	None	None_None
ATG7	NTRK1	ATG7_NTRK1	No	Yes	No	1	Yes	No	No	1	Yes	No	No	4.28554344177246	3.6089768409729	0.930499164079293	None	None	None_None
EIF2AK3	PARP2	EIF2AK3_PARP2	Yes	No	No	1	Yes	No	No	1	No	No	No	3.83679366111755	4.13257455825806	0.930419552583393	None	None	None_None
DAXX	MAPK9	DAXX_MAPK9	Yes	No	No	1	Yes	No	No	1	No	No	No	3.93789267539978	4.01370525360107	0.930339941087493	None	None	None_None
MAPK8	RAF1	MAPK8_RAF1	Yes	No	No	1	Yes	No	No	1	No	No	No	4.76709842681885	3.045414686203	0.930260329591593	None	None	None_None
CASP9	FASLG	CASP9_FASLG	Yes	No	No	1	Yes	No	No	1	No	No	No	4.23800277709961	3.65992879867554	0.930180718095693	None	None	None_None
ITPR2	PARP4	ITPR2_PARP4	Yes	No	No	1	Yes	No	No	1	No	No	No	3.69330644607544	4.29557991027832	0.930101106599793	None	None	None_None
NFKBIA	TUBA1B	NFKBIA_TUBA1B	Yes	No	No	1	Yes	No	No	1	No	No	No	4.36564540863037	3.63160443305969	0.930021495103893	None	None	None_None
EIF2AK3	MAPK10	EIF2AK3_MAPK10	Yes	No	No	1	Yes	No	No	1	No	No	No	3.83679366111755	4.12262296676636	0.929941883607993	None	None	None_None
CASP7	MAP3K14	CASP7_MAP3K14	Yes	No	No	1	Yes	No	No	1	No	No	No	3.87537503242493	4.07678318023682	0.929862272112093	None	None	None_None
JUN	TP53AIP1	JUN_TP53AIP1	Yes	No	No	1	Yes	No	No	1	No	No	No	4.3223237991333	3.66372513771057	0.929782660616193	None	None	None_None
CAPN2	TRAF1	CAPN2_TRAF1	Yes	No	No	1	Yes	No	No	1	No	No	No	4.25028133392334	3.72388768196106	0.929703049120293	None	None	None_None
PARP4	TUBA3E	PARP4_TUBA3E	Yes	No	No	1	Yes	No	No	1	No	No	No	4.29557991027832	3.68490433692932	0.929623437624393	None	None	None_None
AKT3	BCL2A1	AKT3_BCL2A1	Yes	No	No	1	Yes	No	No	1	No	No	No	4.65310859680176	3.37751531600952	0.929543826128493	None	None	None_None
IL3	TP53AIP1	IL3_TP53AIP1	Yes	No	No	1	Yes	No	No	1	No	No	No	4.22450733184814	3.66372513771057	0.929464214632593	None	None	None_None
APAF1	TRAF1	APAF1_TRAF1	Yes	No	No	1	Yes	No	No	1	No	No	No	4.24777984619141	3.72388768196106	0.929384603136693	None	None	None_None
FASLG	JUN	FASLG_JUN	Yes	No	No	1	Yes	No	No	1	No	No	No	3.65992879867554	4.3223237991333	0.929304991640793	None	None	None_None
CASP7	MCL1	CASP7_MCL1	Yes	No	No	1	Yes	No	No	1	No	No	No	3.87537503242493	4.07069635391235	0.929225380144893	None	None	None_None
CAPN2	DDIT3	CAPN2_DDIT3	Yes	No	No	1	Yes	No	No	1	No	No	No	4.25028133392334	3.63278985023499	0.929145768648993	None	None	None_None
FASLG	IL3	FASLG_IL3	Yes	No	No	1	Yes	No	No	1	No	No	No	3.65992879867554	4.22450733184814	0.929066157153093	None	None	None_None
AKT2	ITPR3	AKT2_ITPR3	Yes	No	No	1	Yes	No	No	1	No	No	No	3.41208577156067	4.4349479675293	0.928986545657193	None	None	None_None
PMAIP1	TUBA3E	PMAIP1_TUBA3E	Yes	No	No	1	Yes	No	No	1	No	No	No	4.28647994995117	3.68490433692932	0.928906934161293	None	None	None_None
ATG7	TUBA3E	ATG7_TUBA3E	No	Yes	No	1	Yes	No	No	1	Yes	No	No	4.28554344177246	3.68490433692932	0.928827322665393	None	None	None_None
DDIT3	DIABLO	DDIT3_DIABLO	Yes	No	No	1	Yes	No	No	1	No	No	No	3.63278985023499	4.24345827102661	0.928747711169493	None	None	None_None
BAD	TNFRSF10A	BAD_TNFRSF10A	Yes	No	No	1	Yes	No	No	1	No	No	No	3.98051190376282	3.93964695930481	0.928668099673593	None	None	None_None
BAK1	TNFRSF10A	BAK1_TNFRSF10A	Yes	No	No	1	Yes	No	No	1	No	No	No	3.9797146320343	3.93964695930481	0.928588488177693	None	None	None_None
CASP9	TRAF1	CASP9_TRAF1	Yes	No	No	1	Yes	No	No	1	No	No	No	4.23800277709961	3.72388768196106	0.928508876681793	None	None	None_None
BAD	DAXX	BAD_DAXX	Yes	No	No	1	Yes	No	No	1	No	No	No	3.98051190376282	3.93789267539978	0.928429265185893	None	None	None_None
NFKBIA	TNF	NFKBIA_TNF	Yes	No	No	1	Yes	No	No	1	No	No	No	4.36564540863037	3.4874107837677	0.928349653689993	None	None	None_None
DDIT3	PIK3R3	DDIT3_PIK3R3	Yes	No	No	1	Yes	No	No	1	No	No	No	3.63278985023499	4.34238862991333	0.928270042194093	None	None	None_None
PIK3R3	TUBA1B	PIK3R3_TUBA1B	Yes	No	No	1	Yes	No	No	1	No	No	No	4.34238862991333	3.63160443305969	0.928190430698193	None	None	None_None
EIF2AK3	ITPR1	EIF2AK3_ITPR1	Yes	No	No	1	Yes	No	No	1	No	No	No	3.83679366111755	4.064621925354	0.928110819202293	None	None	None_None
EIF2AK3	MAP2K2	EIF2AK3_MAP2K2	Yes	No	No	1	Yes	No	No	1	No	No	No	3.83679366111755	4.10230159759521	0.928031207706393	None	None	None_None
CASP6	XIAP	CASP6_XIAP	Yes	No	No	1	Yes	No	No	1	No	No	No	4.55593347549438	3.2625162601471	0.927951596210493	None	None	None_None
CASP9	DDIT3	CASP9_DDIT3	Yes	No	No	1	Yes	No	No	1	No	No	No	4.23800277709961	3.63278985023499	0.927871984714593	None	None	None_None
DFFA	EIF2AK3	DFFA_EIF2AK3	Yes	No	No	1	Yes	No	No	1	No	No	No	4.10083198547363	3.83679366111755	0.927792373218693	None	None	None_None
BIRC2	EIF2AK3	BIRC2_EIF2AK3	Yes	No	No	1	Yes	No	No	1	No	No	No	4.09962606430054	3.83679366111755	0.927712761722793	None	None	None_None
CTSO	EIF2AK3	CTSO_EIF2AK3	Yes	No	No	1	Yes	No	No	1	No	No	No	4.09933948516846	3.83679366111755	0.927633150226893	None	None	None_None
BAK1	DAXX	BAK1_DAXX	Yes	No	No	1	Yes	No	No	1	No	No	No	3.9797146320343	3.93789267539978	0.927553538730993	None	None	None_None
MAPK8	XIAP	MAPK8_XIAP	Yes	No	No	1	Yes	No	No	1	No	No	No	4.76709842681885	3.2625162601471	0.927473927235093	None	None	None_None
GADD45B	TNFRSF10A	GADD45B_TNFRSF10A	Yes	No	No	1	Yes	No	No	1	No	No	No	3.97104811668396	3.93964695930481	0.927394315739193	None	None	None_None
PARP4	TP53AIP1	PARP4_TP53AIP1	Yes	No	No	1	Yes	No	No	1	No	No	No	4.29557991027832	3.66372513771057	0.927314704243293	None	None	None_None
CAPN2	NTRK1	CAPN2_NTRK1	Yes	No	No	1	Yes	No	No	1	No	No	No	4.25028133392334	3.6089768409729	0.927235092747393	None	None	None_None
DAXX	GADD45B	DAXX_GADD45B	Yes	No	No	1	Yes	No	No	1	No	No	No	3.93789267539978	3.97104811668396	0.927155481251493	None	None	None_None
APAF1	NTRK1	APAF1_NTRK1	Yes	No	No	1	Yes	No	No	1	No	No	No	4.24777984619141	3.6089768409729	0.927075869755593	None	None	None_None
DDIT3	IL3	DDIT3_IL3	Yes	No	No	1	Yes	No	No	1	No	No	No	3.63278985023499	4.22450733184814	0.926996258259693	None	None	None_None
CASP3	TNFRSF10B	CASP3_TNFRSF10B	Yes	No	No	1	Yes	No	No	1	No	No	No	4.44156217575073	3.5312647819519	0.926916646763793	None	None	None_None
ATF4	IL3RA	ATF4_IL3RA	Yes	No	No	1	Yes	No	No	1	No	No	No	4.11863994598389	3.75540709495544	0.926837035267893	None	None	None_None
DDIT3	JUN	DDIT3_JUN	Yes	No	No	1	Yes	No	No	1	No	No	No	3.63278985023499	4.3223237991333	0.926757423771993	None	None	None_None
IL3	TUBA1B	IL3_TUBA1B	Yes	No	No	1	Yes	No	No	1	No	No	No	4.22450733184814	3.63160443305969	0.926677812276093	None	None	None_None
DIABLO	NTRK1	DIABLO_NTRK1	Yes	No	No	1	Yes	No	No	1	No	No	No	4.24345827102661	3.6089768409729	0.926598200780193	None	None	None_None
JUN	TUBA1B	JUN_TUBA1B	Yes	No	No	1	Yes	No	No	1	No	No	No	4.3223237991333	3.63160443305969	0.926518589284293	None	None	None_None
CAPN2	ITPR2	CAPN2_ITPR2	Yes	No	No	1	Yes	No	No	1	No	No	No	4.25028133392334	3.69330644607544	0.926438977788393	None	None	None_None
APAF1	ITPR2	APAF1_ITPR2	Yes	No	No	1	Yes	No	No	1	No	No	No	4.24777984619141	3.69330644607544	0.926359366292493	None	None	None_None
CASP7	LMNA	CASP7_LMNA	Yes	No	No	1	Yes	No	No	1	No	No	No	3.87537503242493	4.03444957733154	0.926279754796593	None	None	None_None
AKT3	EIF2S1	AKT3_EIF2S1	Yes	No	No	1	Yes	No	No	1	No	No	No	4.65310859680176	3.1267032623291	0.926200143300693	None	None	None_None
CASP9	NTRK1	CASP9_NTRK1	Yes	No	No	1	Yes	No	No	1	No	No	No	4.23800277709961	3.6089768409729	0.926120531804793	None	None	None_None
EIF2AK3	MAP3K14	EIF2AK3_MAP3K14	Yes	No	No	1	Yes	No	No	1	No	No	No	3.83679366111755	4.07678318023682	0.926040920308893	None	None	None_None
BIRC3	CASP3	BIRC3_CASP3	Yes	No	No	1	Yes	No	No	1	No	No	No	3.52378678321838	4.44156217575073	0.925961308812993	None	None	None_None
BCL2A1	ITPR3	BCL2A1_ITPR3	Yes	No	No	1	Yes	No	No	1	No	No	No	3.37751531600952	4.4349479675293	0.925881697317093	None	None	None_None
CASP3	CTSK	CASP3_CTSK	Yes	No	No	1	Yes	No	No	1	No	No	No	4.44156217575073	3.5218665599823	0.925802085821193	None	None	None_None
CAPN2	TUBA3E	CAPN2_TUBA3E	Yes	No	No	1	Yes	No	No	1	No	No	No	4.25028133392334	3.68490433692932	0.925722474325293	None	None	None_None
PARP4	PIK3R2	PARP4_PIK3R2	Yes	No	No	1	Yes	No	No	1	No	No	No	4.29557991027832	3.53730940818787	0.925642862829393	None	None	None_None
FOS	NFKBIA	FOS_NFKBIA	Yes	No	No	1	Yes	No	No	1	No	No	No	3.58420848846436	4.36564540863037	0.925563251333493	None	None	None_None
EIF2AK3	MCL1	EIF2AK3_MCL1	Yes	No	No	1	Yes	No	No	1	No	No	No	3.83679366111755	4.07069635391235	0.925483639837593	None	None	None_None
CASP9	ITPR2	CASP9_ITPR2	Yes	No	No	1	Yes	No	No	1	No	No	No	4.23800277709961	3.69330644607544	0.925404028341693	None	None	None_None
APAF1	TUBA3E	APAF1_TUBA3E	Yes	No	No	1	Yes	No	No	1	No	No	No	4.24777984619141	3.68490433692932	0.925324416845793	None	None	None_None
CAPN1	CFLAR	CAPN1_CFLAR	Yes	No	No	1	Yes	No	No	1	No	No	No	4.15465831756592	3.76468968391419	0.925244805349893	None	None	None_None
CASP7	MAP2K1	CASP7_MAP2K1	Yes	No	No	1	Yes	No	No	1	No	No	No	3.87537503242493	4.02238178253174	0.925165193853993	None	None	None_None
CTSK	ITPR3	CTSK_ITPR3	Yes	No	No	1	Yes	No	No	1	No	No	No	3.5218665599823	4.4349479675293	0.925085582358092	None	None	None_None
DIABLO	TUBA3E	DIABLO_TUBA3E	Yes	No	No	1	Yes	No	No	1	No	No	No	4.24345827102661	3.68490433692932	0.925005970862192	None	None	None_None
PIK3R2	PMAIP1	PIK3R2_PMAIP1	Yes	No	No	1	Yes	No	No	1	No	No	No	3.53730940818787	4.28647994995117	0.924926359366293	None	None	None_None
IL3	NTRK1	IL3_NTRK1	Yes	No	No	1	Yes	No	No	1	No	No	No	4.22450733184814	3.6089768409729	0.924846747870392	None	None	None_None
ATG7	PIK3R2	ATG7_PIK3R2	No	Yes	No	1	Yes	No	No	1	Yes	No	No	4.28554344177246	3.53730940818787	0.924767136374492	None	None	None_None
CASP9	TUBA3E	CASP9_TUBA3E	Yes	No	No	1	Yes	No	No	1	No	No	No	4.23800277709961	3.68490433692932	0.924687524878593	None	None	None_None
CAPN1	IL3RA	CAPN1_IL3RA	Yes	No	No	1	Yes	No	No	1	No	No	No	4.15465831756592	3.75540709495544	0.924607913382692	None	None	None_None
NFKBIA	PTPN13	NFKBIA_PTPN13	Yes	No	No	1	Yes	No	No	1	No	No	No	4.36564540863037	3.44230246543884	0.924528301886792	None	None	None_None
CASP7	MAPK9	CASP7_MAPK9	Yes	No	No	1	Yes	No	No	1	No	No	No	3.87537503242493	4.01370525360107	0.924448690390892	None	None	None_None
DAXX	TNFRSF10A	DAXX_TNFRSF10A	Yes	No	No	1	Yes	No	No	1	No	No	No	3.93789267539978	3.93964695930481	0.924369078894992	None	None	None_None
AKT3	BCL2L11	AKT3_BCL2L11	Yes	No	No	1	Yes	No	No	1	No	No	No	4.65310859680176	3.10357570648193	0.924289467399092	None	None	None_None
PARP4	TUBA1B	PARP4_TUBA1B	Yes	No	No	1	Yes	No	No	1	No	No	No	4.29557991027832	3.63160443305969	0.924209855903192	None	None	None_None
PMAIP1	TNFRSF10B	PMAIP1_TNFRSF10B	Yes	No	No	1	Yes	No	No	1	No	No	No	4.28647994995117	3.5312647819519	0.924130244407292	None	None	None_None
ATG7	TNFRSF10B	ATG7_TNFRSF10B	No	Yes	No	1	Yes	No	No	1	Yes	No	No	4.28554344177246	3.5312647819519	0.924050632911392	None	None	None_None
ATF4	TRAF1	ATF4_TRAF1	Yes	No	No	1	Yes	No	No	1	No	No	No	4.11863994598389	3.72388768196106	0.923971021415492	None	None	None_None
CFLAR	PARP2	CFLAR_PARP2	Yes	No	No	1	Yes	No	No	1	No	No	No	3.76468968391419	4.13257455825806	0.923891409919592	None	None	None_None
CAPN2	TP53AIP1	CAPN2_TP53AIP1	Yes	No	No	1	Yes	No	No	1	No	No	No	4.25028133392334	3.66372513771057	0.923811798423692	None	None	None_None
FOS	PIK3R3	FOS_PIK3R3	Yes	No	No	1	Yes	No	No	1	No	No	No	3.58420848846436	4.34238862991333	0.923732186927792	None	None	None_None
ATG7	BIRC3	ATG7_BIRC3	No	Yes	No	1	Yes	No	No	1	Yes	No	No	4.28554344177246	3.52378678321838	0.923652575431892	None	None	None_None
IL3	TUBA3E	IL3_TUBA3E	Yes	No	No	1	Yes	No	No	1	No	No	No	4.22450733184814	3.68490433692932	0.923572963935992	None	None	None_None
PARP2	PARP3	PARP2_PARP3	Yes	No	No	1	Yes	No	No	1	No	No	No	4.13257455825806	3.70073795318604	0.923493352440092	None	None	None_None
APAF1	TP53AIP1	APAF1_TP53AIP1	Yes	No	No	1	Yes	No	No	1	No	No	No	4.24777984619141	3.66372513771057	0.923413740944192	None	None	None_None
BAD	CASP7	BAD_CASP7	Yes	No	No	1	Yes	No	No	1	No	No	No	3.98051190376282	3.87537503242493	0.923334129448292	None	None	None_None
CFLAR	MAPK10	CFLAR_MAPK10	Yes	No	No	1	Yes	No	No	1	No	No	No	3.76468968391419	4.12262296676636	0.923254517952392	None	None	None_None
IL3RA	PARP2	IL3RA_PARP2	Yes	No	No	1	Yes	No	No	1	No	No	No	3.75540709495544	4.13257455825806	0.923174906456492	None	None	None_None
CASP9	TP53AIP1	CASP9_TP53AIP1	Yes	No	No	1	Yes	No	No	1	No	No	No	4.23800277709961	3.66372513771057	0.923095294960592	None	None	None_None
CFLAR	FAS	CFLAR_FAS	Yes	No	No	1	Yes	No	No	1	No	No	No	3.76468968391419	4.12012386322021	0.923015683464692	None	None	None_None
ATF4	CFLAR	ATF4_CFLAR	Yes	No	No	1	Yes	No	No	1	No	No	No	4.11863994598389	3.76468968391419	0.922936071968792	None	None	None_None
EIF2AK3	LMNA	EIF2AK3_LMNA	Yes	No	No	1	Yes	No	No	1	No	No	No	3.83679366111755	4.03444957733154	0.922856460472892	None	None	None_None
CASP3	TNF	CASP3_TNF	Yes	No	No	1	Yes	No	No	1	No	No	No	4.44156217575073	3.4874107837677	0.922776848976992	None	None	None_None
CASP7	GADD45B	CASP7_GADD45B	Yes	No	No	1	Yes	No	No	1	No	No	No	3.87537503242493	3.97104811668396	0.922697237481092	None	None	None_None
FAS	PARP3	FAS_PARP3	Yes	No	No	1	Yes	No	No	1	No	No	No	4.12012386322021	3.70073795318604	0.922617625985192	None	None	None_None
ATF4	PARP3	ATF4_PARP3	Yes	No	No	1	Yes	No	No	1	No	No	No	4.11863994598389	3.70073795318604	0.922538014489292	None	None	None_None
IL3RA	MAPK10	IL3RA_MAPK10	Yes	No	No	1	Yes	No	No	1	No	No	No	3.75540709495544	4.12262296676636	0.922458402993392	None	None	None_None
FOS	JUN	FOS_JUN	Yes	No	No	1	Yes	No	No	1	No	No	No	3.58420848846436	4.3223237991333	0.922378791497492	None	None	None_None
MAPK8	TUBA3C	MAPK8_TUBA3C	Yes	No	No	1	Yes	No	No	1	No	No	No	4.76709842681885	3.20161008834839	0.922299180001592	None	None	None_None
FAS	IL3RA	FAS_IL3RA	Yes	No	No	1	Yes	No	No	1	No	No	No	4.12012386322021	3.75540709495544	0.922219568505692	None	None	None_None
BAK1	CASP7	BAK1_CASP7	Yes	No	No	1	Yes	No	No	1	No	No	No	3.9797146320343	3.87537503242493	0.922139957009792	None	None	None_None
CAPN1	TRAF1	CAPN1_TRAF1	Yes	No	No	1	Yes	No	No	1	No	No	No	4.15465831756592	3.72388768196106	0.922060345513892	None	None	None_None
EIF2AK3	MAP2K1	EIF2AK3_MAP2K1	Yes	No	No	1	Yes	No	No	1	No	No	No	3.83679366111755	4.02238178253174	0.921980734017992	None	None	None_None
ATF4	ITPR2	ATF4_ITPR2	Yes	No	No	1	Yes	No	No	1	No	No	No	4.11863994598389	3.69330644607544	0.921901122522092	None	None	None_None
IL3RA	ITPR1	IL3RA_ITPR1	Yes	No	No	1	Yes	No	No	1	No	No	No	3.75540709495544	4.064621925354	0.921821511026192	None	None	None_None
CAPN2	PIK3R2	CAPN2_PIK3R2	Yes	No	No	1	Yes	No	No	1	No	No	No	4.25028133392334	3.53730940818787	0.921741899530292	None	None	None_None
CFLAR	MAP2K2	CFLAR_MAP2K2	Yes	No	No	1	Yes	No	No	1	No	No	No	3.76468968391419	4.10230159759521	0.921662288034392	None	None	None_None
APAF1	PIK3R2	APAF1_PIK3R2	Yes	No	No	1	Yes	No	No	1	No	No	No	4.24777984619141	3.53730940818787	0.921582676538492	None	None	None_None
CFLAR	DFFA	CFLAR_DFFA	Yes	No	No	1	Yes	No	No	1	No	No	No	3.76468968391419	4.10083198547363	0.921503065042592	None	None	None_None
BIRC2	CFLAR	BIRC2_CFLAR	Yes	No	No	1	Yes	No	No	1	No	No	No	4.09962606430054	3.76468968391419	0.921423453546692	None	None	None_None
CFLAR	CTSO	CFLAR_CTSO	Yes	No	No	1	Yes	No	No	1	No	No	No	3.76468968391419	4.09933948516846	0.921343842050792	None	None	None_None
CASP12	CFLAR	CASP12_CFLAR	Yes	No	No	1	Yes	No	No	1	No	No	No	4.09918117523193	3.76468968391419	0.921264230554892	None	None	None_None
EIF2AK3	MAPK9	EIF2AK3_MAPK9	Yes	No	No	1	Yes	No	No	1	No	No	No	3.83679366111755	4.01370525360107	0.921184619058992	None	None	None_None
PMAIP1	TNF	PMAIP1_TNF	Yes	No	No	1	Yes	No	No	1	No	No	No	4.28647994995117	3.4874107837677	0.921105007563092	None	None	None_None
DIABLO	PIK3R2	DIABLO_PIK3R2	Yes	No	No	1	Yes	No	No	1	No	No	No	4.24345827102661	3.53730940818787	0.921025396067192	None	None	None_None
ATG7	TNF	ATG7_TNF	No	Yes	No	1	Yes	No	No	1	Yes	No	No	4.28554344177246	3.4874107837677	0.920945784571292	None	None	None_None
CAPN2	TUBA1B	CAPN2_TUBA1B	Yes	No	No	1	Yes	No	No	1	No	No	No	4.25028133392334	3.63160443305969	0.920866173075392	None	None	None_None
APAF1	DDIT3	APAF1_DDIT3	Yes	No	No	1	Yes	No	No	1	No	No	No	4.24777984619141	3.63278985023499	0.920786561579492	None	None	None_None
DFFA	PARP3	DFFA_PARP3	Yes	No	No	1	Yes	No	No	1	No	No	No	4.10083198547363	3.70073795318604	0.920706950083592	None	None	None_None
APAF1	TUBA1B	APAF1_TUBA1B	Yes	No	No	1	Yes	No	No	1	No	No	No	4.24777984619141	3.63160443305969	0.920627338587692	None	None	None_None
BIRC2	PARP3	BIRC2_PARP3	Yes	No	No	1	Yes	No	No	1	No	No	No	4.09962606430054	3.70073795318604	0.920547727091792	None	None	None_None
IL3RA	MAP2K2	IL3RA_MAP2K2	Yes	No	No	1	Yes	No	No	1	No	No	No	3.75540709495544	4.10230159759521	0.920468115595892	None	None	None_None
CTSO	PARP3	CTSO_PARP3	Yes	No	No	1	Yes	No	No	1	No	No	No	4.09933948516846	3.70073795318604	0.920388504099992	None	None	None_None
CASP12	PARP3	CASP12_PARP3	Yes	No	No	1	Yes	No	No	1	No	No	No	4.09918117523193	3.70073795318604	0.920308892604092	None	None	None_None
DFFA	IL3RA	DFFA_IL3RA	Yes	No	No	1	Yes	No	No	1	No	No	No	4.10083198547363	3.75540709495544	0.920229281108192	None	None	None_None
CASP9	PIK3R2	CASP9_PIK3R2	Yes	No	No	1	Yes	No	No	1	No	No	No	4.23800277709961	3.53730940818787	0.920149669612292	None	None	None_None
FASLG	PARP2	FASLG_PARP2	Yes	No	No	1	Yes	No	No	1	No	No	No	3.65992879867554	4.13257455825806	0.920070058116392	None	None	None_None
BIRC2	IL3RA	BIRC2_IL3RA	Yes	No	No	1	Yes	No	No	1	No	No	No	4.09962606430054	3.75540709495544	0.919990446620492	None	None	None_None
BAD	EIF2AK3	BAD_EIF2AK3	Yes	No	No	1	Yes	No	No	1	No	No	No	3.98051190376282	3.83679366111755	0.919910835124592	None	None	None_None
CTSO	IL3RA	CTSO_IL3RA	Yes	No	No	1	Yes	No	No	1	No	No	No	4.09933948516846	3.75540709495544	0.919831223628692	None	None	None_None
CASP12	IL3RA	CASP12_IL3RA	Yes	No	No	1	Yes	No	No	1	No	No	No	4.09918117523193	3.75540709495544	0.919751612132792	None	None	None_None
LMNB1	MAPK8	LMNB1_MAPK8	Yes	No	No	1	Yes	No	No	1	No	No	No	3.18309330940247	4.76709842681885	0.919672000636892	None	None	None_None
DIABLO	TUBA1B	DIABLO_TUBA1B	Yes	No	No	1	Yes	No	No	1	No	No	No	4.24345827102661	3.63160443305969	0.919592389140992	None	None	None_None
PARP2	TRAF1	PARP2_TRAF1	Yes	No	No	1	Yes	No	No	1	No	No	No	4.13257455825806	3.72388768196106	0.919512777645092	None	None	None_None
FOS	PARP4	FOS_PARP4	Yes	No	No	1	Yes	No	No	1	No	No	No	3.58420848846436	4.29557991027832	0.919433166149192	None	None	None_None
BIRC3	NFKBIA	BIRC3_NFKBIA	Yes	No	No	1	Yes	No	No	1	No	No	No	3.52378678321838	4.36564540863037	0.919353554653292	None	None	None_None
CASP9	TUBA1B	CASP9_TUBA1B	Yes	No	No	1	Yes	No	No	1	No	No	No	4.23800277709961	3.63160443305969	0.919273943157392	None	None	None_None
AKT3	RAF1	AKT3_RAF1	Yes	No	No	1	Yes	No	No	1	No	No	No	4.65310859680176	3.045414686203	0.919194331661492	None	None	None_None
CTSK	NFKBIA	CTSK_NFKBIA	Yes	No	No	1	Yes	No	No	1	No	No	No	3.5218665599823	4.36564540863037	0.919114720165592	None	None	None_None
CAPN1	PARP3	CAPN1_PARP3	Yes	No	No	1	Yes	No	No	1	No	No	No	4.15465831756592	3.70073795318604	0.919035108669692	None	None	None_None
BCL2A1	NFKBIA	BCL2A1_NFKBIA	Yes	No	No	1	Yes	No	No	1	No	No	No	3.37751531600952	4.36564540863037	0.918955497173792	None	None	None_None
EIF2AK3	GADD45B	EIF2AK3_GADD45B	Yes	No	No	1	Yes	No	No	1	No	No	No	3.83679366111755	3.97104811668396	0.918875885677892	None	None	None_None
CASP7	DAXX	CASP7_DAXX	Yes	No	No	1	Yes	No	No	1	No	No	No	3.87537503242493	3.93789267539978	0.918796274181992	None	None	None_None
PIK3R2	PIK3R3	PIK3R2_PIK3R3	Yes	No	No	1	Yes	No	No	1	No	No	No	3.53730940818787	4.34238862991333	0.918716662686092	None	None	None_None
ATF4	TP53AIP1	ATF4_TP53AIP1	Yes	No	No	1	Yes	No	No	1	No	No	No	4.11863994598389	3.66372513771057	0.918637051190192	None	None	None_None
CFLAR	MAP3K14	CFLAR_MAP3K14	Yes	No	No	1	Yes	No	No	1	No	No	No	3.76468968391419	4.07678318023682	0.918557439694292	None	None	None_None
FOS	PMAIP1	FOS_PMAIP1	Yes	No	No	1	Yes	No	No	1	No	No	No	3.58420848846436	4.28647994995117	0.918477828198392	None	None	None_None
MAPK10	TRAF1	MAPK10_TRAF1	Yes	No	No	1	Yes	No	No	1	No	No	No	4.12262296676636	3.72388768196106	0.918398216702492	None	None	None_None
ATG7	FOS	ATG7_FOS	No	Yes	No	1	Yes	No	No	1	Yes	No	No	4.28554344177246	3.58420848846436	0.918318605206592	None	None	None_None
FAS	FASLG	FAS_FASLG	Yes	No	No	1	Yes	No	No	1	No	No	No	4.12012386322021	3.65992879867554	0.918238993710692	None	None	None_None
IL3	PIK3R2	IL3_PIK3R2	Yes	No	No	1	Yes	No	No	1	No	No	No	4.22450733184814	3.53730940818787	0.918159382214792	None	None	None_None
ITPR1	TRAF1	ITPR1_TRAF1	Yes	No	No	1	Yes	No	No	1	No	No	No	4.064621925354	3.72388768196106	0.918079770718892	None	None	None_None
ATF4	FASLG	ATF4_FASLG	Yes	No	No	1	Yes	No	No	1	No	No	No	4.11863994598389	3.65992879867554	0.918000159222992	None	None	None_None
FAS	TRAF1	FAS_TRAF1	Yes	No	No	1	Yes	No	No	1	No	No	No	4.12012386322021	3.72388768196106	0.917920547727092	None	None	None_None
MAPK8	SPTAN1	MAPK8_SPTAN1	Yes	No	No	1	Yes	No	No	1	No	No	No	4.76709842681885	2.90186953544617	0.917840936231192	None	None	None_None
CAPN1	ITPR2	CAPN1_ITPR2	Yes	No	No	1	Yes	No	No	1	No	No	No	4.15465831756592	3.69330644607544	0.917761324735292	None	None	None_None
CFLAR	MCL1	CFLAR_MCL1	Yes	No	No	1	Yes	No	No	1	No	No	No	3.76468968391419	4.07069635391235	0.917681713239392	None	None	None_None
PIK3R3	TNFRSF10B	PIK3R3_TNFRSF10B	Yes	No	No	1	Yes	No	No	1	No	No	No	4.34238862991333	3.5312647819519	0.917602101743492	None	None	None_None
CASP7	TNFRSF10A	CASP7_TNFRSF10A	Yes	No	No	1	Yes	No	No	1	No	No	No	3.87537503242493	3.93964695930481	0.917522490247592	None	None	None_None
IL3	TNFRSF10B	IL3_TNFRSF10B	Yes	No	No	1	Yes	No	No	1	No	No	No	4.22450733184814	3.5312647819519	0.917442878751692	None	None	None_None
AKT3	XIAP	AKT3_XIAP	Yes	No	No	1	Yes	No	No	1	No	No	No	4.65310859680176	3.2625162601471	0.917363267255792	None	None	None_None
IL3RA	MAP3K14	IL3RA_MAP3K14	Yes	No	No	1	Yes	No	No	1	No	No	No	3.75540709495544	4.07678318023682	0.917283655759892	None	None	None_None
CASP3	PTPN13	CASP3_PTPN13	Yes	No	No	1	Yes	No	No	1	No	No	No	4.44156217575073	3.44230246543884	0.917204044263992	None	None	None_None
CFLAR	ITPR1	CFLAR_ITPR1	Yes	No	No	1	Yes	No	No	1	No	No	No	3.76468968391419	4.064621925354	0.917124432768092	None	None	None_None
CAPN1	NTRK1	CAPN1_NTRK1	Yes	No	No	1	Yes	No	No	1	No	No	No	4.15465831756592	3.6089768409729	0.917044821272192	None	None	None_None
BAK1	EIF2AK3	BAK1_EIF2AK3	Yes	No	No	1	Yes	No	No	1	No	No	No	3.9797146320343	3.83679366111755	0.916965209776292	None	None	None_None
DDIT3	PARP2	DDIT3_PARP2	Yes	No	No	1	Yes	No	No	1	No	No	No	3.63278985023499	4.13257455825806	0.916885598280392	None	None	None_None
CAPN1	TUBA3E	CAPN1_TUBA3E	Yes	No	No	1	Yes	No	No	1	No	No	No	4.15465831756592	3.68490433692932	0.916805986784492	None	None	None_None
BIRC3	PIK3R3	BIRC3_PIK3R3	Yes	No	No	1	Yes	No	No	1	No	No	No	3.52378678321838	4.34238862991333	0.916726375288592	None	None	None_None
BIRC3	IL3	BIRC3_IL3	Yes	No	No	1	Yes	No	No	1	No	No	No	3.52378678321838	4.22450733184814	0.916646763792692	None	None	None_None
IL3RA	MCL1	IL3RA_MCL1	Yes	No	No	1	Yes	No	No	1	No	No	No	3.75540709495544	4.07069635391235	0.916567152296792	None	None	None_None
CTSK	PIK3R3	CTSK_PIK3R3	Yes	No	No	1	Yes	No	No	1	No	No	No	3.5218665599823	4.34238862991333	0.916487540800892	None	None	None_None
JUN	PIK3R2	JUN_PIK3R2	Yes	No	No	1	Yes	No	No	1	No	No	No	4.3223237991333	3.53730940818787	0.916407929304992	None	None	None_None
MAP2K2	TRAF1	MAP2K2_TRAF1	Yes	No	No	1	Yes	No	No	1	No	No	No	4.10230159759521	3.72388768196106	0.916328317809092	None	None	None_None
CAPN2	TNF	CAPN2_TNF	Yes	No	No	1	Yes	No	No	1	No	No	No	4.25028133392334	3.4874107837677	0.916248706313192	None	None	None_None
DFFA	TRAF1	DFFA_TRAF1	Yes	No	No	1	Yes	No	No	1	No	No	No	4.10083198547363	3.72388768196106	0.916169094817292	None	None	None_None
DFFA	FASLG	DFFA_FASLG	Yes	No	No	1	Yes	No	No	1	No	No	No	4.10083198547363	3.65992879867554	0.916089483321392	None	None	None_None
BIRC2	TRAF1	BIRC2_TRAF1	Yes	No	No	1	Yes	No	No	1	No	No	No	4.09962606430054	3.72388768196106	0.916009871825492	None	None	None_None
CTSO	TRAF1	CTSO_TRAF1	Yes	No	No	1	Yes	No	No	1	No	No	No	4.09933948516846	3.72388768196106	0.915930260329592	None	None	None_None
CASP12	TRAF1	CASP12_TRAF1	Yes	No	No	1	Yes	No	No	1	No	No	No	4.09918117523193	3.72388768196106	0.915850648833692	None	None	None_None
BCL2L1	MAPK8	BCL2L1_MAPK8	Yes	No	No	1	Yes	No	No	1	No	No	No	2.8816614151001	4.76709842681885	0.915771037337792	None	None	None_None
PMAIP1	PTPN13	PMAIP1_PTPN13	Yes	No	No	1	Yes	No	No	1	No	No	No	4.28647994995117	3.44230246543884	0.915691425841892	None	None	None_None
BIRC2	FASLG	BIRC2_FASLG	Yes	No	No	1	Yes	No	No	1	No	No	No	4.09962606430054	3.65992879867554	0.915611814345992	None	None	None_None
ITPR1	PARP3	ITPR1_PARP3	Yes	No	No	1	Yes	No	No	1	No	No	No	4.064621925354	3.70073795318604	0.915532202850092	None	None	None_None
CTSO	FASLG	CTSO_FASLG	Yes	No	No	1	Yes	No	No	1	No	No	No	4.09933948516846	3.65992879867554	0.915452591354192	None	None	None_None
CASP12	FASLG	CASP12_FASLG	Yes	No	No	1	Yes	No	No	1	No	No	No	4.09918117523193	3.65992879867554	0.915372979858292	None	None	None_None
ATG7	PTPN13	ATG7_PTPN13	No	Yes	No	1	Yes	No	No	1	Yes	No	No	4.28554344177246	3.44230246543884	0.915293368362392	None	None	None_None
CASP6	EIF2S1	CASP6_EIF2S1	Yes	No	No	1	Yes	No	No	1	No	No	No	4.55593347549438	3.1267032623291	0.915213756866492	None	None	None_None
JUN	TNFRSF10B	JUN_TNFRSF10B	Yes	No	No	1	Yes	No	No	1	No	No	No	4.3223237991333	3.5312647819519	0.915134145370592	None	None	None_None
ITPR2	PARP2	ITPR2_PARP2	Yes	No	No	1	Yes	No	No	1	No	No	No	3.69330644607544	4.13257455825806	0.915054533874691	None	None	None_None
MAPK10	PARP3	MAPK10_PARP3	Yes	No	No	1	Yes	No	No	1	No	No	No	4.12262296676636	3.70073795318604	0.914974922378792	None	None	None_None
DDIT3	FAS	DDIT3_FAS	Yes	No	No	1	Yes	No	No	1	No	No	No	3.63278985023499	4.12012386322021	0.914895310882891	None	None	None_None
CASP6	TUBAL3	CASP6_TUBAL3	Yes	No	No	1	Yes	No	No	1	No	No	No	4.55593347549438	3.12312364578247	0.914815699386991	None	None	None_None
DIABLO	TNF	DIABLO_TNF	Yes	No	No	1	Yes	No	No	1	No	No	No	4.24345827102661	3.4874107837677	0.914736087891092	None	None	None_None
ATF4	DDIT3	ATF4_DDIT3	Yes	No	No	1	Yes	No	No	1	No	No	No	4.11863994598389	3.63278985023499	0.914656476395191	None	None	None_None
ITPR3	XIAP	ITPR3_XIAP	Yes	No	No	1	Yes	No	No	1	No	No	No	4.4349479675293	3.2625162601471	0.914576864899291	None	None	None_None
ATF4	TUBA1B	ATF4_TUBA1B	Yes	No	No	1	Yes	No	No	1	No	No	No	4.11863994598389	3.63160443305969	0.914497253403391	None	None	None_None
ITPR1	ITPR2	ITPR1_ITPR2	Yes	No	No	1	Yes	No	No	1	No	No	No	4.064621925354	3.69330644607544	0.914417641907491	None	None	None_None
BIRC3	JUN	BIRC3_JUN	Yes	No	No	1	Yes	No	No	1	No	No	No	3.52378678321838	4.3223237991333	0.914338030411591	None	None	None_None
CAPN2	FOS	CAPN2_FOS	Yes	No	No	1	Yes	No	No	1	No	No	No	4.25028133392334	3.58420848846436	0.914258418915691	None	None	None_None
PARP2	TUBA3E	PARP2_TUBA3E	Yes	No	No	1	Yes	No	No	1	No	No	No	4.13257455825806	3.68490433692932	0.914178807419791	None	None	None_None
ITPR2	MAPK10	ITPR2_MAPK10	Yes	No	No	1	Yes	No	No	1	No	No	No	3.69330644607544	4.12262296676636	0.914099195923891	None	None	None_None
DAXX	EIF2AK3	DAXX_EIF2AK3	Yes	No	No	1	Yes	No	No	1	No	No	No	3.93789267539978	3.83679366111755	0.914019584427991	None	None	None_None
CTSK	JUN	CTSK_JUN	Yes	No	No	1	Yes	No	No	1	No	No	No	3.5218665599823	4.3223237991333	0.913939972932091	None	None	None_None
NTRK1	PARP2	NTRK1_PARP2	Yes	No	No	1	Yes	No	No	1	No	No	No	3.6089768409729	4.13257455825806	0.913860361436191	None	None	None_None
APAF1	FOS	APAF1_FOS	Yes	No	No	1	Yes	No	No	1	No	No	No	4.24777984619141	3.58420848846436	0.913780749940291	None	None	None_None
CAPN1	TP53AIP1	CAPN1_TP53AIP1	Yes	No	No	1	Yes	No	No	1	No	No	No	4.15465831756592	3.66372513771057	0.913701138444391	None	None	None_None
FAS	ITPR2	FAS_ITPR2	Yes	No	No	1	Yes	No	No	1	No	No	No	4.12012386322021	3.69330644607544	0.913621526948491	None	None	None_None
CASP6	NRAS	CASP6_NRAS	Yes	No	No	1	Yes	No	No	1	No	No	No	4.55593347549438	3.11197686195374	0.913541915452591	None	None	None_None
CFLAR	LMNA	CFLAR_LMNA	Yes	No	No	1	Yes	No	No	1	No	No	No	3.76468968391419	4.03444957733154	0.913462303956691	None	None	None_None
DIABLO	FOS	DIABLO_FOS	Yes	No	No	1	Yes	No	No	1	No	No	No	4.24345827102661	3.58420848846436	0.913382692460791	None	None	None_None
CAPN1	FASLG	CAPN1_FASLG	Yes	No	No	1	Yes	No	No	1	No	No	No	4.15465831756592	3.65992879867554	0.913303080964891	None	None	None_None
AKT2	CASP3	AKT2_CASP3	Yes	No	No	1	Yes	No	No	1	No	No	No	3.41208577156067	4.44156217575073	0.913223469468991	None	None	None_None
MAPK10	TUBA3E	MAPK10_TUBA3E	Yes	No	No	1	Yes	No	No	1	No	No	No	4.12262296676636	3.68490433692932	0.913143857973091	None	None	None_None
MAP3K14	TRAF1	MAP3K14_TRAF1	Yes	No	No	1	Yes	No	No	1	No	No	No	4.07678318023682	3.72388768196106	0.913064246477191	None	None	None_None
MAP2K2	PARP3	MAP2K2_PARP3	Yes	No	No	1	Yes	No	No	1	No	No	No	4.10230159759521	3.70073795318604	0.912984634981291	None	None	None_None
CASP9	FOS	CASP9_FOS	Yes	No	No	1	Yes	No	No	1	No	No	No	4.23800277709961	3.58420848846436	0.912905023485391	None	None	None_None
ACTG1	CASP6	ACTG1_CASP6	Yes	No	No	1	Yes	No	No	1	No	No	No	3.1039035320282	4.55593347549438	0.912825411989491	None	None	None_None
BCL2L11	CASP6	BCL2L11_CASP6	Yes	No	No	1	Yes	No	No	1	No	No	No	3.10357570648193	4.55593347549438	0.912745800493591	None	None	None_None
FAS	TUBA3E	FAS_TUBA3E	Yes	No	No	1	Yes	No	No	1	No	No	No	4.12012386322021	3.68490433692932	0.912666188997691	None	None	None_None
ATF4	TUBA3E	ATF4_TUBA3E	Yes	No	No	1	Yes	No	No	1	No	No	No	4.11863994598389	3.68490433692932	0.912586577501791	None	None	None_None
IL3	TNF	IL3_TNF	Yes	No	No	1	Yes	No	No	1	No	No	No	4.22450733184814	3.4874107837677	0.912506966005891	None	None	None_None
FAS	NTRK1	FAS_NTRK1	Yes	No	No	1	Yes	No	No	1	No	No	No	4.12012386322021	3.6089768409729	0.912427354509991	None	None	None_None
EIF2AK3	TNFRSF10A	EIF2AK3_TNFRSF10A	Yes	No	No	1	Yes	No	No	1	No	No	No	3.83679366111755	3.93964695930481	0.912347743014091	None	None	None_None
BIRC2	DDIT3	BIRC2_DDIT3	Yes	No	No	1	Yes	No	No	1	No	No	No	4.09962606430054	3.63278985023499	0.912268131518191	None	None	None_None
IL3RA	LMNA	IL3RA_LMNA	Yes	No	No	1	Yes	No	No	1	No	No	No	3.75540709495544	4.03444957733154	0.912188520022291	None	None	None_None
CTSO	DDIT3	CTSO_DDIT3	Yes	No	No	1	Yes	No	No	1	No	No	No	4.09933948516846	3.63278985023499	0.912108908526391	None	None	None_None
CASP12	DDIT3	CASP12_DDIT3	Yes	No	No	1	Yes	No	No	1	No	No	No	4.09918117523193	3.63278985023499	0.912029297030491	None	None	None_None
PARP4	TNFRSF10B	PARP4_TNFRSF10B	Yes	No	No	1	Yes	No	No	1	No	No	No	4.29557991027832	3.5312647819519	0.911949685534591	None	None	None_None
MCL1	TRAF1	MCL1_TRAF1	Yes	No	No	1	Yes	No	No	1	No	No	No	4.07069635391235	3.72388768196106	0.911870074038691	None	None	None_None
CFLAR	MAP2K1	CFLAR_MAP2K1	Yes	No	No	1	Yes	No	No	1	No	No	No	3.76468968391419	4.02238178253174	0.911790462542791	None	None	None_None
ATF4	NTRK1	ATF4_NTRK1	Yes	No	No	1	Yes	No	No	1	No	No	No	4.11863994598389	3.6089768409729	0.911710851046891	None	None	None_None
AKT2	ATG7	AKT2_ATG7	Yes	No	No	1	No	Yes	No	1	Yes	No	No	3.41208577156067	4.28554344177246	0.911631239550991	None	None	None_None
ITPR2	MAP2K2	ITPR2_MAP2K2	Yes	No	No	1	Yes	No	No	1	No	No	No	3.69330644607544	4.10230159759521	0.911551628055091	None	None	None_None
PIK3R3	TNF	PIK3R3_TNF	Yes	No	No	1	Yes	No	No	1	No	No	No	4.34238862991333	3.4874107837677	0.911472016559191	None	None	None_None
MAPK8	TUBAL3	MAPK8_TUBAL3	Yes	No	No	1	Yes	No	No	1	No	No	No	4.76709842681885	3.12312364578247	0.911392405063291	None	None	None_None
DFFA	ITPR2	DFFA_ITPR2	Yes	No	No	1	Yes	No	No	1	No	No	No	4.10083198547363	3.69330644607544	0.911312793567391	None	None	None_None
BIRC2	ITPR2	BIRC2_ITPR2	Yes	No	No	1	Yes	No	No	1	No	No	No	4.09962606430054	3.69330644607544	0.911233182071491	None	None	None_None
CTSO	ITPR2	CTSO_ITPR2	Yes	No	No	1	Yes	No	No	1	No	No	No	4.09933948516846	3.69330644607544	0.911153570575591	None	None	None_None
CASP12	ITPR2	CASP12_ITPR2	Yes	No	No	1	Yes	No	No	1	No	No	No	4.09918117523193	3.69330644607544	0.911073959079691	None	None	None_None
PARP2	TP53AIP1	PARP2_TP53AIP1	Yes	No	No	1	Yes	No	No	1	No	No	No	4.13257455825806	3.66372513771057	0.910994347583791	None	None	None_None
BIRC3	PARP4	BIRC3_PARP4	Yes	No	No	1	Yes	No	No	1	No	No	No	3.52378678321838	4.29557991027832	0.910914736087891	None	None	None_None
FOS	IL3	FOS_IL3	Yes	No	No	1	Yes	No	No	1	No	No	No	3.58420848846436	4.22450733184814	0.910835124591991	None	None	None_None
ITPR1	TP53AIP1	ITPR1_TP53AIP1	Yes	No	No	1	Yes	No	No	1	No	No	No	4.064621925354	3.66372513771057	0.910755513096091	None	None	None_None
CFLAR	MAPK9	CFLAR_MAPK9	Yes	No	No	1	Yes	No	No	1	No	No	No	3.76468968391419	4.01370525360107	0.910675901600191	None	None	None_None
CTSK	PARP4	CTSK_PARP4	Yes	No	No	1	Yes	No	No	1	No	No	No	3.5218665599823	4.29557991027832	0.910596290104291	None	None	None_None
IL3RA	MAP2K1	IL3RA_MAP2K1	Yes	No	No	1	Yes	No	No	1	No	No	No	3.75540709495544	4.02238178253174	0.910516678608391	None	None	None_None
FASLG	ITPR1	FASLG_ITPR1	Yes	No	No	1	Yes	No	No	1	No	No	No	3.65992879867554	4.064621925354	0.910437067112491	None	None	None_None
MAP2K2	TUBA3E	MAP2K2_TUBA3E	Yes	No	No	1	Yes	No	No	1	No	No	No	4.10230159759521	3.68490433692932	0.910357455616591	None	None	None_None
DFFA	TUBA3E	DFFA_TUBA3E	Yes	No	No	1	Yes	No	No	1	No	No	No	4.10083198547363	3.68490433692932	0.910277844120691	None	None	None_None
BAD	IL3RA	BAD_IL3RA	Yes	No	No	1	Yes	No	No	1	No	No	No	3.98051190376282	3.75540709495544	0.910198232624791	None	None	None_None
BIRC2	TUBA3E	BIRC2_TUBA3E	Yes	No	No	1	Yes	No	No	1	No	No	No	4.09962606430054	3.68490433692932	0.910118621128891	None	None	None_None
CTSO	TUBA3E	CTSO_TUBA3E	Yes	No	No	1	Yes	No	No	1	No	No	No	4.09933948516846	3.68490433692932	0.910039009632991	None	None	None_None
CASP12	TUBA3E	CASP12_TUBA3E	Yes	No	No	1	Yes	No	No	1	No	No	No	4.09918117523193	3.68490433692932	0.909959398137091	None	None	None_None
MAPK8	NRAS	MAPK8_NRAS	Yes	No	No	1	Yes	No	No	1	No	Yes	Yes	4.76709842681885	3.11197686195374	0.909879786641191	None	None	None_None
BIRC3	PMAIP1	BIRC3_PMAIP1	Yes	No	No	1	Yes	No	No	1	No	No	No	3.52378678321838	4.28647994995117	0.909800175145291	None	None	None_None
MAPK10	TP53AIP1	MAPK10_TP53AIP1	Yes	No	No	1	Yes	No	No	1	No	No	No	4.12262296676636	3.66372513771057	0.909720563649391	None	None	None_None
CTSK	PMAIP1	CTSK_PMAIP1	Yes	No	No	1	Yes	No	No	1	No	No	No	3.5218665599823	4.28647994995117	0.909640952153491	None	None	None_None
IL3RA	MAPK9	IL3RA_MAPK9	Yes	No	No	1	Yes	No	No	1	No	No	No	3.75540709495544	4.01370525360107	0.909561340657591	None	None	None_None
FAS	TP53AIP1	FAS_TP53AIP1	Yes	No	No	1	Yes	No	No	1	No	No	No	4.12012386322021	3.66372513771057	0.909481729161691	None	None	None_None
ATG7	CTSK	ATG7_CTSK	No	Yes	No	1	Yes	No	No	1	Yes	No	No	4.28554344177246	3.5218665599823	0.909402117665791	None	None	None_None
MAP3K14	PARP3	MAP3K14_PARP3	Yes	No	No	1	Yes	No	No	1	No	No	No	4.07678318023682	3.70073795318604	0.909322506169891	None	None	None_None
DFFA	NTRK1	DFFA_NTRK1	Yes	No	No	1	Yes	No	No	1	No	No	No	4.10083198547363	3.6089768409729	0.909242894673991	None	None	None_None
DIABLO	PTPN13	DIABLO_PTPN13	Yes	No	No	1	Yes	No	No	1	No	No	No	4.24345827102661	3.44230246543884	0.909163283178091	None	None	None_None
CAPN1	DDIT3	CAPN1_DDIT3	Yes	No	No	1	Yes	No	No	1	No	No	No	4.15465831756592	3.63278985023499	0.909083671682191	None	None	None_None
FASLG	MAPK10	FASLG_MAPK10	Yes	No	No	1	Yes	No	No	1	No	No	No	3.65992879867554	4.12262296676636	0.909004060186291	None	None	None_None
BIRC2	NTRK1	BIRC2_NTRK1	Yes	No	No	1	Yes	No	No	1	No	No	No	4.09962606430054	3.6089768409729	0.908924448690391	None	None	None_None
CTSO	NTRK1	CTSO_NTRK1	Yes	No	No	1	Yes	No	No	1	No	No	No	4.09933948516846	3.6089768409729	0.908844837194491	None	None	None_None
CASP12	NTRK1	CASP12_NTRK1	Yes	No	No	1	Yes	No	No	1	No	No	No	4.09918117523193	3.6089768409729	0.908765225698591	None	None	None_None
CAPN1	TUBA1B	CAPN1_TUBA1B	Yes	No	No	1	Yes	No	No	1	No	No	No	4.15465831756592	3.63160443305969	0.908685614202691	None	None	None_None
JUN	TNF	JUN_TNF	Yes	No	No	1	Yes	No	No	1	No	No	No	4.3223237991333	3.4874107837677	0.908606002706791	None	None	None_None
MCL1	PARP3	MCL1_PARP3	Yes	No	No	1	Yes	No	No	1	No	No	No	4.07069635391235	3.70073795318604	0.908526391210891	None	None	None_None
AKT3	TUBA3C	AKT3_TUBA3C	Yes	No	No	1	Yes	No	No	1	No	No	No	4.65310859680176	3.20161008834839	0.908446779714991	None	None	None_None
ACTG1	MAPK8	ACTG1_MAPK8	Yes	No	No	1	Yes	No	No	1	No	No	No	3.1039035320282	4.76709842681885	0.908367168219091	None	None	None_None
ITPR2	MAP3K14	ITPR2_MAP3K14	Yes	No	No	1	Yes	No	No	1	No	No	No	3.69330644607544	4.07678318023682	0.908287556723191	None	None	None_None
BCL2A1	CASP3	BCL2A1_CASP3	Yes	No	No	1	Yes	No	No	1	No	No	No	3.37751531600952	4.44156217575073	0.908207945227291	None	None	None_None
ITPR2	MCL1	ITPR2_MCL1	Yes	No	No	1	Yes	No	No	1	No	No	No	3.69330644607544	4.07069635391235	0.908128333731391	None	None	None_None
LMNA	TRAF1	LMNA_TRAF1	Yes	No	No	1	Yes	No	No	1	No	No	No	4.03444957733154	3.72388768196106	0.908048722235491	None	None	None_None
BCL2A1	PMAIP1	BCL2A1_PMAIP1	Yes	No	No	1	Yes	No	No	1	No	No	No	3.37751531600952	4.28647994995117	0.907969110739591	None	None	None_None
ATG7	BCL2A1	ATG7_BCL2A1	No	Yes	No	1	Yes	No	No	1	Yes	No	No	4.28554344177246	3.37751531600952	0.907889499243691	None	None	None_None
MAP2K2	TP53AIP1	MAP2K2_TP53AIP1	Yes	No	No	1	Yes	No	No	1	No	No	No	4.10230159759521	3.66372513771057	0.907809887747791	None	None	None_None
MAP3K14	TUBA3E	MAP3K14_TUBA3E	Yes	No	No	1	Yes	No	No	1	No	No	No	4.07678318023682	3.68490433692932	0.907730276251891	None	None	None_None
DFFA	TP53AIP1	DFFA_TP53AIP1	Yes	No	No	1	Yes	No	No	1	No	No	No	4.10083198547363	3.66372513771057	0.907650664755991	None	None	None_None
DDIT3	ITPR1	DDIT3_ITPR1	Yes	No	No	1	Yes	No	No	1	No	No	No	3.63278985023499	4.064621925354	0.907571053260091	None	None	None_None
BIRC2	TP53AIP1	BIRC2_TP53AIP1	Yes	No	No	1	Yes	No	No	1	No	No	No	4.09962606430054	3.66372513771057	0.907491441764191	None	None	None_None
ITPR1	TUBA1B	ITPR1_TUBA1B	Yes	No	No	1	Yes	No	No	1	No	No	No	4.064621925354	3.63160443305969	0.907411830268291	None	None	None_None
CTSO	TP53AIP1	CTSO_TP53AIP1	Yes	No	No	1	Yes	No	No	1	No	No	No	4.09933948516846	3.66372513771057	0.907332218772391	None	None	None_None
CASP12	TP53AIP1	CASP12_TP53AIP1	Yes	No	No	1	Yes	No	No	1	No	No	No	4.09918117523193	3.66372513771057	0.907252607276491	None	None	None_None
BAD	CFLAR	BAD_CFLAR	Yes	No	No	1	Yes	No	No	1	No	No	No	3.98051190376282	3.76468968391419	0.907172995780591	None	None	None_None
FASLG	MAP2K2	FASLG_MAP2K2	Yes	No	No	1	Yes	No	No	1	No	No	No	3.65992879867554	4.10230159759521	0.907093384284691	None	None	None_None
BAK1	CFLAR	BAK1_CFLAR	Yes	No	No	1	Yes	No	No	1	No	No	No	3.9797146320343	3.76468968391419	0.907013772788791	None	None	None_None
IL3	PTPN13	IL3_PTPN13	Yes	No	No	1	Yes	No	No	1	No	No	No	4.22450733184814	3.44230246543884	0.906934161292891	None	None	None_None
CAPN2	TNFRSF10B	CAPN2_TNFRSF10B	Yes	No	No	1	Yes	No	No	1	No	No	No	4.25028133392334	3.5312647819519	0.906854549796991	None	None	None_None
MCL1	TUBA3E	MCL1_TUBA3E	Yes	No	No	1	Yes	No	No	1	No	No	No	4.07069635391235	3.68490433692932	0.906774938301091	None	None	None_None
PARP2	TUBA1B	PARP2_TUBA1B	Yes	No	No	1	Yes	No	No	1	No	No	No	4.13257455825806	3.63160443305969	0.906695326805191	None	None	None_None
BAD	TRAF1	BAD_TRAF1	Yes	No	No	1	Yes	No	No	1	No	No	No	3.98051190376282	3.72388768196106	0.906615715309291	None	None	None_None
APAF1	TNFRSF10B	APAF1_TNFRSF10B	Yes	No	No	1	Yes	No	No	1	No	No	No	4.24777984619141	3.5312647819519	0.906536103813391	None	None	None_None
MAP2K1	TRAF1	MAP2K1_TRAF1	Yes	No	No	1	Yes	No	No	1	No	No	No	4.02238178253174	3.72388768196106	0.906456492317491	None	None	None_None
AKT3	LMNB1	AKT3_LMNB1	Yes	No	No	1	Yes	No	No	1	No	No	No	4.65310859680176	3.18309330940247	0.906376880821591	None	None	None_None
PARP4	TNF	PARP4_TNF	Yes	No	No	1	Yes	No	No	1	No	No	No	4.29557991027832	3.4874107837677	0.906297269325691	None	None	None_None
ITPR1	TUBA3E	ITPR1_TUBA3E	Yes	No	No	1	Yes	No	No	1	No	No	No	4.064621925354	3.68490433692932	0.906217657829791	None	None	None_None
CFLAR	GADD45B	CFLAR_GADD45B	Yes	No	No	1	Yes	No	No	1	No	No	No	3.76468968391419	3.97104811668396	0.906138046333891	None	None	None_None
DIABLO	TNFRSF10B	DIABLO_TNFRSF10B	Yes	No	No	1	Yes	No	No	1	No	No	No	4.24345827102661	3.5312647819519	0.906058434837991	None	None	None_None
BIRC3	CAPN2	BIRC3_CAPN2	Yes	No	No	1	Yes	No	No	1	No	No	No	3.52378678321838	4.25028133392334	0.905978823342091	None	None	None_None
BAK1	IL3RA	BAK1_IL3RA	Yes	No	No	1	Yes	No	No	1	No	No	No	3.9797146320343	3.75540709495544	0.905899211846191	None	None	None_None
CASP6	RAF1	CASP6_RAF1	Yes	No	No	1	Yes	No	No	1	No	No	No	4.55593347549438	3.045414686203	0.905819600350291	None	None	None_None
DDIT3	MAPK10	DDIT3_MAPK10	Yes	No	No	1	Yes	No	No	1	No	No	No	3.63278985023499	4.12262296676636	0.90573998885439	None	None	None_None
MAPK10	TUBA1B	MAPK10_TUBA1B	Yes	No	No	1	Yes	No	No	1	No	No	No	4.12262296676636	3.63160443305969	0.905660377358491	None	None	None_None
CAPN2	CTSK	CAPN2_CTSK	Yes	No	No	1	Yes	No	No	1	No	No	No	4.25028133392334	3.5218665599823	0.90558076586259	None	None	None_None
PARP2	PIK3R2	PARP2_PIK3R2	Yes	No	No	1	Yes	No	No	1	No	No	No	4.13257455825806	3.53730940818787	0.90550115436669	None	None	None_None
APAF1	BIRC3	APAF1_BIRC3	Yes	No	No	1	Yes	No	No	1	No	No	No	4.24777984619141	3.52378678321838	0.905421542870791	None	None	None_None
PIK3R3	PTPN13	PIK3R3_PTPN13	Yes	No	No	1	Yes	No	No	1	No	No	No	4.34238862991333	3.44230246543884	0.90534193137489	None	None	None_None
MAPK9	TRAF1	MAPK9_TRAF1	Yes	No	No	1	Yes	No	No	1	No	No	No	4.01370525360107	3.72388768196106	0.90526231987899	None	None	None_None
CASP7	EIF2AK3	CASP7_EIF2AK3	Yes	No	No	1	Yes	No	No	1	No	No	No	3.87537503242493	3.83679366111755	0.90518270838309	None	None	None_None
CASP9	TNFRSF10B	CASP9_TNFRSF10B	Yes	No	No	1	Yes	No	No	1	No	No	No	4.23800277709961	3.5312647819519	0.90510309688719	None	None	None_None
FAS	TUBA1B	FAS_TUBA1B	Yes	No	No	1	Yes	No	No	1	No	No	No	4.12012386322021	3.63160443305969	0.90502348539129	None	None	None_None
GADD45B	TRAF1	GADD45B_TRAF1	Yes	No	No	1	Yes	No	No	1	No	No	No	3.97104811668396	3.72388768196106	0.90494387389539	None	None	None_None
APAF1	CTSK	APAF1_CTSK	Yes	No	No	1	Yes	No	No	1	No	No	No	4.24777984619141	3.5218665599823	0.90486426239949	None	None	None_None
NFKBIA	XIAP	NFKBIA_XIAP	Yes	No	No	1	Yes	No	No	1	No	No	No	4.36564540863037	3.2625162601471	0.90478465090359	None	None	None_None
BIRC3	DIABLO	BIRC3_DIABLO	Yes	No	No	1	Yes	No	No	1	No	No	No	3.52378678321838	4.24345827102661	0.90470503940769	None	None	None_None
GADD45B	IL3RA	GADD45B_IL3RA	Yes	No	No	1	Yes	No	No	1	No	No	No	3.97104811668396	3.75540709495544	0.90462542791179	None	None	None_None
CTSK	DIABLO	CTSK_DIABLO	Yes	No	No	1	Yes	No	No	1	No	No	No	3.5218665599823	4.24345827102661	0.90454581641589	None	None	None_None
LMNA	PARP3	LMNA_PARP3	Yes	No	No	1	Yes	No	No	1	No	No	No	4.03444957733154	3.70073795318604	0.90446620491999	None	None	None_None
CASP6	GADD45A	CASP6_GADD45A	Yes	No	No	1	Yes	No	No	1	No	No	No	4.55593347549438	3.03619527816772	0.90438659342409	None	None	None_None
ITPR1	NTRK1	ITPR1_NTRK1	Yes	No	No	1	Yes	No	No	1	No	No	No	4.064621925354	3.6089768409729	0.90430698192819	None	None	None_None
MAP3K14	TP53AIP1	MAP3K14_TP53AIP1	Yes	No	No	1	Yes	No	No	1	No	No	No	4.07678318023682	3.66372513771057	0.90422737043229	None	None	None_None
DAXX	IL3RA	DAXX_IL3RA	Yes	No	No	1	Yes	No	No	1	No	No	No	3.93789267539978	3.75540709495544	0.90414775893639	None	None	None_None
BIRC3	CASP9	BIRC3_CASP9	Yes	No	No	1	Yes	No	No	1	No	No	No	3.52378678321838	4.23800277709961	0.90406814744049	None	None	None_None
CASP9	CTSK	CASP9_CTSK	Yes	No	No	1	Yes	No	No	1	No	No	No	4.23800277709961	3.5218665599823	0.90398853594459	None	None	None_None
FASLG	MAP3K14	FASLG_MAP3K14	Yes	No	No	1	Yes	No	No	1	No	No	No	3.65992879867554	4.07678318023682	0.90390892444869	None	None	None_None
AKT2	NFKBIA	AKT2_NFKBIA	Yes	No	No	1	Yes	No	No	1	No	No	No	3.41208577156067	4.36564540863037	0.90382931295279	None	None	None_None
MCL1	TP53AIP1	MCL1_TP53AIP1	Yes	No	No	1	Yes	No	No	1	No	No	No	4.07069635391235	3.66372513771057	0.90374970145689	None	None	None_None
BAD	PARP3	BAD_PARP3	Yes	No	No	1	Yes	No	No	1	No	No	No	3.98051190376282	3.70073795318604	0.90367008996099	None	None	None_None
FAS	PIK3R2	FAS_PIK3R2	Yes	No	No	1	Yes	No	No	1	No	No	No	4.12012386322021	3.53730940818787	0.90359047846509	None	None	None_None
BAK1	PARP3	BAK1_PARP3	Yes	No	No	1	Yes	No	No	1	No	No	No	3.9797146320343	3.70073795318604	0.90351086696919	None	None	None_None
ITPR2	LMNA	ITPR2_LMNA	Yes	No	No	1	Yes	No	No	1	No	No	No	3.69330644607544	4.03444957733154	0.90343125547329	None	None	None_None
ATF4	PIK3R2	ATF4_PIK3R2	Yes	No	No	1	Yes	No	No	1	No	No	No	4.11863994598389	3.53730940818787	0.90335164397739	None	None	None_None
FASLG	MCL1	FASLG_MCL1	Yes	No	No	1	Yes	No	No	1	No	No	No	3.65992879867554	4.07069635391235	0.90327203248149	None	None	None_None
DDIT3	MAP2K2	DDIT3_MAP2K2	Yes	No	No	1	Yes	No	No	1	No	No	No	3.63278985023499	4.10230159759521	0.90319242098559	None	None	None_None
MAP2K1	PARP3	MAP2K1_PARP3	Yes	No	No	1	Yes	No	No	1	No	No	No	4.02238178253174	3.70073795318604	0.90311280948969	None	None	None_None
MAP2K2	TUBA1B	MAP2K2_TUBA1B	Yes	No	No	1	Yes	No	No	1	No	No	No	4.10230159759521	3.63160443305969	0.90303319799379	None	None	None_None
DDIT3	DFFA	DDIT3_DFFA	Yes	No	No	1	Yes	No	No	1	No	No	No	3.63278985023499	4.10083198547363	0.90295358649789	None	None	None_None
JUN	PTPN13	JUN_PTPN13	Yes	No	No	1	Yes	No	No	1	No	No	No	4.3223237991333	3.44230246543884	0.90287397500199	None	None	None_None
DFFA	TUBA1B	DFFA_TUBA1B	Yes	No	No	1	Yes	No	No	1	No	No	No	4.10083198547363	3.63160443305969	0.90279436350609	None	None	None_None
BAD	ITPR2	BAD_ITPR2	Yes	No	No	1	Yes	No	No	1	No	No	No	3.98051190376282	3.69330644607544	0.90271475201019	None	None	None_None
ATF4	TNFRSF10B	ATF4_TNFRSF10B	Yes	No	No	1	Yes	No	No	1	No	No	No	4.11863994598389	3.5312647819519	0.90263514051429	None	None	None_None
BIRC2	TUBA1B	BIRC2_TUBA1B	Yes	No	No	1	Yes	No	No	1	No	No	No	4.09962606430054	3.63160443305969	0.90255552901839	None	None	None_None
CAPN1	FOS	CAPN1_FOS	Yes	No	No	1	Yes	No	No	1	No	No	No	4.15465831756592	3.58420848846436	0.90247591752249	None	None	None_None
CTSO	TUBA1B	CTSO_TUBA1B	Yes	No	No	1	Yes	No	No	1	No	No	No	4.09933948516846	3.63160443305969	0.90239630602659	None	None	None_None
CASP12	TUBA1B	CASP12_TUBA1B	Yes	No	No	1	Yes	No	No	1	No	No	No	4.09918117523193	3.63160443305969	0.90231669453069	None	None	None_None
GADD45B	PARP3	GADD45B_PARP3	Yes	No	No	1	Yes	No	No	1	No	No	No	3.97104811668396	3.70073795318604	0.90223708303479	None	None	None_None
LMNA	TUBA3E	LMNA_TUBA3E	Yes	No	No	1	Yes	No	No	1	No	No	No	4.03444957733154	3.68490433692932	0.90215747153889	None	None	None_None
CTSK	IL3	CTSK_IL3	Yes	No	No	1	Yes	No	No	1	No	No	No	3.5218665599823	4.22450733184814	0.90207786004299	None	None	None_None
MAPK10	NTRK1	MAPK10_NTRK1	Yes	No	No	1	Yes	No	No	1	No	No	No	4.12262296676636	3.6089768409729	0.90199824854709	None	None	None_None
CFLAR	TNFRSF10A	CFLAR_TNFRSF10A	Yes	No	No	1	Yes	No	No	1	No	No	No	3.76468968391419	3.93964695930481	0.90191863705119	None	None	None_None
ITPR2	MAP2K1	ITPR2_MAP2K1	Yes	No	No	1	Yes	No	No	1	No	No	No	3.69330644607544	4.02238178253174	0.90183902555529	None	None	None_None
MAPK9	PARP3	MAPK9_PARP3	Yes	No	No	1	Yes	No	No	1	No	No	No	4.01370525360107	3.70073795318604	0.90175941405939	None	None	None_None
CFLAR	DAXX	CFLAR_DAXX	Yes	No	No	1	Yes	No	No	1	No	No	No	3.76468968391419	3.93789267539978	0.90167980256349	None	None	None_None
ATF4	BIRC3	ATF4_BIRC3	Yes	No	No	1	Yes	No	No	1	No	No	No	4.11863994598389	3.52378678321838	0.90160019106759	None	None	None_None
BCL2A1	DIABLO	BCL2A1_DIABLO	Yes	No	No	1	Yes	No	No	1	No	No	No	3.37751531600952	4.24345827102661	0.90152057957169	None	None	None_None
CASP6	NGF	CASP6_NGF	Yes	No	No	1	Yes	No	No	1	No	No	No	4.55593347549438	3.0115602016449	0.90144096807579	None	None	None_None
GADD45B	ITPR2	GADD45B_ITPR2	Yes	No	No	1	Yes	No	No	1	No	No	No	3.97104811668396	3.69330644607544	0.90136135657989	None	None	None_None
BAK1	TRAF1	BAK1_TRAF1	Yes	No	No	1	Yes	No	No	1	No	No	No	3.9797146320343	3.72388768196106	0.90128174508399	None	None	None_None
AKT2	PIK3R3	AKT2_PIK3R3	Yes	No	No	1	Yes	No	No	1	No	No	No	3.41208577156067	4.34238862991333	0.90120213358809	None	None	None_None
ITPR2	MAPK9	ITPR2_MAPK9	Yes	No	No	1	Yes	No	No	1	No	No	No	3.69330644607544	4.01370525360107	0.90112252209219	None	None	None_None
MAP2K1	TUBA3E	MAP2K1_TUBA3E	Yes	No	No	1	Yes	No	No	1	No	No	No	4.02238178253174	3.68490433692932	0.90104291059629	None	None	None_None
IL3RA	TNFRSF10A	IL3RA_TNFRSF10A	Yes	No	No	1	Yes	No	No	1	No	No	No	3.75540709495544	3.93964695930481	0.90096329910039	None	None	None_None
BIRC2	PIK3R2	BIRC2_PIK3R2	Yes	No	No	1	Yes	No	No	1	No	No	No	4.09962606430054	3.53730940818787	0.90088368760449	None	None	None_None
CTSO	PIK3R2	CTSO_PIK3R2	Yes	No	No	1	Yes	No	No	1	No	No	No	4.09933948516846	3.53730940818787	0.90080407610859	None	None	None_None
CASP12	PIK3R2	CASP12_PIK3R2	Yes	No	No	1	Yes	No	No	1	No	No	No	4.09918117523193	3.53730940818787	0.90072446461269	None	None	None_None
DAXX	TRAF1	DAXX_TRAF1	Yes	No	No	1	Yes	No	No	1	No	No	No	3.93789267539978	3.72388768196106	0.90064485311679	None	None	None_None
APAF1	TNF	APAF1_TNF	Yes	No	No	1	Yes	No	No	1	No	No	No	4.24777984619141	3.4874107837677	0.90056524162089	None	None	None_None
DDIT3	MAP3K14	DDIT3_MAP3K14	Yes	No	No	1	Yes	No	No	1	No	No	No	3.63278985023499	4.07678318023682	0.90048563012499	None	None	None_None
FOS	PARP2	FOS_PARP2	Yes	No	No	1	Yes	No	No	1	No	No	No	3.58420848846436	4.13257455825806	0.90040601862909	None	None	None_None
MAP3K14	TUBA1B	MAP3K14_TUBA1B	Yes	No	No	1	Yes	No	No	1	No	No	No	4.07678318023682	3.63160443305969	0.90032640713319	None	None	None_None
MAPK9	TUBA3E	MAPK9_TUBA3E	Yes	No	No	1	Yes	No	No	1	No	No	No	4.01370525360107	3.68490433692932	0.90024679563729	None	None	None_None
MAP2K2	NTRK1	MAP2K2_NTRK1	Yes	No	No	1	Yes	No	No	1	No	No	No	4.10230159759521	3.6089768409729	0.90016718414139	None	None	None_None
PARP4	PTPN13	PARP4_PTPN13	Yes	No	No	1	Yes	No	No	1	No	No	No	4.29557991027832	3.44230246543884	0.90008757264549	None	None	None_None
GADD45A	MAPK8	GADD45A_MAPK8	Yes	No	No	1	Yes	No	No	1	No	No	No	3.03619527816772	4.76709842681885	0.90000796114959	None	None	None_None
DDIT3	MCL1	DDIT3_MCL1	Yes	No	No	1	Yes	No	No	1	No	No	No	3.63278985023499	4.07069635391235	0.89992834965369	None	None	None_None
CASP3	EIF2S1	CASP3_EIF2S1	Yes	No	No	1	Yes	No	No	1	No	No	No	4.44156217575073	3.1267032623291	0.89984873815779	None	None	None_None
LMNA	TP53AIP1	LMNA_TP53AIP1	Yes	No	No	1	Yes	No	No	1	No	No	No	4.03444957733154	3.66372513771057	0.89976912666189	None	None	None_None
BAD	TP53AIP1	BAD_TP53AIP1	Yes	No	No	1	Yes	No	No	1	No	No	No	3.98051190376282	3.66372513771057	0.89968951516599	None	None	None_None
MCL1	TUBA1B	MCL1_TUBA1B	Yes	No	No	1	Yes	No	No	1	No	No	No	4.07069635391235	3.63160443305969	0.89960990367009	None	None	None_None
CASP9	TNF	CASP9_TNF	Yes	No	No	1	Yes	No	No	1	No	No	No	4.23800277709961	3.4874107837677	0.89953029217419	None	None	None_None
BCL2A1	IL3	BCL2A1_IL3	Yes	No	No	1	Yes	No	No	1	No	No	No	3.37751531600952	4.22450733184814	0.89945068067829	None	None	None_None
FASLG	LMNA	FASLG_LMNA	Yes	No	No	1	Yes	No	No	1	No	No	No	3.65992879867554	4.03444957733154	0.89937106918239	None	None	None_None
FOS	MAPK10	FOS_MAPK10	Yes	No	No	1	Yes	No	No	1	No	No	No	3.58420848846436	4.12262296676636	0.89929145768649	None	None	None_None
BAD	FASLG	BAD_FASLG	Yes	No	No	1	Yes	No	No	1	No	No	No	3.98051190376282	3.65992879867554	0.89921184619059	None	None	None_None
BAK1	FASLG	BAK1_FASLG	Yes	No	No	1	Yes	No	No	1	No	No	No	3.9797146320343	3.65992879867554	0.89913223469469	None	None	None_None
AKT2	JUN	AKT2_JUN	Yes	No	No	1	Yes	No	No	1	No	No	No	3.41208577156067	4.3223237991333	0.89905262319879	None	None	None_None
MAP2K1	NTRK1	MAP2K1_NTRK1	Yes	No	No	1	Yes	No	No	1	No	No	No	4.02238178253174	3.6089768409729	0.89897301170289	None	None	None_None
FAS	FOS	FAS_FOS	Yes	No	No	1	Yes	No	No	1	No	No	No	4.12012386322021	3.58420848846436	0.89889340020699	None	None	None_None
EIF2S1	ITPR3	EIF2S1_ITPR3	Yes	No	No	1	Yes	No	No	1	No	No	No	3.1267032623291	4.4349479675293	0.89881378871109	None	None	None_None
ATF4	FOS	ATF4_FOS	Yes	No	No	1	Yes	No	No	1	No	No	No	4.11863994598389	3.58420848846436	0.89873417721519	None	None	None_None
ITPR3	TUBAL3	ITPR3_TUBAL3	Yes	No	No	1	Yes	No	No	1	No	No	No	4.4349479675293	3.12312364578247	0.89865456571929	None	None	None_None
GADD45B	TP53AIP1	GADD45B_TP53AIP1	Yes	No	No	1	Yes	No	No	1	No	No	No	3.97104811668396	3.66372513771057	0.89857495422339	None	None	None_None
MAP2K1	TP53AIP1	MAP2K1_TP53AIP1	Yes	No	No	1	Yes	No	No	1	No	No	No	4.02238178253174	3.66372513771057	0.89849534272749	None	None	None_None
AKT3	TUBAL3	AKT3_TUBAL3	Yes	No	No	1	Yes	No	No	1	No	No	No	4.65310859680176	3.12312364578247	0.89841573123159	None	None	None_None
DAXX	PARP3	DAXX_PARP3	Yes	No	No	1	Yes	No	No	1	No	No	No	3.93789267539978	3.70073795318604	0.89833611973569	None	None	None_None
FAS	TNF	FAS_TNF	Yes	No	No	1	Yes	No	No	1	No	No	No	4.12012386322021	3.4874107837677	0.89825650823979	None	None	None_None
FASLG	GADD45B	FASLG_GADD45B	Yes	No	No	1	Yes	No	No	1	No	No	No	3.65992879867554	3.97104811668396	0.89817689674389	None	None	None_None
ATF4	TNF	ATF4_TNF	Yes	No	No	1	Yes	No	No	1	No	No	No	4.11863994598389	3.4874107837677	0.89809728524799	None	None	None_None
FASLG	MAP2K1	FASLG_MAP2K1	Yes	No	No	1	Yes	No	No	1	No	No	No	3.65992879867554	4.02238178253174	0.89801767375209	None	None	None_None
CASP6	TUBA3C	CASP6_TUBA3C	Yes	No	No	1	Yes	No	No	1	No	No	No	4.55593347549438	3.20161008834839	0.89793806225619	None	None	None_None
BAK1	ITPR2	BAK1_ITPR2	Yes	No	No	1	Yes	No	No	1	No	No	No	3.9797146320343	3.69330644607544	0.89785845076029	None	None	None_None
MAPK9	TP53AIP1	MAPK9_TP53AIP1	Yes	No	No	1	Yes	No	No	1	No	No	No	4.01370525360107	3.66372513771057	0.89777883926439	None	None	None_None
DAXX	ITPR2	DAXX_ITPR2	Yes	No	No	1	Yes	No	No	1	No	No	No	3.93789267539978	3.69330644607544	0.89769922776849	None	None	None_None
MAP3K14	NTRK1	MAP3K14_NTRK1	Yes	No	No	1	Yes	No	No	1	No	No	No	4.07678318023682	3.6089768409729	0.89761961627259	None	None	None_None
ITPR3	NRAS	ITPR3_NRAS	Yes	No	No	1	Yes	No	No	1	No	No	No	4.4349479675293	3.11197686195374	0.89754000477669	None	None	None_None
BCL2L11	CASP3	BCL2L11_CASP3	Yes	No	No	1	Yes	No	No	1	No	No	No	3.10357570648193	4.44156217575073	0.89746039328079	None	None	None_None
MAP3K5	MAPK8	MAP3K5_MAPK8	Yes	No	No	1	Yes	No	No	1	No	No	No	2.72347164154053	4.76709842681885	0.89738078178489	None	None	None_None
TNFRSF10A	TRAF1	TNFRSF10A_TRAF1	Yes	No	No	1	Yes	No	No	1	No	No	No	3.93964695930481	3.72388768196106	0.89730117028899	None	None	None_None
FOS	MAP2K2	FOS_MAP2K2	Yes	No	No	1	Yes	No	No	1	No	No	No	3.58420848846436	4.10230159759521	0.89722155879309	None	None	None_None
FASLG	MAPK9	FASLG_MAPK9	Yes	No	No	1	Yes	No	No	1	No	No	No	3.65992879867554	4.01370525360107	0.89714194729719	None	None	None_None
AKT3	NRAS	AKT3_NRAS	Yes	No	No	1	Yes	No	No	1	No	Yes	No	4.65310859680176	3.11197686195374	0.89706233580129	None	None	None_None
BCL2A1	PIK3R3	BCL2A1_PIK3R3	Yes	No	No	1	Yes	No	No	1	No	No	No	3.37751531600952	4.34238862991333	0.89698272430539	None	None	None_None
DFFA	FOS	DFFA_FOS	Yes	No	No	1	Yes	No	No	1	No	No	No	4.10083198547363	3.58420848846436	0.89690311280949	None	None	None_None
CAPN1	PIK3R2	CAPN1_PIK3R2	Yes	No	No	1	Yes	No	No	1	No	No	No	4.15465831756592	3.53730940818787	0.89682350131359	None	None	None_None
BIRC2	FOS	BIRC2_FOS	Yes	No	No	1	Yes	No	No	1	No	No	No	4.09962606430054	3.58420848846436	0.89674388981769	None	None	None_None
MCL1	NTRK1	MCL1_NTRK1	Yes	No	No	1	Yes	No	No	1	No	No	No	4.07069635391235	3.6089768409729	0.89666427832179	None	None	None_None
CTSO	FOS	CTSO_FOS	Yes	No	No	1	Yes	No	No	1	No	No	No	4.09933948516846	3.58420848846436	0.89658466682589	None	None	None_None
CASP12	FOS	CASP12_FOS	Yes	No	No	1	Yes	No	No	1	No	No	No	4.09918117523193	3.58420848846436	0.89650505532999	None	None	None_None
MAPK8	NGF	MAPK8_NGF	Yes	No	No	1	Yes	No	No	1	No	No	No	4.76709842681885	3.0115602016449	0.89642544383409	None	None	None_None
AKT1	CASP6	AKT1_CASP6	Yes	No	No	1	Yes	No	No	1	No	No	No	2.96438527107239	4.55593347549438	0.89634583233819	None	None	None_None
BAD	TUBA3E	BAD_TUBA3E	Yes	No	No	1	Yes	No	No	1	No	No	No	3.98051190376282	3.68490433692932	0.89626622084229	None	None	None_None
ITPR1	PIK3R2	ITPR1_PIK3R2	Yes	No	No	1	Yes	No	No	1	No	No	No	4.064621925354	3.53730940818787	0.89618660934639	None	None	None_None
BAK1	TUBA3E	BAK1_TUBA3E	Yes	No	No	1	Yes	No	No	1	No	No	No	3.9797146320343	3.68490433692932	0.89610699785049	None	None	None_None
ACTG1	ITPR3	ACTG1_ITPR3	Yes	No	No	1	Yes	No	No	1	No	No	No	3.1039035320282	4.4349479675293	0.89602738635459	None	None	None_None
BCL2L11	ITPR3	BCL2L11_ITPR3	Yes	No	No	1	Yes	No	No	1	No	No	No	3.10357570648193	4.4349479675293	0.89594777485869	None	None	None_None
BAD	DDIT3	BAD_DDIT3	Yes	No	No	1	Yes	No	No	1	No	No	No	3.98051190376282	3.63278985023499	0.89586816336279	None	None	None_None
AKT2	PARP4	AKT2_PARP4	Yes	No	No	1	Yes	No	No	1	No	No	No	3.41208577156067	4.29557991027832	0.89578855186689	None	None	None_None
BAD	TUBA1B	BAD_TUBA1B	Yes	No	No	1	Yes	No	No	1	No	No	No	3.98051190376282	3.63160443305969	0.89570894037099	None	None	None_None
CAPN1	TNFRSF10B	CAPN1_TNFRSF10B	Yes	No	No	1	Yes	No	No	1	No	No	No	4.15465831756592	3.5312647819519	0.89562932887509	None	None	None_None
ACTG1	AKT3	ACTG1_AKT3	Yes	No	No	1	Yes	No	No	1	No	No	No	3.1039035320282	4.65310859680176	0.89554971737919	None	None	None_None
ITPR1	TNFRSF10B	ITPR1_TNFRSF10B	Yes	No	No	1	Yes	No	No	1	No	No	No	4.064621925354	3.5312647819519	0.89547010588329	None	None	None_None
DDIT3	LMNA	DDIT3_LMNA	Yes	No	No	1	Yes	No	No	1	No	No	No	3.63278985023499	4.03444957733154	0.89539049438739	None	None	None_None
LMNA	TUBA1B	LMNA_TUBA1B	Yes	No	No	1	Yes	No	No	1	No	No	No	4.03444957733154	3.63160443305969	0.89531088289149	None	None	None_None
GADD45B	TUBA3E	GADD45B_TUBA3E	Yes	No	No	1	Yes	No	No	1	No	No	No	3.97104811668396	3.68490433692932	0.89523127139559	None	None	None_None
CASP6	LMNB1	CASP6_LMNB1	Yes	No	No	1	Yes	No	No	1	No	No	No	4.55593347549438	3.18309330940247	0.89515165989969	None	None	None_None
CASP7	CFLAR	CASP7_CFLAR	Yes	No	No	1	Yes	No	No	1	No	No	No	3.87537503242493	3.76468968391419	0.89507204840379	None	None	None_None
AKT2	PMAIP1	AKT2_PMAIP1	Yes	No	No	1	Yes	No	No	1	No	No	No	3.41208577156067	4.28647994995117	0.89499243690789	None	None	None_None
CAPN2	PTPN13	CAPN2_PTPN13	Yes	No	No	1	Yes	No	No	1	No	No	No	4.25028133392334	3.44230246543884	0.89491282541199	None	None	None_None
BIRC3	ITPR1	BIRC3_ITPR1	Yes	No	No	1	Yes	No	No	1	No	No	No	3.52378678321838	4.064621925354	0.89483321391609	None	None	None_None
DDIT3	GADD45B	DDIT3_GADD45B	Yes	No	No	1	Yes	No	No	1	No	No	No	3.63278985023499	3.97104811668396	0.894753602420189	None	None	None_None
BIRC3	CAPN1	BIRC3_CAPN1	Yes	No	No	1	Yes	No	No	1	No	No	No	3.52378678321838	4.15465831756592	0.89467399092429	None	None	None_None
APAF1	PTPN13	APAF1_PTPN13	Yes	No	No	1	Yes	No	No	1	No	No	No	4.24777984619141	3.44230246543884	0.89459437942839	None	None	None_None
PMAIP1	XIAP	PMAIP1_XIAP	Yes	No	No	1	Yes	No	No	1	No	No	No	4.28647994995117	3.2625162601471	0.894514767932489	None	None	None_None
CAPN1	CTSK	CAPN1_CTSK	Yes	No	No	1	Yes	No	No	1	No	No	No	4.15465831756592	3.5218665599823	0.89443515643659	None	None	None_None
BCL2A1	JUN	BCL2A1_JUN	Yes	No	No	1	Yes	No	No	1	No	No	No	3.37751531600952	4.3223237991333	0.89435554494069	None	None	None_None
ATG7	XIAP	ATG7_XIAP	No	Yes	No	1	Yes	No	No	1	Yes	No	No	4.28554344177246	3.2625162601471	0.894275933444789	None	None	None_None
DDIT3	MAP2K1	DDIT3_MAP2K1	Yes	No	No	1	Yes	No	No	1	No	No	No	3.63278985023499	4.02238178253174	0.894196321948889	None	None	None_None
MAP2K1	TUBA1B	MAP2K1_TUBA1B	Yes	No	No	1	Yes	No	No	1	No	No	No	4.02238178253174	3.63160443305969	0.89411671045299	None	None	None_None
FOS	MAP3K14	FOS_MAP3K14	Yes	No	No	1	Yes	No	No	1	No	No	No	3.58420848846436	4.07678318023682	0.894037098957089	None	None	None_None
DAXX	TP53AIP1	DAXX_TP53AIP1	Yes	No	No	1	Yes	No	No	1	No	No	No	3.93789267539978	3.66372513771057	0.893957487461189	None	None	None_None
PARP3	TNFRSF10A	PARP3_TNFRSF10A	Yes	No	No	1	Yes	No	No	1	No	No	No	3.70073795318604	3.93964695930481	0.893877875965289	None	None	None_None
CASP7	IL3RA	CASP7_IL3RA	Yes	No	No	1	Yes	No	No	1	No	No	No	3.87537503242493	3.75540709495544	0.893798264469389	None	None	None_None
DAXX	FASLG	DAXX_FASLG	Yes	No	No	1	Yes	No	No	1	No	No	No	3.93789267539978	3.65992879867554	0.893718652973489	None	None	None_None
BAK1	TP53AIP1	BAK1_TP53AIP1	Yes	No	No	1	Yes	No	No	1	No	No	No	3.9797146320343	3.66372513771057	0.893639041477589	None	None	None_None
CASP9	PTPN13	CASP9_PTPN13	Yes	No	No	1	Yes	No	No	1	No	No	No	4.23800277709961	3.44230246543884	0.893559429981689	None	None	None_None
BAD	NTRK1	BAD_NTRK1	Yes	No	No	1	Yes	No	No	1	No	No	No	3.98051190376282	3.6089768409729	0.893479818485789	None	None	None_None
PARP2	TNFRSF10B	PARP2_TNFRSF10B	Yes	No	No	1	Yes	No	No	1	No	No	No	4.13257455825806	3.5312647819519	0.893400206989889	None	None	None_None
FOS	MCL1	FOS_MCL1	Yes	No	No	1	Yes	No	No	1	No	No	No	3.58420848846436	4.07069635391235	0.893320595493989	None	None	None_None
BAK1	NTRK1	BAK1_NTRK1	Yes	No	No	1	Yes	No	No	1	No	No	No	3.9797146320343	3.6089768409729	0.893240983998089	None	None	None_None
DDIT3	MAPK9	DDIT3_MAPK9	Yes	No	No	1	Yes	No	No	1	No	No	No	3.63278985023499	4.01370525360107	0.893161372502189	None	None	None_None
MAPK9	TUBA1B	MAPK9_TUBA1B	Yes	No	No	1	Yes	No	No	1	No	No	No	4.01370525360107	3.63160443305969	0.893081761006289	None	None	None_None
MAPK10	PIK3R2	MAPK10_PIK3R2	Yes	No	No	1	Yes	No	No	1	No	No	No	4.12262296676636	3.53730940818787	0.893002149510389	None	None	None_None
ITPR2	TNFRSF10A	ITPR2_TNFRSF10A	Yes	No	No	1	Yes	No	No	1	No	No	No	3.69330644607544	3.93964695930481	0.892922538014489	None	None	None_None
CASP3	XIAP	CASP3_XIAP	Yes	No	No	1	Yes	No	No	1	No	No	No	4.44156217575073	3.2625162601471	0.892842926518589	None	None	None_None
ATF4	PTPN13	ATF4_PTPN13	Yes	No	No	1	Yes	No	No	1	No	No	No	4.11863994598389	3.44230246543884	0.892763315022689	None	None	None_None
FOS	ITPR1	FOS_ITPR1	Yes	No	No	1	Yes	No	No	1	No	No	No	3.58420848846436	4.064621925354	0.892683703526789	None	None	None_None
LMNA	NTRK1	LMNA_NTRK1	Yes	No	No	1	Yes	No	No	1	No	No	No	4.03444957733154	3.6089768409729	0.892604092030889	None	None	None_None
BIRC3	PARP2	BIRC3_PARP2	Yes	No	No	1	Yes	No	No	1	No	No	No	3.52378678321838	4.13257455825806	0.892524480534989	None	None	None_None
MAPK10	TNFRSF10B	MAPK10_TNFRSF10B	Yes	No	No	1	Yes	No	No	1	No	No	No	4.12262296676636	3.5312647819519	0.892444869039089	None	None	None_None
GADD45B	NTRK1	GADD45B_NTRK1	Yes	No	No	1	Yes	No	No	1	No	No	No	3.97104811668396	3.6089768409729	0.892365257543189	None	None	None_None
CTSK	PARP2	CTSK_PARP2	Yes	No	No	1	Yes	No	No	1	No	No	No	3.5218665599823	4.13257455825806	0.892285646047289	None	None	None_None
FAS	TNFRSF10B	FAS_TNFRSF10B	Yes	No	No	1	Yes	No	No	1	No	No	No	4.12012386322021	3.5312647819519	0.892206034551389	None	None	None_None
TNFRSF10A	TUBA3E	TNFRSF10A_TUBA3E	Yes	No	No	1	Yes	No	No	1	No	No	No	3.93964695930481	3.68490433692932	0.892126423055489	None	None	None_None
DAXX	TUBA3E	DAXX_TUBA3E	Yes	No	No	1	Yes	No	No	1	No	No	No	3.93789267539978	3.68490433692932	0.892046811559589	None	None	None_None
BCL2A1	PARP4	BCL2A1_PARP4	Yes	No	No	1	Yes	No	No	1	No	No	No	3.37751531600952	4.29557991027832	0.891967200063689	None	None	None_None
BIRC3	MAPK10	BIRC3_MAPK10	Yes	No	No	1	Yes	No	No	1	No	No	No	3.52378678321838	4.12262296676636	0.891887588567789	None	None	None_None
CTSK	MAPK10	CTSK_MAPK10	Yes	No	No	1	Yes	No	No	1	No	No	No	3.5218665599823	4.12262296676636	0.891807977071889	None	None	None_None
BIRC3	FAS	BIRC3_FAS	Yes	No	No	1	Yes	No	No	1	No	No	No	3.52378678321838	4.12012386322021	0.891728365575989	None	None	None_None
AKT2	CAPN2	AKT2_CAPN2	Yes	No	No	1	Yes	No	No	1	No	No	No	3.41208577156067	4.25028133392334	0.891648754080089	None	None	None_None
ITPR1	TNF	ITPR1_TNF	Yes	No	No	1	Yes	No	No	1	No	No	No	4.064621925354	3.4874107837677	0.891569142584189	None	None	None_None
MAP2K2	PIK3R2	MAP2K2_PIK3R2	Yes	No	No	1	Yes	No	No	1	No	No	No	4.10230159759521	3.53730940818787	0.891489531088289	None	None	None_None
CFLAR	EIF2AK3	CFLAR_EIF2AK3	Yes	No	No	1	Yes	No	No	1	No	No	No	3.76468968391419	3.83679366111755	0.891409919592389	None	None	None_None
CTSK	FAS	CTSK_FAS	Yes	No	No	1	Yes	No	No	1	No	No	No	3.5218665599823	4.12012386322021	0.891330308096489	None	None	None_None
AKT2	APAF1	AKT2_APAF1	Yes	No	No	1	Yes	No	No	1	No	No	No	3.41208577156067	4.24777984619141	0.891250696600589	None	None	None_None
DFFA	PIK3R2	DFFA_PIK3R2	Yes	No	No	1	Yes	No	No	1	No	No	No	4.10083198547363	3.53730940818787	0.891171085104689	None	None	None_None
CASP3	RAF1	CASP3_RAF1	Yes	No	No	1	Yes	No	No	1	No	No	No	4.44156217575073	3.045414686203	0.891091473608789	None	None	None_None
ATF4	CTSK	ATF4_CTSK	Yes	No	No	1	Yes	No	No	1	No	No	No	4.11863994598389	3.5218665599823	0.891011862112889	None	None	None_None
DAXX	DDIT3	DAXX_DDIT3	Yes	No	No	1	Yes	No	No	1	No	No	No	3.93789267539978	3.63278985023499	0.890932250616989	None	None	None_None
DAXX	TUBA1B	DAXX_TUBA1B	Yes	No	No	1	Yes	No	No	1	No	No	No	3.93789267539978	3.63160443305969	0.890852639121089	None	None	None_None
AKT1	MAPK8	AKT1_MAPK8	Yes	No	No	1	Yes	No	No	1	No	No	No	2.96438527107239	4.76709842681885	0.890773027625189	None	None	None_None
MAPK9	NTRK1	MAPK9_NTRK1	Yes	No	No	1	Yes	No	No	1	No	No	No	4.01370525360107	3.6089768409729	0.890693416129289	None	None	None_None
AKT2	DIABLO	AKT2_DIABLO	Yes	No	No	1	Yes	No	No	1	No	No	No	3.41208577156067	4.24345827102661	0.890613804633389	None	None	None_None
CAPN1	TNF	CAPN1_TNF	Yes	No	No	1	Yes	No	No	1	No	No	No	4.15465831756592	3.4874107837677	0.890534193137489	None	None	None_None
CASP7	PARP3	CASP7_PARP3	Yes	No	No	1	Yes	No	No	1	No	No	No	3.87537503242493	3.70073795318604	0.890454581641589	None	None	None_None
MAP2K2	TNFRSF10B	MAP2K2_TNFRSF10B	Yes	No	No	1	Yes	No	No	1	No	No	No	4.10230159759521	3.5312647819519	0.890374970145689	None	None	None_None
CAPN2	XIAP	CAPN2_XIAP	Yes	No	No	1	Yes	No	No	1	No	No	No	4.25028133392334	3.2625162601471	0.890295358649789	None	None	None_None
DFFA	TNFRSF10B	DFFA_TNFRSF10B	Yes	No	No	1	Yes	No	No	1	No	No	No	4.10083198547363	3.5312647819519	0.890215747153889	None	None	None_None
EIF2S1	NFKBIA	EIF2S1_NFKBIA	Yes	No	No	1	Yes	No	No	1	No	No	No	3.1267032623291	4.36564540863037	0.890136135657989	None	None	None_None
CASP7	TRAF1	CASP7_TRAF1	Yes	No	No	1	Yes	No	No	1	No	No	No	3.87537503242493	3.72388768196106	0.890056524162089	None	None	None_None
ITPR3	RAF1	ITPR3_RAF1	Yes	No	No	1	Yes	No	No	1	No	No	No	4.4349479675293	3.045414686203	0.889976912666189	None	None	None_None
BIRC2	TNFRSF10B	BIRC2_TNFRSF10B	Yes	No	No	1	Yes	No	No	1	No	No	No	4.09962606430054	3.5312647819519	0.889897301170289	None	None	None_None
CTSO	TNFRSF10B	CTSO_TNFRSF10B	Yes	No	No	1	Yes	No	No	1	No	No	No	4.09933948516846	3.5312647819519	0.889817689674389	None	None	None_None
CASP12	TNFRSF10B	CASP12_TNFRSF10B	Yes	No	No	1	Yes	No	No	1	No	No	No	4.09918117523193	3.5312647819519	0.889738078178489	None	None	None_None
AKT2	CASP9	AKT2_CASP9	Yes	No	No	1	Yes	No	No	1	No	No	No	3.41208577156067	4.23800277709961	0.889658466682589	None	None	None_None
EIF2AK3	IL3RA	EIF2AK3_IL3RA	Yes	No	No	1	Yes	No	No	1	No	No	No	3.83679366111755	3.75540709495544	0.889578855186689	None	None	None_None
BAK1	DDIT3	BAK1_DDIT3	Yes	No	No	1	Yes	No	No	1	No	No	No	3.9797146320343	3.63278985023499	0.889499243690789	None	None	None_None
CASP6	SPTAN1	CASP6_SPTAN1	Yes	No	No	1	Yes	No	No	1	No	No	No	4.55593347549438	2.90186953544617	0.889419632194889	None	None	None_None
BAK1	TUBA1B	BAK1_TUBA1B	Yes	No	No	1	Yes	No	No	1	No	No	No	3.9797146320343	3.63160443305969	0.889340020698989	None	None	None_None
FOS	LMNA	FOS_LMNA	Yes	No	No	1	Yes	No	No	1	No	No	No	3.58420848846436	4.03444957733154	0.889260409203089	None	None	None_None
TNFRSF10A	TP53AIP1	TNFRSF10A_TP53AIP1	Yes	No	No	1	Yes	No	No	1	No	No	No	3.93964695930481	3.66372513771057	0.889180797707189	None	None	None_None
DIABLO	XIAP	DIABLO_XIAP	Yes	No	No	1	Yes	No	No	1	No	No	No	4.24345827102661	3.2625162601471	0.889101186211289	None	None	None_None
BIRC3	MAP2K2	BIRC3_MAP2K2	Yes	No	No	1	Yes	No	No	1	No	No	No	3.52378678321838	4.10230159759521	0.889021574715389	None	None	None_None
BIRC3	DFFA	BIRC3_DFFA	Yes	No	No	1	Yes	No	No	1	No	No	No	3.52378678321838	4.10083198547363	0.888941963219489	None	None	None_None
CTSK	MAP2K2	CTSK_MAP2K2	Yes	No	No	1	Yes	No	No	1	No	No	No	3.5218665599823	4.10230159759521	0.888862351723589	None	None	None_None
BIRC2	BIRC3	BIRC2_BIRC3	Yes	No	No	1	Yes	No	No	1	No	No	No	4.09962606430054	3.52378678321838	0.888782740227689	None	None	None_None
GADD45A	ITPR3	GADD45A_ITPR3	Yes	No	No	1	Yes	No	No	1	No	No	No	3.03619527816772	4.4349479675293	0.888703128731789	None	None	None_None
BIRC3	CTSO	BIRC3_CTSO	Yes	No	No	1	Yes	No	No	1	No	No	No	3.52378678321838	4.09933948516846	0.888623517235889	None	None	None_None
BIRC3	CASP12	BIRC3_CASP12	Yes	No	No	1	Yes	No	No	1	No	No	No	3.52378678321838	4.09918117523193	0.888543905739989	None	None	None_None
CTSK	DFFA	CTSK_DFFA	Yes	No	No	1	Yes	No	No	1	No	No	No	3.5218665599823	4.10083198547363	0.888464294244089	None	None	None_None
FASLG	TNFRSF10A	FASLG_TNFRSF10A	Yes	No	No	1	Yes	No	No	1	No	No	No	3.65992879867554	3.93964695930481	0.888384682748189	None	None	None_None
BIRC2	CTSK	BIRC2_CTSK	Yes	No	No	1	Yes	No	No	1	No	No	No	4.09962606430054	3.5218665599823	0.888305071252289	None	None	None_None
CTSK	CTSO	CTSK_CTSO	Yes	No	No	1	Yes	No	No	1	No	No	No	3.5218665599823	4.09933948516846	0.888225459756389	None	None	None_None
CASP12	CTSK	CASP12_CTSK	Yes	No	No	1	Yes	No	No	1	No	No	No	4.09918117523193	3.5218665599823	0.888145848260489	None	None	None_None
GADD45B	TUBA1B	GADD45B_TUBA1B	Yes	No	No	1	Yes	No	No	1	No	No	No	3.97104811668396	3.63160443305969	0.888066236764589	None	None	None_None
NTRK1	TNFRSF10A	NTRK1_TNFRSF10A	Yes	No	No	1	Yes	No	No	1	No	No	No	3.6089768409729	3.93964695930481	0.887986625268689	None	None	None_None
AKT2	IL3	AKT2_IL3	Yes	No	No	1	Yes	No	No	1	No	No	No	3.41208577156067	4.22450733184814	0.887907013772789	None	None	None_None
CASP6	HRAS	CASP6_HRAS	Yes	No	No	1	Yes	No	No	1	No	No	No	4.55593347549438	2.88840436935425	0.887827402276889	None	None	None_None
FOS	MAP2K1	FOS_MAP2K1	Yes	No	No	1	Yes	No	No	1	No	No	No	3.58420848846436	4.02238178253174	0.887747790780989	None	None	None_None
MAP3K14	PIK3R2	MAP3K14_PIK3R2	Yes	No	No	1	Yes	No	No	1	No	No	No	4.07678318023682	3.53730940818787	0.887668179285089	None	None	None_None
DAXX	NTRK1	DAXX_NTRK1	Yes	No	No	1	Yes	No	No	1	No	No	No	3.93789267539978	3.6089768409729	0.887588567789189	None	None	None_None
PARP2	TNF	PARP2_TNF	Yes	No	No	1	Yes	No	No	1	No	No	No	4.13257455825806	3.4874107837677	0.887508956293289	None	None	None_None
MCL1	PIK3R2	MCL1_PIK3R2	Yes	No	No	1	Yes	No	No	1	No	No	No	4.07069635391235	3.53730940818787	0.887429344797389	None	None	None_None
ACTG1	NFKBIA	ACTG1_NFKBIA	Yes	No	No	1	Yes	No	No	1	No	No	No	3.1039035320282	4.36564540863037	0.887349733301489	None	None	None_None
BCL2L1	CASP6	BCL2L1_CASP6	Yes	No	No	1	Yes	No	No	1	No	No	No	2.8816614151001	4.55593347549438	0.887270121805589	None	None	None_None
BCL2L11	NFKBIA	BCL2L11_NFKBIA	Yes	No	No	1	Yes	No	No	1	No	No	No	3.10357570648193	4.36564540863037	0.887190510309689	None	None	None_None
MAP3K14	TNFRSF10B	MAP3K14_TNFRSF10B	Yes	No	No	1	Yes	No	No	1	No	No	No	4.07678318023682	3.5312647819519	0.887110898813789	None	None	None_None
FOS	MAPK9	FOS_MAPK9	Yes	No	No	1	Yes	No	No	1	No	No	No	3.58420848846436	4.01370525360107	0.887031287317889	None	None	None_None
AKT3	GADD45A	AKT3_GADD45A	Yes	No	No	1	Yes	No	No	1	No	No	No	4.65310859680176	3.03619527816772	0.886951675821989	None	None	None_None
EIF2S1	PIK3R3	EIF2S1_PIK3R3	Yes	No	No	1	Yes	No	No	1	No	No	No	3.1267032623291	4.34238862991333	0.886872064326089	None	None	None_None
CASP6	ERN1	CASP6_ERN1	Yes	No	No	1	Yes	No	No	1	No	No	No	4.55593347549438	2.87685704231262	0.886792452830189	None	None	None_None
IL3	XIAP	IL3_XIAP	Yes	No	No	1	Yes	No	No	1	No	No	No	4.22450733184814	3.2625162601471	0.886712841334289	None	None	None_None
MAPK10	TNF	MAPK10_TNF	Yes	No	No	1	Yes	No	No	1	No	No	No	4.12262296676636	3.4874107837677	0.886633229838389	None	None	None_None
BCL2A1	CAPN2	BCL2A1_CAPN2	Yes	No	No	1	Yes	No	No	1	No	No	No	3.37751531600952	4.25028133392334	0.886553618342489	None	None	None_None
MCL1	TNFRSF10B	MCL1_TNFRSF10B	Yes	No	No	1	Yes	No	No	1	No	No	No	4.07069635391235	3.5312647819519	0.886474006846589	None	None	None_None
APAF1	BCL2A1	APAF1_BCL2A1	Yes	No	No	1	Yes	No	No	1	No	No	No	4.24777984619141	3.37751531600952	0.886394395350689	None	None	None_None
BIRC3	MAP3K14	BIRC3_MAP3K14	Yes	No	No	1	Yes	No	No	1	No	No	No	3.52378678321838	4.07678318023682	0.886314783854789	None	None	None_None
ITPR3	NGF	ITPR3_NGF	Yes	No	No	1	Yes	No	No	1	No	No	No	4.4349479675293	3.0115602016449	0.886235172358889	None	None	None_None
CTSK	MAP3K14	CTSK_MAP3K14	Yes	No	No	1	Yes	No	No	1	No	No	No	3.5218665599823	4.07678318023682	0.886155560862989	None	None	None_None
ITPR1	PTPN13	ITPR1_PTPN13	Yes	No	No	1	Yes	No	No	1	No	No	No	4.064621925354	3.44230246543884	0.886075949367089	None	None	None_None
CASP7	ITPR2	CASP7_ITPR2	Yes	No	No	1	Yes	No	No	1	No	No	No	3.87537503242493	3.69330644607544	0.885996337871189	None	None	None_None
ATF4	BCL2A1	ATF4_BCL2A1	Yes	No	No	1	Yes	No	No	1	No	No	No	4.11863994598389	3.37751531600952	0.885916726375289	None	None	None_None
BIRC3	MCL1	BIRC3_MCL1	Yes	No	No	1	Yes	No	No	1	No	No	No	3.52378678321838	4.07069635391235	0.885837114879389	None	None	None_None
BAD	PIK3R2	BAD_PIK3R2	Yes	No	No	1	Yes	No	No	1	No	No	No	3.98051190376282	3.53730940818787	0.885757503383489	None	None	None_None
EIF2AK3	TRAF1	EIF2AK3_TRAF1	Yes	No	No	1	Yes	No	No	1	No	No	No	3.83679366111755	3.72388768196106	0.885677891887589	None	None	None_None
CASP7	FASLG	CASP7_FASLG	Yes	No	No	1	Yes	No	No	1	No	No	No	3.87537503242493	3.65992879867554	0.885598280391689	None	None	None_None
BAK1	PIK3R2	BAK1_PIK3R2	Yes	No	No	1	Yes	No	No	1	No	No	No	3.9797146320343	3.53730940818787	0.885518668895789	None	None	None_None
CTSK	MCL1	CTSK_MCL1	Yes	No	No	1	Yes	No	No	1	No	No	No	3.5218665599823	4.07069635391235	0.885439057399889	None	None	None_None
BCL2A1	CASP9	BCL2A1_CASP9	Yes	No	No	1	Yes	No	No	1	No	No	No	3.37751531600952	4.23800277709961	0.885359445903989	None	None	None_None
DDIT3	TNFRSF10A	DDIT3_TNFRSF10A	Yes	No	No	1	Yes	No	No	1	No	No	No	3.63278985023499	3.93964695930481	0.885279834408089	None	None	None_None
EIF2AK3	PARP3	EIF2AK3_PARP3	Yes	No	No	1	Yes	No	No	1	No	No	No	3.83679366111755	3.70073795318604	0.885200222912188	None	None	None_None
CASP3	TUBA3C	CASP3_TUBA3C	Yes	No	No	1	Yes	No	No	1	No	No	No	4.44156217575073	3.20161008834839	0.885120611416289	None	None	None_None
TNFRSF10A	TUBA1B	TNFRSF10A_TUBA1B	Yes	No	No	1	Yes	No	No	1	No	No	No	3.93964695930481	3.63160443305969	0.885040999920389	None	None	None_None
BAD	TNFRSF10B	BAD_TNFRSF10B	Yes	No	No	1	Yes	No	No	1	No	No	No	3.98051190376282	3.5312647819519	0.884961388424488	None	None	None_None
CASP7	TUBA3E	CASP7_TUBA3E	Yes	No	No	1	Yes	No	No	1	No	No	No	3.87537503242493	3.68490433692932	0.884881776928588	None	None	None_None
CTSK	ITPR1	CTSK_ITPR1	Yes	No	No	1	Yes	No	No	1	No	No	No	3.5218665599823	4.064621925354	0.884802165432689	None	None	None_None
MAP2K2	TNF	MAP2K2_TNF	Yes	No	No	1	Yes	No	No	1	No	No	No	4.10230159759521	3.4874107837677	0.884722553936788	None	None	None_None
CAPN1	PTPN13	CAPN1_PTPN13	Yes	No	No	1	Yes	No	No	1	No	No	No	4.15465831756592	3.44230246543884	0.884642942440888	None	None	None_None
GADD45B	PIK3R2	GADD45B_PIK3R2	Yes	No	No	1	Yes	No	No	1	No	No	No	3.97104811668396	3.53730940818787	0.884563330944988	None	None	None_None
BCL2L11	PIK3R3	BCL2L11_PIK3R3	Yes	No	No	1	Yes	No	No	1	No	No	No	3.10357570648193	4.34238862991333	0.884483719449088	None	None	None_None
ITPR3	TUBA3C	ITPR3_TUBA3C	Yes	No	No	1	Yes	No	No	1	No	No	No	4.4349479675293	3.20161008834839	0.884404107953188	None	None	None_None
EIF2S1	JUN	EIF2S1_JUN	Yes	No	No	1	Yes	No	No	1	No	No	No	3.1267032623291	4.3223237991333	0.884324496457288	None	None	None_None
DFFA	TNF	DFFA_TNF	Yes	No	No	1	Yes	No	No	1	No	No	No	4.10083198547363	3.4874107837677	0.884244884961388	None	None	None_None
BIRC2	TNF	BIRC2_TNF	Yes	No	No	1	Yes	No	No	1	No	No	No	4.09962606430054	3.4874107837677	0.884165273465488	None	None	None_None
CTSO	TNF	CTSO_TNF	Yes	No	No	1	Yes	No	No	1	No	No	No	4.09933948516846	3.4874107837677	0.884085661969588	None	None	None_None
BAD	BIRC3	BAD_BIRC3	Yes	No	No	1	Yes	No	No	1	No	No	No	3.98051190376282	3.52378678321838	0.884006050473688	None	None	None_None
CASP12	TNF	CASP12_TNF	Yes	No	No	1	Yes	No	No	1	No	No	No	4.09918117523193	3.4874107837677	0.883926438977788	None	None	None_None
AKT3	NGF	AKT3_NGF	Yes	No	No	1	Yes	No	No	1	No	No	No	4.65310859680176	3.0115602016449	0.883846827481888	None	None	None_None
BAD	FOS	BAD_FOS	Yes	No	No	1	Yes	No	No	1	No	No	No	3.98051190376282	3.58420848846436	0.883767215985988	None	None	None_None
BAK1	FOS	BAK1_FOS	Yes	No	No	1	Yes	No	No	1	No	No	No	3.9797146320343	3.58420848846436	0.883687604490088	None	None	None_None
LMNA	PIK3R2	LMNA_PIK3R2	Yes	No	No	1	Yes	No	No	1	No	No	No	4.03444957733154	3.53730940818787	0.883607992994188	None	None	None_None
CASP6	GZMB	CASP6_GZMB	Yes	No	No	1	Yes	No	No	1	No	No	No	4.55593347549438	2.84081816673279	0.883528381498288	None	None	None_None
CTSB	MAPK8	CTSB_MAPK8	Yes	No	No	1	Yes	No	No	1	No	No	No	2.90485548973083	4.76709842681885	0.883448770002388	None	None	None_None
CASP3	LMNB1	CASP3_LMNB1	Yes	No	No	1	Yes	No	No	1	No	No	No	4.44156217575073	3.18309330940247	0.883369158506488	None	None	None_None
LMNA	TNFRSF10B	LMNA_TNFRSF10B	Yes	No	No	1	Yes	No	No	1	No	No	No	4.03444957733154	3.5312647819519	0.883289547010588	None	None	None_None
CASP7	DDIT3	CASP7_DDIT3	Yes	No	No	1	Yes	No	No	1	No	No	No	3.87537503242493	3.63278985023499	0.883209935514688	None	None	None_None
FOS	GADD45B	FOS_GADD45B	Yes	No	No	1	Yes	No	No	1	No	No	No	3.58420848846436	3.97104811668396	0.883130324018788	None	None	None_None
CASP7	TP53AIP1	CASP7_TP53AIP1	Yes	No	No	1	Yes	No	No	1	No	No	No	3.87537503242493	3.66372513771057	0.883050712522888	None	None	None_None
MAP2K1	PIK3R2	MAP2K1_PIK3R2	Yes	No	No	1	Yes	No	No	1	No	No	No	4.02238178253174	3.53730940818787	0.882971101026988	None	None	None_None
PARP2	PTPN13	PARP2_PTPN13	Yes	No	No	1	Yes	No	No	1	No	No	No	4.13257455825806	3.44230246543884	0.882891489531088	None	None	None_None
PIK3R3	XIAP	PIK3R3_XIAP	Yes	No	No	1	Yes	No	No	1	No	No	No	4.34238862991333	3.2625162601471	0.882811878035188	None	None	None_None
ITPR3	LMNB1	ITPR3_LMNB1	Yes	No	No	1	Yes	No	No	1	No	No	No	4.4349479675293	3.18309330940247	0.882732266539288	None	None	None_None
CFLAR	IL3RA	CFLAR_IL3RA	Yes	No	No	1	Yes	No	No	1	No	No	No	3.76468968391419	3.75540709495544	0.882652655043388	None	None	None_None
BCL2L11	JUN	BCL2L11_JUN	Yes	No	No	1	Yes	No	No	1	No	No	No	3.10357570648193	4.3223237991333	0.882573043547488	None	None	None_None
EIF2AK3	ITPR2	EIF2AK3_ITPR2	Yes	No	No	1	Yes	No	No	1	No	No	No	3.83679366111755	3.69330644607544	0.882493432051588	None	None	None_None
BIRC3	LMNA	BIRC3_LMNA	Yes	No	No	1	Yes	No	No	1	No	No	No	3.52378678321838	4.03444957733154	0.882413820555688	None	None	None_None
MAP3K14	TNF	MAP3K14_TNF	Yes	No	No	1	Yes	No	No	1	No	No	No	4.07678318023682	3.4874107837677	0.882334209059788	None	None	None_None
CTSK	LMNA	CTSK_LMNA	Yes	No	No	1	Yes	No	No	1	No	No	No	3.5218665599823	4.03444957733154	0.882254597563888	None	None	None_None
MAP2K1	TNFRSF10B	MAP2K1_TNFRSF10B	Yes	No	No	1	Yes	No	No	1	No	No	No	4.02238178253174	3.5312647819519	0.882174986067988	None	None	None_None
MAPK9	PIK3R2	MAPK9_PIK3R2	Yes	No	No	1	Yes	No	No	1	No	No	No	4.01370525360107	3.53730940818787	0.882095374572088	None	None	None_None
MCL1	TNF	MCL1_TNF	Yes	No	No	1	Yes	No	No	1	No	No	No	4.07069635391235	3.4874107837677	0.882015763076188	None	None	None_None
BCL2	CASP6	BCL2_CASP6	Yes	No	No	1	Yes	No	No	1	No	No	No	2.82361006736755	4.55593347549438	0.881936151580288	None	None	None_None
NFKBIA	RAF1	NFKBIA_RAF1	Yes	No	No	1	Yes	No	No	1	No	No	No	4.36564540863037	3.045414686203	0.881856540084388	None	None	None_None
AKT1	ITPR3	AKT1_ITPR3	Yes	No	No	1	Yes	No	No	1	No	No	No	2.96438527107239	4.4349479675293	0.881776928588488	None	None	None_None
MAPK10	PTPN13	MAPK10_PTPN13	Yes	No	No	1	Yes	No	No	1	No	No	No	4.12262296676636	3.44230246543884	0.881697317092588	None	None	None_None
EIF2S1	PARP4	EIF2S1_PARP4	Yes	No	No	1	Yes	No	No	1	No	No	No	3.1267032623291	4.29557991027832	0.881617705596688	None	None	None_None
CASP2	CASP6	CASP2_CASP6	Yes	No	No	1	Yes	No	No	1	No	No	No	2.82130241394043	4.55593347549438	0.881538094100788	None	None	None_None
HRAS	MAPK8	HRAS_MAPK8	Yes	No	No	1	Yes	No	No	1	No	No	No	2.88840436935425	4.76709842681885	0.881458482604888	None	None	None_None
EIF2AK3	FASLG	EIF2AK3_FASLG	Yes	No	No	1	Yes	No	No	1	No	No	No	3.83679366111755	3.65992879867554	0.881378871108988	None	None	None_None
FAS	PTPN13	FAS_PTPN13	Yes	No	No	1	Yes	No	No	1	No	No	No	4.12012386322021	3.44230246543884	0.881299259613088	None	None	None_None
EIF2AK3	TUBA3E	EIF2AK3_TUBA3E	Yes	No	No	1	Yes	No	No	1	No	No	No	3.83679366111755	3.68490433692932	0.881219648117188	None	None	None_None
AKT2	CAPN1	AKT2_CAPN1	Yes	No	No	1	Yes	No	No	1	No	No	No	3.41208577156067	4.15465831756592	0.881140036621288	None	None	None_None
MAPK9	TNFRSF10B	MAPK9_TNFRSF10B	Yes	No	No	1	Yes	No	No	1	No	No	No	4.01370525360107	3.5312647819519	0.881060425125388	None	None	None_None
BIRC3	MAP2K1	BIRC3_MAP2K1	Yes	No	No	1	Yes	No	No	1	No	No	No	3.52378678321838	4.02238178253174	0.880980813629488	None	None	None_None
DAXX	PIK3R2	DAXX_PIK3R2	Yes	No	No	1	Yes	No	No	1	No	No	No	3.93789267539978	3.53730940818787	0.880901202133588	None	None	None_None
BAD	TNF	BAD_TNF	Yes	No	No	1	Yes	No	No	1	No	No	No	3.98051190376282	3.4874107837677	0.880821590637688	None	None	None_None
CTSK	MAP2K1	CTSK_MAP2K1	Yes	No	No	1	Yes	No	No	1	No	No	No	3.5218665599823	4.02238178253174	0.880741979141788	None	None	None_None
CASP7	NTRK1	CASP7_NTRK1	Yes	No	No	1	Yes	No	No	1	No	No	No	3.87537503242493	3.6089768409729	0.880662367645888	None	None	None_None
JUN	XIAP	JUN_XIAP	Yes	No	No	1	Yes	No	No	1	No	No	No	4.3223237991333	3.2625162601471	0.880582756149988	None	None	None_None
EIF2S1	PMAIP1	EIF2S1_PMAIP1	Yes	No	No	1	Yes	No	No	1	No	No	No	3.1267032623291	4.28647994995117	0.880503144654088	None	None	None_None
ATG7	EIF2S1	ATG7_EIF2S1	No	Yes	No	1	Yes	No	No	1	Yes	No	No	4.28554344177246	3.1267032623291	0.880423533158188	None	None	None_None
DAXX	TNFRSF10B	DAXX_TNFRSF10B	Yes	No	No	1	Yes	No	No	1	No	No	No	3.93789267539978	3.5312647819519	0.880343921662288	None	None	None_None
BIRC3	MAPK9	BIRC3_MAPK9	Yes	No	No	1	Yes	No	No	1	No	No	No	3.52378678321838	4.01370525360107	0.880264310166388	None	None	None_None
PMAIP1	TUBAL3	PMAIP1_TUBAL3	Yes	No	No	1	Yes	No	No	1	No	No	No	4.28647994995117	3.12312364578247	0.880184698670488	None	None	None_None
ATG7	TUBAL3	ATG7_TUBAL3	No	Yes	No	1	Yes	No	No	1	Yes	No	No	4.28554344177246	3.12312364578247	0.880105087174588	None	None	None_None
ERN1	MAPK8	ERN1_MAPK8	Yes	No	No	1	Yes	No	No	1	No	No	No	2.87685704231262	4.76709842681885	0.880025475678688	None	None	None_None
CTSK	MAPK9	CTSK_MAPK9	Yes	No	No	1	Yes	No	No	1	No	No	No	3.5218665599823	4.01370525360107	0.879945864182788	None	None	None_None
CASP6	GADD45G	CASP6_GADD45G	Yes	No	No	1	Yes	No	No	1	No	No	No	4.55593347549438	2.80645704269409	0.879866252686888	None	None	None_None
FOS	TNFRSF10A	FOS_TNFRSF10A	Yes	No	No	1	Yes	No	No	1	No	No	No	3.58420848846436	3.93964695930481	0.879786641190988	None	None	None_None
GADD45B	TNF	GADD45B_TNF	Yes	No	No	1	Yes	No	No	1	No	No	No	3.97104811668396	3.4874107837677	0.879707029695088	None	None	None_None
BCL2A1	ITPR1	BCL2A1_ITPR1	Yes	No	No	1	Yes	No	No	1	No	No	No	3.37751531600952	4.064621925354	0.879627418199188	None	None	None_None
DAXX	FOS	DAXX_FOS	Yes	No	No	1	Yes	No	No	1	No	No	No	3.93789267539978	3.58420848846436	0.879547806703288	None	None	None_None
MAP2K2	PTPN13	MAP2K2_PTPN13	Yes	No	No	1	Yes	No	No	1	No	No	No	4.10230159759521	3.44230246543884	0.879468195207388	None	None	None_None
DFFA	PTPN13	DFFA_PTPN13	Yes	No	No	1	Yes	No	No	1	No	No	No	4.10083198547363	3.44230246543884	0.879388583711488	None	None	None_None
CFLAR	TRAF1	CFLAR_TRAF1	Yes	No	No	1	Yes	No	No	1	No	No	No	3.76468968391419	3.72388768196106	0.879308972215588	None	None	None_None
BIRC2	PTPN13	BIRC2_PTPN13	Yes	No	No	1	Yes	No	No	1	No	No	No	4.09962606430054	3.44230246543884	0.879229360719688	None	None	None_None
BCL2L11	PARP4	BCL2L11_PARP4	Yes	No	No	1	Yes	No	No	1	No	No	No	3.10357570648193	4.29557991027832	0.879149749223788	None	None	None_None
CTSO	PTPN13	CTSO_PTPN13	Yes	No	No	1	Yes	No	No	1	No	No	No	4.09933948516846	3.44230246543884	0.879070137727888	None	None	None_None
CASP12	PTPN13	CASP12_PTPN13	Yes	No	No	1	Yes	No	No	1	No	No	No	4.09918117523193	3.44230246543884	0.878990526231988	None	None	None_None
AKT2	PARP2	AKT2_PARP2	Yes	No	No	1	Yes	No	No	1	No	No	No	3.41208577156067	4.13257455825806	0.878910914736088	None	None	None_None
CASP7	TUBA1B	CASP7_TUBA1B	Yes	No	No	1	Yes	No	No	1	No	No	No	3.87537503242493	3.63160443305969	0.878831303240188	None	None	None_None
ATG7	NRAS	ATG7_NRAS	No	Yes	No	1	Yes	No	No	1	Yes	No	No	4.28554344177246	3.11197686195374	0.878751691744288	None	None	None_None
PIK3R3	RAF1	PIK3R3_RAF1	Yes	No	No	1	Yes	No	No	1	No	No	No	4.34238862991333	3.045414686203	0.878672080248388	None	None	None_None
AKT1	AKT3	AKT1_AKT3	Yes	No	No	1	Yes	No	No	1	No	No	No	2.96438527107239	4.65310859680176	0.878592468752488	None	None	None_None
EIF2AK3	TP53AIP1	EIF2AK3_TP53AIP1	Yes	No	No	1	Yes	No	No	1	No	No	No	3.83679366111755	3.66372513771057	0.878512857256588	None	None	None_None
DDIT3	EIF2AK3	DDIT3_EIF2AK3	Yes	No	No	1	Yes	No	No	1	No	No	No	3.63278985023499	3.83679366111755	0.878433245760688	None	None	None_None
IL3RA	TRAF1	IL3RA_TRAF1	Yes	No	No	1	Yes	No	No	1	No	No	No	3.75540709495544	3.72388768196106	0.878353634264788	None	None	None_None
NFKBIA	NGF	NFKBIA_NGF	Yes	No	No	1	Yes	No	No	1	No	No	No	4.36564540863037	3.0115602016449	0.878274022768888	None	None	None_None
ACTG1	PMAIP1	ACTG1_PMAIP1	Yes	No	No	1	Yes	No	No	1	No	No	No	3.1039035320282	4.28647994995117	0.878194411272988	None	None	None_None
BCL2L11	PMAIP1	BCL2L11_PMAIP1	Yes	No	No	1	Yes	No	No	1	No	No	No	3.10357570648193	4.28647994995117	0.878114799777088	None	None	None_None
ACTG1	ATG7	ACTG1_ATG7	Yes	No	No	1	No	Yes	No	1	Yes	No	No	3.1039035320282	4.28554344177246	0.878035188281188	None	None	None_None
ATG7	BCL2L11	ATG7_BCL2L11	No	Yes	No	1	Yes	No	No	1	Yes	No	No	4.28554344177246	3.10357570648193	0.877955576785288	None	None	None_None
AKT2	MAPK10	AKT2_MAPK10	Yes	No	No	1	Yes	No	No	1	No	No	No	3.41208577156067	4.12262296676636	0.877875965289388	None	None	None_None
LMNA	TNF	LMNA_TNF	Yes	No	No	1	Yes	No	No	1	No	No	No	4.03444957733154	3.4874107837677	0.877796353793488	None	None	None_None
PARP4	XIAP	PARP4_XIAP	Yes	No	No	1	Yes	No	No	1	No	No	No	4.29557991027832	3.2625162601471	0.877716742297588	None	None	None_None
AKT2	FAS	AKT2_FAS	Yes	No	No	1	Yes	No	No	1	No	No	No	3.41208577156067	4.12012386322021	0.877637130801688	None	None	None_None
NFKBIA	TUBA3C	NFKBIA_TUBA3C	Yes	No	No	1	Yes	No	No	1	No	No	No	4.36564540863037	3.20161008834839	0.877557519305788	None	None	None_None
BAK1	TNFRSF10B	BAK1_TNFRSF10B	Yes	No	No	1	Yes	No	No	1	No	No	No	3.9797146320343	3.5312647819519	0.877477907809888	None	None	None_None
AKT2	ATF4	AKT2_ATF4	Yes	No	No	1	Yes	No	No	1	No	No	No	3.41208577156067	4.11863994598389	0.877398296313988	None	None	None_None
BCL2A1	CAPN1	BCL2A1_CAPN1	Yes	No	No	1	Yes	No	No	1	No	No	No	3.37751531600952	4.15465831756592	0.877318684818088	None	None	None_None
CFLAR	PARP3	CFLAR_PARP3	Yes	No	No	1	Yes	No	No	1	No	No	No	3.76468968391419	3.70073795318604	0.877239073322188	None	None	None_None
MAP3K14	PTPN13	MAP3K14_PTPN13	Yes	No	No	1	Yes	No	No	1	No	No	No	4.07678318023682	3.44230246543884	0.877159461826288	None	None	None_None
MAP2K1	TNF	MAP2K1_TNF	Yes	No	No	1	Yes	No	No	1	No	No	No	4.02238178253174	3.4874107837677	0.877079850330388	None	None	None_None
GADD45B	TNFRSF10B	GADD45B_TNFRSF10B	Yes	No	No	1	Yes	No	No	1	No	No	No	3.97104811668396	3.5312647819519	0.877000238834488	None	None	None_None
BAK1	BIRC3	BAK1_BIRC3	Yes	No	No	1	Yes	No	No	1	No	No	No	3.9797146320343	3.52378678321838	0.876920627338588	None	None	None_None
BAD	CTSK	BAD_CTSK	Yes	No	No	1	Yes	No	No	1	No	No	No	3.98051190376282	3.5218665599823	0.876841015842688	None	None	None_None
BAK1	CTSK	BAK1_CTSK	Yes	No	No	1	Yes	No	No	1	No	No	No	3.9797146320343	3.5218665599823	0.876761404346788	None	None	None_None
JUN	RAF1	JUN_RAF1	Yes	No	No	1	Yes	No	No	1	No	No	No	4.3223237991333	3.045414686203	0.876681792850888	None	None	None_None
MCL1	PTPN13	MCL1_PTPN13	Yes	No	No	1	Yes	No	No	1	No	No	No	4.07069635391235	3.44230246543884	0.876602181354988	None	None	None_None
BAD	PTPN13	BAD_PTPN13	Yes	No	No	1	Yes	No	No	1	No	No	No	3.98051190376282	3.44230246543884	0.876522569859088	None	None	None_None
CAPN2	EIF2S1	CAPN2_EIF2S1	Yes	No	No	1	Yes	No	No	1	No	No	No	4.25028133392334	3.1267032623291	0.876442958363188	None	None	None_None
CFLAR	ITPR2	CFLAR_ITPR2	Yes	No	No	1	Yes	No	No	1	No	No	No	3.76468968391419	3.69330644607544	0.876363346867288	None	None	None_None
EIF2AK3	NTRK1	EIF2AK3_NTRK1	Yes	No	No	1	Yes	No	No	1	No	No	No	3.83679366111755	3.6089768409729	0.876283735371388	None	None	None_None
CASP3	TUBAL3	CASP3_TUBAL3	Yes	No	No	1	Yes	No	No	1	No	No	No	4.44156217575073	3.12312364578247	0.876204123875488	None	None	None_None
CASP3	SPTAN1	CASP3_SPTAN1	Yes	No	No	1	Yes	No	No	1	No	No	No	4.44156217575073	2.90186953544617	0.876124512379588	None	None	None_None
AKT2	MAP2K2	AKT2_MAP2K2	Yes	No	No	1	Yes	No	No	1	No	No	No	3.41208577156067	4.10230159759521	0.876044900883688	None	None	None_None
APAF1	EIF2S1	APAF1_EIF2S1	Yes	No	No	1	Yes	No	No	1	No	No	No	4.24777984619141	3.1267032623291	0.875965289387788	None	None	None_None
MAPK9	TNF	MAPK9_TNF	Yes	No	No	1	Yes	No	No	1	No	No	No	4.01370525360107	3.4874107837677	0.875885677891888	None	None	None_None
IL3RA	PARP3	IL3RA_PARP3	Yes	No	No	1	Yes	No	No	1	No	No	No	3.75540709495544	3.70073795318604	0.875806066395988	None	None	None_None
BIRC3	GADD45B	BIRC3_GADD45B	Yes	No	No	1	Yes	No	No	1	No	No	No	3.52378678321838	3.97104811668396	0.875726454900088	None	None	None_None
DAXX	TNF	DAXX_TNF	Yes	No	No	1	Yes	No	No	1	No	No	No	3.93789267539978	3.4874107837677	0.875646843404188	None	None	None_None
AKT2	DFFA	AKT2_DFFA	Yes	No	No	1	Yes	No	No	1	No	No	No	3.41208577156067	4.10083198547363	0.875567231908288	None	None	None_None
GZMB	MAPK8	GZMB_MAPK8	Yes	No	No	1	Yes	No	No	1	No	No	No	2.84081816673279	4.76709842681885	0.875487620412388	None	None	None_None
AKT2	BIRC2	AKT2_BIRC2	Yes	No	No	1	Yes	No	No	1	No	No	No	3.41208577156067	4.09962606430054	0.875408008916488	None	None	None_None
AKT2	CTSO	AKT2_CTSO	Yes	No	No	1	Yes	No	No	1	No	No	No	3.41208577156067	4.09933948516846	0.875328397420588	None	None	None_None
AKT2	CASP12	AKT2_CASP12	Yes	No	No	1	Yes	No	No	1	No	No	No	3.41208577156067	4.09918117523193	0.875248785924688	None	None	None_None
CTSK	GADD45B	CTSK_GADD45B	Yes	No	No	1	Yes	No	No	1	No	No	No	3.5218665599823	3.97104811668396	0.875169174428787	None	None	None_None
LMNB1	NFKBIA	LMNB1_NFKBIA	Yes	No	No	1	Yes	No	No	1	No	No	No	3.18309330940247	4.36564540863037	0.875089562932888	None	None	None_None
DIABLO	EIF2S1	DIABLO_EIF2S1	Yes	No	No	1	Yes	No	No	1	No	No	No	4.24345827102661	3.1267032623291	0.875009951436987	None	None	None_None
PIK3R3	TUBA3C	PIK3R3_TUBA3C	Yes	No	No	1	Yes	No	No	1	No	No	No	4.34238862991333	3.20161008834839	0.874930339941087	None	None	None_None
ITPR3	SPTAN1	ITPR3_SPTAN1	Yes	No	No	1	Yes	No	No	1	No	No	No	4.4349479675293	2.90186953544617	0.874850728445188	None	None	None_None
GADD45B	PTPN13	GADD45B_PTPN13	Yes	No	No	1	Yes	No	No	1	No	No	No	3.97104811668396	3.44230246543884	0.874771116949287	None	None	None_None
IL3RA	ITPR2	IL3RA_ITPR2	Yes	No	No	1	Yes	No	No	1	No	No	No	3.75540709495544	3.69330644607544	0.874691505453387	None	None	None_None
EIF2AK3	TUBA1B	EIF2AK3_TUBA1B	Yes	No	No	1	Yes	No	No	1	No	No	No	3.83679366111755	3.63160443305969	0.874611893957488	None	None	None_None
BCL2A1	PARP2	BCL2A1_PARP2	Yes	No	No	1	Yes	No	No	1	No	No	No	3.37751531600952	4.13257455825806	0.874532282461587	None	None	None_None
CASP3	NRAS	CASP3_NRAS	Yes	No	No	1	Yes	No	No	1	No	No	No	4.44156217575073	3.11197686195374	0.874452670965687	None	None	None_None
CASP9	EIF2S1	CASP9_EIF2S1	Yes	No	No	1	Yes	No	No	1	No	No	No	4.23800277709961	3.1267032623291	0.874373059469787	None	None	None_None
CASP6	TRADD	CASP6_TRADD	Yes	No	No	1	Yes	No	No	1	No	No	No	4.55593347549438	2.75430488586426	0.874293447973887	None	None	None_None
FAS	XIAP	FAS_XIAP	Yes	No	No	1	Yes	No	No	1	No	No	No	4.12012386322021	3.2625162601471	0.874213836477987	None	None	None_None
ATF4	XIAP	ATF4_XIAP	Yes	No	No	1	Yes	No	No	1	No	No	No	4.11863994598389	3.2625162601471	0.874134224982087	None	None	None_None
PIK3R2	TNFRSF10A	PIK3R2_TNFRSF10A	Yes	No	No	1	Yes	No	No	1	No	No	No	3.53730940818787	3.93964695930481	0.874054613486187	None	None	None_None
BCL2L1	CASP3	BCL2L1_CASP3	Yes	No	No	1	Yes	No	No	1	No	No	No	2.8816614151001	4.44156217575073	0.873975001990287	None	None	None_None
CFLAR	TUBA3E	CFLAR_TUBA3E	Yes	No	No	1	Yes	No	No	1	No	No	No	3.76468968391419	3.68490433692932	0.873895390494387	None	None	None_None
BCL2A1	MAPK10	BCL2A1_MAPK10	Yes	No	No	1	Yes	No	No	1	No	No	No	3.37751531600952	4.12262296676636	0.873815778998487	None	None	None_None
HRAS	ITPR3	HRAS_ITPR3	Yes	No	No	1	Yes	No	No	1	No	No	No	2.88840436935425	4.4349479675293	0.873736167502587	None	None	None_None
ACTG1	CASP3	ACTG1_CASP3	Yes	No	No	1	Yes	No	No	1	No	No	No	3.1039035320282	4.44156217575073	0.873656556006687	None	None	None_None
BCL2L11	CAPN2	BCL2L11_CAPN2	Yes	No	No	1	Yes	No	No	1	No	No	No	3.10357570648193	4.25028133392334	0.873576944510787	None	None	None_None
BCL2	MAPK8	BCL2_MAPK8	Yes	No	No	1	Yes	No	No	1	No	No	No	2.82361006736755	4.76709842681885	0.873497333014887	None	None	None_None
BCL2A1	FAS	BCL2A1_FAS	Yes	No	No	1	Yes	No	No	1	No	No	No	3.37751531600952	4.12012386322021	0.873417721518987	None	None	None_None
APAF1	BCL2L11	APAF1_BCL2L11	Yes	No	No	1	Yes	No	No	1	No	No	No	4.24777984619141	3.10357570648193	0.873338110023087	None	None	None_None
TNFRSF10A	TNFRSF10B	TNFRSF10A_TNFRSF10B	Yes	No	No	1	Yes	No	No	1	No	No	No	3.93964695930481	3.5312647819519	0.873258498527187	None	None	None_None
CASP7	PIK3R2	CASP7_PIK3R2	Yes	No	No	1	Yes	No	No	1	No	No	No	3.87537503242493	3.53730940818787	0.873178887031287	None	None	None_None
CASP2	MAPK8	CASP2_MAPK8	Yes	No	No	1	Yes	No	No	1	No	No	No	2.82130241394043	4.76709842681885	0.873099275535387	None	None	None_None
AKT1	NFKBIA	AKT1_NFKBIA	Yes	No	No	1	Yes	No	No	1	No	No	No	2.96438527107239	4.36564540863037	0.873019664039487	None	None	None_None
AKT2	MAP3K14	AKT2_MAP3K14	Yes	No	No	1	Yes	No	No	1	No	No	No	3.41208577156067	4.07678318023682	0.872940052543587	None	None	None_None
JUN	TUBA3C	JUN_TUBA3C	Yes	No	No	1	Yes	No	No	1	No	No	No	4.3223237991333	3.20161008834839	0.872860441047687	None	None	None_None
PARP4	RAF1	PARP4_RAF1	Yes	No	No	1	Yes	No	No	1	No	No	No	4.29557991027832	3.045414686203	0.872780829551787	None	None	None_None
CASP7	FOS	CASP7_FOS	Yes	No	No	1	Yes	No	No	1	No	No	No	3.87537503242493	3.58420848846436	0.872701218055887	None	None	None_None
BCL2L1	ITPR3	BCL2L1_ITPR3	Yes	No	No	1	Yes	No	No	1	No	No	No	2.8816614151001	4.4349479675293	0.872621606559987	None	None	None_None
CFLAR	TP53AIP1	CFLAR_TP53AIP1	Yes	No	No	1	Yes	No	No	1	No	No	No	3.76468968391419	3.66372513771057	0.872541995064087	None	None	None_None
LMNB1	PIK3R3	LMNB1_PIK3R3	Yes	No	No	1	Yes	No	No	1	No	No	No	3.18309330940247	4.34238862991333	0.872462383568187	None	None	None_None
EIF2S1	IL3	EIF2S1_IL3	Yes	No	No	1	Yes	No	No	1	No	No	No	3.1267032623291	4.22450733184814	0.872382772072287	None	None	None_None
ACTG1	DIABLO	ACTG1_DIABLO	Yes	No	No	1	Yes	No	No	1	No	No	No	3.1039035320282	4.24345827102661	0.872303160576387	None	None	None_None
BCL2L11	DIABLO	BCL2L11_DIABLO	Yes	No	No	1	Yes	No	No	1	No	No	No	3.10357570648193	4.24345827102661	0.872223549080487	None	None	None_None
IL3RA	TUBA3E	IL3RA_TUBA3E	Yes	No	No	1	Yes	No	No	1	No	No	No	3.75540709495544	3.68490433692932	0.872143937584587	None	None	None_None
APAF1	XIAP	APAF1_XIAP	Yes	No	No	1	Yes	No	No	1	No	No	No	4.24777984619141	3.2625162601471	0.872064326088687	None	None	None_None
CFLAR	FASLG	CFLAR_FASLG	Yes	No	No	1	Yes	No	No	1	No	No	No	3.76468968391419	3.65992879867554	0.871984714592787	None	None	None_None
IL3	TUBAL3	IL3_TUBAL3	Yes	No	No	1	Yes	No	No	1	No	No	No	4.22450733184814	3.12312364578247	0.871905103096887	None	None	None_None
AKT2	MCL1	AKT2_MCL1	Yes	No	No	1	Yes	No	No	1	No	No	No	3.41208577156067	4.07069635391235	0.871825491600987	None	None	None_None
ERN1	ITPR3	ERN1_ITPR3	Yes	No	No	1	Yes	No	No	1	No	No	No	2.87685704231262	4.4349479675293	0.871745880105087	None	None	None_None
BIRC3	TNFRSF10A	BIRC3_TNFRSF10A	Yes	No	No	1	Yes	No	No	1	No	No	No	3.52378678321838	3.93964695930481	0.871666268609187	None	None	None_None
LMNA	PTPN13	LMNA_PTPN13	Yes	No	No	1	Yes	No	No	1	No	No	No	4.03444957733154	3.44230246543884	0.871586657113287	None	None	None_None
BIRC3	DAXX	BIRC3_DAXX	Yes	No	No	1	Yes	No	No	1	No	No	No	3.52378678321838	3.93789267539978	0.871507045617387	None	None	None_None
CTSK	TNFRSF10A	CTSK_TNFRSF10A	Yes	No	No	1	Yes	No	No	1	No	No	No	3.5218665599823	3.93964695930481	0.871427434121487	None	None	None_None
BAK1	TNF	BAK1_TNF	Yes	No	No	1	Yes	No	No	1	No	No	No	3.9797146320343	3.4874107837677	0.871347822625587	None	None	None_None
BCL2L11	CASP9	BCL2L11_CASP9	Yes	No	No	1	Yes	No	No	1	No	No	No	3.10357570648193	4.23800277709961	0.871268211129687	None	None	None_None
CTSK	DAXX	CTSK_DAXX	Yes	No	No	1	Yes	No	No	1	No	No	No	3.5218665599823	3.93789267539978	0.871188599633787	None	None	None_None
PMAIP1	RAF1	PMAIP1_RAF1	Yes	No	No	1	Yes	No	No	1	No	No	No	4.28647994995117	3.045414686203	0.871108988137887	None	None	None_None
ATG7	RAF1	ATG7_RAF1	No	Yes	No	1	Yes	No	No	1	Yes	No	No	4.28554344177246	3.045414686203	0.871029376641987	None	None	None_None
PARP3	TRAF1	PARP3_TRAF1	Yes	No	No	1	Yes	No	No	1	No	No	No	3.70073795318604	3.72388768196106	0.870949765146087	None	None	None_None
AKT2	ITPR1	AKT2_ITPR1	Yes	No	No	1	Yes	No	No	1	No	No	No	3.41208577156067	4.064621925354	0.870870153650187	None	None	None_None
IL3RA	TP53AIP1	IL3RA_TP53AIP1	Yes	No	No	1	Yes	No	No	1	No	No	No	3.75540709495544	3.66372513771057	0.870790542154287	None	None	None_None
CASP9	XIAP	CASP9_XIAP	Yes	No	No	1	Yes	No	No	1	No	No	No	4.23800277709961	3.2625162601471	0.870710930658387	None	None	None_None
BCL2A1	MAP2K2	BCL2A1_MAP2K2	Yes	No	No	1	Yes	No	No	1	No	No	No	3.37751531600952	4.10230159759521	0.870631319162487	None	None	None_None
AKT3	CTSB	AKT3_CTSB	Yes	No	No	1	Yes	No	No	1	No	No	No	4.65310859680176	2.90485548973083	0.870551707666587	None	None	None_None
FASLG	IL3RA	FASLG_IL3RA	Yes	No	No	1	Yes	No	No	1	No	No	No	3.65992879867554	3.75540709495544	0.870472096170687	None	None	None_None
BCL2A1	DFFA	BCL2A1_DFFA	Yes	No	No	1	Yes	No	No	1	No	No	No	3.37751531600952	4.10083198547363	0.870392484674787	None	None	None_None
GADD45G	MAPK8	GADD45G_MAPK8	Yes	No	No	1	Yes	No	No	1	No	No	No	2.80645704269409	4.76709842681885	0.870312873178887	None	None	None_None
IL3	NRAS	IL3_NRAS	Yes	No	No	1	Yes	No	No	1	No	No	No	4.22450733184814	3.11197686195374	0.870233261682987	None	None	None_None
BCL2A1	BIRC2	BCL2A1_BIRC2	Yes	No	No	1	Yes	No	No	1	No	No	No	3.37751531600952	4.09962606430054	0.870153650187087	None	None	None_None
BCL2A1	CTSO	BCL2A1_CTSO	Yes	No	No	1	Yes	No	No	1	No	No	No	3.37751531600952	4.09933948516846	0.870074038691187	None	None	None_None
BCL2A1	CASP12	BCL2A1_CASP12	Yes	No	No	1	Yes	No	No	1	No	No	No	3.37751531600952	4.09918117523193	0.869994427195287	None	None	None_None
CASP6	MAP3K5	CASP6_MAP3K5	Yes	No	No	1	Yes	No	No	1	No	No	No	4.55593347549438	2.72347164154053	0.869914815699387	None	None	None_None
MAP2K1	PTPN13	MAP2K1_PTPN13	Yes	No	No	1	Yes	No	No	1	No	No	No	4.02238178253174	3.44230246543884	0.869835204203487	None	None	None_None
AKT3	SPTAN1	AKT3_SPTAN1	Yes	No	No	1	Yes	No	No	1	No	No	No	4.65310859680176	2.90186953544617	0.869755592707587	None	None	None_None
ITPR2	TRAF1	ITPR2_TRAF1	Yes	No	No	1	Yes	No	No	1	No	No	No	3.69330644607544	3.72388768196106	0.869675981211687	None	None	None_None
DAXX	PTPN13	DAXX_PTPN13	Yes	No	No	1	Yes	No	No	1	No	No	No	3.93789267539978	3.44230246543884	0.869596369715787	None	None	None_None
ATG7	GADD45A	ATG7_GADD45A	No	Yes	No	1	Yes	No	No	1	Yes	No	No	4.28554344177246	3.03619527816772	0.869516758219887	None	None	None_None
JUN	LMNB1	JUN_LMNB1	Yes	No	No	1	Yes	No	No	1	No	No	No	4.3223237991333	3.18309330940247	0.869437146723987	None	None	None_None
ACTG1	IL3	ACTG1_IL3	Yes	No	No	1	Yes	No	No	1	No	No	No	3.1039035320282	4.22450733184814	0.869357535228087	None	None	None_None
BCL2L11	IL3	BCL2L11_IL3	Yes	No	No	1	Yes	No	No	1	No	No	No	3.10357570648193	4.22450733184814	0.869277923732187	None	None	None_None
PARP4	TUBA3C	PARP4_TUBA3C	Yes	No	No	1	Yes	No	No	1	No	No	No	4.29557991027832	3.20161008834839	0.869198312236287	None	None	None_None
MAPK9	PTPN13	MAPK9_PTPN13	Yes	No	No	1	Yes	No	No	1	No	No	No	4.01370525360107	3.44230246543884	0.869118700740387	None	None	None_None
CFLAR	DDIT3	CFLAR_DDIT3	Yes	No	No	1	Yes	No	No	1	No	No	No	3.76468968391419	3.63278985023499	0.869039089244487	None	None	None_None
CFLAR	TUBA1B	CFLAR_TUBA1B	Yes	No	No	1	Yes	No	No	1	No	No	No	3.76468968391419	3.63160443305969	0.868959477748587	None	None	None_None
NGF	PARP4	NGF_PARP4	Yes	No	No	1	Yes	No	No	1	No	No	No	3.0115602016449	4.29557991027832	0.868879866252687	None	None	None_None
TRAF1	TUBA3E	TRAF1_TUBA3E	Yes	No	No	1	Yes	No	No	1	No	No	No	3.72388768196106	3.68490433692932	0.868800254756787	None	None	None_None
AKT3	HRAS	AKT3_HRAS	Yes	No	No	1	Yes	No	No	1	No	No	No	4.65310859680176	2.88840436935425	0.868720643260887	None	None	None_None
BAD	BCL2A1	BAD_BCL2A1	Yes	No	No	1	Yes	No	No	1	No	No	No	3.98051190376282	3.37751531600952	0.868641031764987	None	None	None_None
PMAIP1	TUBA3C	PMAIP1_TUBA3C	Yes	No	No	1	Yes	No	No	1	No	No	No	4.28647994995117	3.20161008834839	0.868561420269087	None	None	None_None
ATG7	TUBA3C	ATG7_TUBA3C	No	Yes	No	1	Yes	No	No	1	Yes	No	No	4.28554344177246	3.20161008834839	0.868481808773187	None	None	None_None
EIF2AK3	FOS	EIF2AK3_FOS	Yes	No	No	1	Yes	No	No	1	No	No	No	3.83679366111755	3.58420848846436	0.868402197277287	None	None	None_None
BCL2A1	MAP3K14	BCL2A1_MAP3K14	Yes	No	No	1	Yes	No	No	1	No	No	No	3.37751531600952	4.07678318023682	0.868322585781387	None	None	None_None
GZMB	ITPR3	GZMB_ITPR3	Yes	No	No	1	Yes	No	No	1	No	No	No	2.84081816673279	4.4349479675293	0.868242974285487	None	None	None_None
AKT2	LMNA	AKT2_LMNA	Yes	No	No	1	Yes	No	No	1	No	No	No	3.41208577156067	4.03444957733154	0.868163362789587	None	None	None_None
AKT3	BCL2L1	AKT3_BCL2L1	Yes	No	No	1	Yes	No	No	1	No	No	No	4.65310859680176	2.8816614151001	0.868083751293687	None	None	None_None
DDIT3	IL3RA	DDIT3_IL3RA	Yes	No	No	1	Yes	No	No	1	No	No	No	3.63278985023499	3.75540709495544	0.868004139797787	None	None	None_None
EIF2AK3	PIK3R2	EIF2AK3_PIK3R2	Yes	No	No	1	Yes	No	No	1	No	No	No	3.83679366111755	3.53730940818787	0.867924528301887	None	None	None_None
NGF	PMAIP1	NGF_PMAIP1	Yes	No	No	1	Yes	No	No	1	No	No	No	3.0115602016449	4.28647994995117	0.867844916805987	None	None	None_None
ATG7	NGF	ATG7_NGF	No	Yes	No	1	Yes	No	No	1	Yes	No	No	4.28554344177246	3.0115602016449	0.867765305310087	None	None	None_None
BCL2A1	MCL1	BCL2A1_MCL1	Yes	No	No	1	Yes	No	No	1	No	No	No	3.37751531600952	4.07069635391235	0.867685693814187	None	None	None_None
BCL2A1	GADD45B	BCL2A1_GADD45B	Yes	No	No	1	Yes	No	No	1	No	No	No	3.37751531600952	3.97104811668396	0.867606082318287	None	None	None_None
ITPR2	PARP3	ITPR2_PARP3	Yes	No	No	1	Yes	No	No	1	No	No	No	3.69330644607544	3.70073795318604	0.867526470822387	None	None	None_None
AKT3	ERN1	AKT3_ERN1	Yes	No	No	1	Yes	No	No	1	No	No	No	4.65310859680176	2.87685704231262	0.867446859326487	None	None	None_None
NFKBIA	TUBAL3	NFKBIA_TUBAL3	Yes	No	No	1	Yes	No	No	1	No	No	No	4.36564540863037	3.12312364578247	0.867367247830587	None	None	None_None
LMNB1	PARP4	LMNB1_PARP4	Yes	No	No	1	Yes	No	No	1	No	No	No	3.18309330940247	4.29557991027832	0.867287636334687	None	None	None_None
CASP7	TNF	CASP7_TNF	Yes	No	No	1	Yes	No	No	1	No	No	No	3.87537503242493	3.4874107837677	0.867208024838787	None	None	None_None
TNF	TNFRSF10A	TNF_TNFRSF10A	Yes	No	No	1	Yes	No	No	1	No	No	No	3.4874107837677	3.93964695930481	0.867128413342887	None	None	None_None
ITPR1	XIAP	ITPR1_XIAP	Yes	No	No	1	Yes	No	No	1	No	No	No	4.064621925354	3.2625162601471	0.867048801846987	None	None	None_None
FASLG	TRAF1	FASLG_TRAF1	Yes	No	No	1	Yes	No	No	1	No	No	No	3.65992879867554	3.72388768196106	0.866969190351087	None	None	None_None
CAPN2	RAF1	CAPN2_RAF1	Yes	No	No	1	Yes	No	No	1	No	No	No	4.25028133392334	3.045414686203	0.866889578855187	None	None	None_None
CASP2	CASP3	CASP2_CASP3	Yes	No	No	1	Yes	No	No	1	No	No	No	2.82130241394043	4.44156217575073	0.866809967359287	None	None	None_None
AKT2	MAP2K1	AKT2_MAP2K1	Yes	No	No	1	Yes	No	No	1	No	No	No	3.41208577156067	4.02238178253174	0.866730355863387	None	None	None_None
APAF1	RAF1	APAF1_RAF1	Yes	No	No	1	Yes	No	No	1	No	No	No	4.24777984619141	3.045414686203	0.866650744367487	None	None	None_None
CFLAR	NTRK1	CFLAR_NTRK1	Yes	No	No	1	Yes	No	No	1	No	No	No	3.76468968391419	3.6089768409729	0.866571132871587	None	None	None_None
LMNB1	PMAIP1	LMNB1_PMAIP1	Yes	No	No	1	Yes	No	No	1	No	No	No	3.18309330940247	4.28647994995117	0.866491521375687	None	None	None_None
PARP3	TUBA3E	PARP3_TUBA3E	Yes	No	No	1	Yes	No	No	1	No	No	No	3.70073795318604	3.68490433692932	0.866411909879787	None	None	None_None
ATG7	LMNB1	ATG7_LMNB1	No	Yes	No	1	Yes	No	No	1	Yes	No	No	4.28554344177246	3.18309330940247	0.866332298383887	None	None	None_None
TP53AIP1	TRAF1	TP53AIP1_TRAF1	Yes	No	No	1	Yes	No	No	1	No	No	No	3.66372513771057	3.72388768196106	0.866252686887987	None	None	None_None
BCL2	ITPR3	BCL2_ITPR3	Yes	No	No	1	Yes	No	No	1	No	No	No	2.82361006736755	4.4349479675293	0.866173075392087	None	None	None_None
DIABLO	RAF1	DIABLO_RAF1	Yes	No	No	1	Yes	No	No	1	No	No	No	4.24345827102661	3.045414686203	0.866093463896187	None	None	None_None
NFKBIA	NRAS	NFKBIA_NRAS	Yes	No	No	1	Yes	No	No	1	No	No	No	4.36564540863037	3.11197686195374	0.866013852400287	None	None	None_None
CASP2	ITPR3	CASP2_ITPR3	Yes	No	No	1	Yes	No	No	1	No	No	No	2.82130241394043	4.4349479675293	0.865934240904387	None	None	None_None
BAK1	PTPN13	BAK1_PTPN13	Yes	No	No	1	Yes	No	No	1	No	No	No	3.9797146320343	3.44230246543884	0.865854629408487	None	None	None_None
NFKBIA	SPTAN1	NFKBIA_SPTAN1	Yes	No	No	1	Yes	No	No	1	No	No	No	4.36564540863037	2.90186953544617	0.865775017912587	None	None	None_None
CASP7	TNFRSF10B	CASP7_TNFRSF10B	Yes	No	No	1	Yes	No	No	1	No	No	No	3.87537503242493	3.5312647819519	0.865695406416687	None	None	None_None
AKT2	MAPK9	AKT2_MAPK9	Yes	No	No	1	Yes	No	No	1	No	No	No	3.41208577156067	4.01370525360107	0.865615794920787	None	None	None_None
ITPR2	TUBA3E	ITPR2_TUBA3E	Yes	No	No	1	Yes	No	No	1	No	No	No	3.69330644607544	3.68490433692932	0.865536183424887	None	None	None_None
IL3RA	TUBA1B	IL3RA_TUBA1B	Yes	No	No	1	Yes	No	No	1	No	No	No	3.75540709495544	3.63160443305969	0.865456571928987	None	None	None_None
IL3RA	NTRK1	IL3RA_NTRK1	Yes	No	No	1	Yes	No	No	1	No	No	No	3.75540709495544	3.6089768409729	0.865376960433087	None	None	None_None
CASP9	RAF1	CASP9_RAF1	Yes	No	No	1	Yes	No	No	1	No	No	No	4.23800277709961	3.045414686203	0.865297348937187	None	None	None_None
BIRC3	CASP7	BIRC3_CASP7	Yes	No	No	1	Yes	No	No	1	No	No	No	3.52378678321838	3.87537503242493	0.865217737441286	None	None	None_None
PIK3R3	TUBAL3	PIK3R3_TUBAL3	Yes	No	No	1	Yes	No	No	1	No	No	No	4.34238862991333	3.12312364578247	0.865138125945387	None	None	None_None
CAPN2	TUBA3C	CAPN2_TUBA3C	Yes	No	No	1	Yes	No	No	1	No	No	No	4.25028133392334	3.20161008834839	0.865058514449487	None	None	None_None
CASP7	CTSK	CASP7_CTSK	Yes	No	No	1	Yes	No	No	1	No	No	No	3.87537503242493	3.5218665599823	0.864978902953586	None	None	None_None
CASP3	GADD45A	CASP3_GADD45A	Yes	No	No	1	Yes	No	No	1	No	No	No	4.44156217575073	3.03619527816772	0.864899291457687	None	None	None_None
APAF1	TUBA3C	APAF1_TUBA3C	Yes	No	No	1	Yes	No	No	1	No	No	No	4.24777984619141	3.20161008834839	0.864819679961786	None	None	None_None
GADD45G	ITPR3	GADD45G_ITPR3	Yes	No	No	1	Yes	No	No	1	No	No	No	2.80645704269409	4.4349479675293	0.864740068465886	None	None	None_None
MAPK8	TRADD	MAPK8_TRADD	Yes	No	No	1	Yes	No	No	1	No	No	No	4.76709842681885	2.75430488586426	0.864660456969987	None	None	None_None
DIABLO	TUBA3C	DIABLO_TUBA3C	Yes	No	No	1	Yes	No	No	1	No	No	No	4.24345827102661	3.20161008834839	0.864580845474086	None	None	None_None
DDIT3	TRAF1	DDIT3_TRAF1	Yes	No	No	1	Yes	No	No	1	No	No	No	3.63278985023499	3.72388768196106	0.864501233978186	None	None	None_None
CFLAR	FOS	CFLAR_FOS	Yes	No	No	1	Yes	No	No	1	No	No	No	3.76468968391419	3.58420848846436	0.864421622482286	None	None	None_None
BCL2L1	NFKBIA	BCL2L1_NFKBIA	Yes	No	No	1	Yes	No	No	1	No	No	No	2.8816614151001	4.36564540863037	0.864342010986386	None	None	None_None
PARP3	TP53AIP1	PARP3_TP53AIP1	Yes	No	No	1	Yes	No	No	1	No	No	No	3.70073795318604	3.66372513771057	0.864262399490486	None	None	None_None
BCL2A1	LMNA	BCL2A1_LMNA	Yes	No	No	1	Yes	No	No	1	No	No	No	3.37751531600952	4.03444957733154	0.864182787994586	None	None	None_None
IL3	RAF1	IL3_RAF1	Yes	No	No	1	Yes	No	No	1	No	No	No	4.22450733184814	3.045414686203	0.864103176498686	None	None	None_None
CAPN1	EIF2S1	CAPN1_EIF2S1	Yes	No	No	1	Yes	No	No	1	No	No	No	4.15465831756592	3.1267032623291	0.864023565002786	None	None	None_None
CASP9	TUBA3C	CASP9_TUBA3C	Yes	No	No	1	Yes	No	No	1	No	No	No	4.23800277709961	3.20161008834839	0.863943953506886	None	None	None_None
NRAS	PIK3R3	NRAS_PIK3R3	Yes	No	No	1	Yes	No	No	1	No	No	No	3.11197686195374	4.34238862991333	0.863864342010986	None	None	None_None
BCL2A1	DAXX	BCL2A1_DAXX	Yes	No	No	1	Yes	No	No	1	No	No	No	3.37751531600952	3.93789267539978	0.863784730515086	None	None	None_None
FASLG	PARP3	FASLG_PARP3	Yes	No	No	1	Yes	No	No	1	No	No	No	3.65992879867554	3.70073795318604	0.863705119019186	None	None	None_None
CAPN2	NGF	CAPN2_NGF	Yes	No	No	1	Yes	No	No	1	No	No	No	4.25028133392334	3.0115602016449	0.863625507523286	None	None	None_None
ERN1	NFKBIA	ERN1_NFKBIA	Yes	No	No	1	Yes	No	No	1	No	No	No	2.87685704231262	4.36564540863037	0.863545896027386	None	None	None_None
FASLG	ITPR2	FASLG_ITPR2	Yes	No	No	1	Yes	No	No	1	No	No	No	3.65992879867554	3.69330644607544	0.863466284531486	None	None	None_None
ITPR2	TP53AIP1	ITPR2_TP53AIP1	Yes	No	No	1	Yes	No	No	1	No	No	No	3.69330644607544	3.66372513771057	0.863386673035586	None	None	None_None
AKT3	GZMB	AKT3_GZMB	Yes	No	No	1	Yes	No	No	1	No	No	No	4.65310859680176	2.84081816673279	0.863307061539686	None	None	None_None
JUN	TUBAL3	JUN_TUBAL3	Yes	No	No	1	Yes	No	No	1	No	No	No	4.3223237991333	3.12312364578247	0.863227450043786	None	None	None_None
AKT1	PMAIP1	AKT1_PMAIP1	Yes	No	No	1	Yes	No	No	1	No	No	No	2.96438527107239	4.28647994995117	0.863147838547886	None	None	None_None
AKT1	ATG7	AKT1_ATG7	Yes	No	No	1	No	Yes	No	1	Yes	No	No	2.96438527107239	4.28554344177246	0.863068227051986	None	None	None_None
CAPN2	LMNB1	CAPN2_LMNB1	Yes	No	No	1	Yes	No	No	1	No	No	No	4.25028133392334	3.18309330940247	0.862988615556086	None	None	None_None
ACTG1	PIK3R3	ACTG1_PIK3R3	Yes	No	No	1	Yes	No	No	1	No	No	No	3.1039035320282	4.34238862991333	0.862909004060186	None	None	None_None
TP53AIP1	TUBA3E	TP53AIP1_TUBA3E	Yes	No	No	1	Yes	No	No	1	No	No	No	3.66372513771057	3.68490433692932	0.862829392564286	None	None	None_None
BCL2A1	MAP2K1	BCL2A1_MAP2K1	Yes	No	No	1	Yes	No	No	1	No	No	No	3.37751531600952	4.02238178253174	0.862749781068386	None	None	None_None
DIABLO	NGF	DIABLO_NGF	Yes	No	No	1	Yes	No	No	1	No	No	No	4.24345827102661	3.0115602016449	0.862670169572486	None	None	None_None
APAF1	LMNB1	APAF1_LMNB1	Yes	No	No	1	Yes	No	No	1	No	No	No	4.24777984619141	3.18309330940247	0.862590558076586	None	None	None_None
AKT2	BAD	AKT2_BAD	Yes	No	No	1	Yes	No	No	1	No	No	No	3.41208577156067	3.98051190376282	0.862510946580686	None	None	None_None
CAPN1	XIAP	CAPN1_XIAP	Yes	No	No	1	Yes	No	No	1	No	No	No	4.15465831756592	3.2625162601471	0.862431335084786	None	None	None_None
TRAF1	TUBA1B	TRAF1_TUBA1B	Yes	No	No	1	Yes	No	No	1	No	No	No	3.72388768196106	3.63160443305969	0.862351723588886	None	None	None_None
AKT2	BAK1	AKT2_BAK1	Yes	No	No	1	Yes	No	No	1	No	No	No	3.41208577156067	3.9797146320343	0.862272112092986	None	None	None_None
IL3	TUBA3C	IL3_TUBA3C	Yes	No	No	1	Yes	No	No	1	No	No	No	4.22450733184814	3.20161008834839	0.862192500597086	None	None	None_None
FASLG	TUBA3E	FASLG_TUBA3E	Yes	No	No	1	Yes	No	No	1	No	No	No	3.65992879867554	3.68490433692932	0.862112889101186	None	None	None_None
DIABLO	LMNB1	DIABLO_LMNB1	Yes	No	No	1	Yes	No	No	1	No	No	No	4.24345827102661	3.18309330940247	0.862033277605286	None	None	None_None
EIF2AK3	TNFRSF10B	EIF2AK3_TNFRSF10B	Yes	No	No	1	Yes	No	No	1	No	No	No	3.83679366111755	3.5312647819519	0.861953666109386	None	None	None_None
CASP9	NGF	CASP9_NGF	Yes	No	No	1	Yes	No	No	1	No	No	No	4.23800277709961	3.0115602016449	0.861874054613486	None	None	None_None
PTPN13	TNFRSF10A	PTPN13_TNFRSF10A	Yes	No	No	1	Yes	No	No	1	No	No	No	3.44230246543884	3.93964695930481	0.861794443117586	None	None	None_None
CASP3	NGF	CASP3_NGF	Yes	No	No	1	Yes	No	No	1	No	No	No	4.44156217575073	3.0115602016449	0.861714831621686	None	None	None_None
BCL2A1	MAPK9	BCL2A1_MAPK9	Yes	No	No	1	Yes	No	No	1	No	No	No	3.37751531600952	4.01370525360107	0.861635220125786	None	None	None_None
NTRK1	TRAF1	NTRK1_TRAF1	Yes	No	No	1	Yes	No	No	1	No	No	No	3.6089768409729	3.72388768196106	0.861555608629886	None	None	None_None
JUN	NRAS	JUN_NRAS	Yes	No	No	1	Yes	No	No	1	No	Yes	No	4.3223237991333	3.11197686195374	0.861475997133986	None	None	None_None
AKT2	GADD45B	AKT2_GADD45B	Yes	No	No	1	Yes	No	No	1	No	No	No	3.41208577156067	3.97104811668396	0.861396385638086	None	None	None_None
CASP9	LMNB1	CASP9_LMNB1	Yes	No	No	1	Yes	No	No	1	No	No	No	4.23800277709961	3.18309330940247	0.861316774142186	None	None	None_None
BCL2L11	CAPN1	BCL2L11_CAPN1	Yes	No	No	1	Yes	No	No	1	No	No	No	3.10357570648193	4.15465831756592	0.861237162646286	None	None	None_None
EIF2S1	PARP2	EIF2S1_PARP2	Yes	No	No	1	Yes	No	No	1	No	No	No	3.1267032623291	4.13257455825806	0.861157551150386	None	None	None_None
BIRC3	EIF2AK3	BIRC3_EIF2AK3	Yes	No	No	1	Yes	No	No	1	No	No	No	3.52378678321838	3.83679366111755	0.861077939654486	None	None	None_None
AKT3	BCL2	AKT3_BCL2	Yes	No	No	1	Yes	No	No	1	No	No	No	4.65310859680176	2.82361006736755	0.860998328158586	None	None	None_None
CTSK	EIF2AK3	CTSK_EIF2AK3	Yes	No	No	1	Yes	No	No	1	No	No	No	3.5218665599823	3.83679366111755	0.860918716662686	None	None	None_None
JUN	SPTAN1	JUN_SPTAN1	Yes	No	No	1	Yes	No	No	1	No	No	No	4.3223237991333	2.90186953544617	0.860839105166786	None	None	None_None
CASP6	CTSB	CASP6_CTSB	Yes	No	No	1	Yes	No	No	1	No	No	No	4.55593347549438	2.90485548973083	0.860759493670886	None	None	None_None
AKT3	CASP2	AKT3_CASP2	Yes	No	No	1	Yes	No	No	1	No	No	No	4.65310859680176	2.82130241394043	0.860679882174986	None	None	None_None
ACTG1	JUN	ACTG1_JUN	Yes	No	No	1	Yes	No	No	1	No	No	No	3.1039035320282	4.3223237991333	0.860600270679086	None	None	None_None
DDIT3	ITPR2	DDIT3_ITPR2	Yes	No	No	1	Yes	No	No	1	No	No	No	3.63278985023499	3.69330644607544	0.860520659183186	None	None	None_None
IL3	NGF	IL3_NGF	Yes	No	No	1	Yes	No	No	1	No	No	No	4.22450733184814	3.0115602016449	0.860441047687286	None	None	None_None
PARP4	TUBAL3	PARP4_TUBAL3	Yes	No	No	1	Yes	No	No	1	No	No	No	4.29557991027832	3.12312364578247	0.860361436191386	None	None	None_None
DDIT3	PARP3	DDIT3_PARP3	Yes	No	No	1	Yes	No	No	1	No	No	No	3.63278985023499	3.70073795318604	0.860281824695486	None	None	None_None
PARP2	XIAP	PARP2_XIAP	Yes	No	No	1	Yes	No	No	1	No	No	No	4.13257455825806	3.2625162601471	0.860202213199586	None	None	None_None
IL3	LMNB1	IL3_LMNB1	Yes	No	No	1	Yes	No	No	1	No	No	No	4.22450733184814	3.18309330940247	0.860122601703686	None	None	None_None
PARP3	TUBA1B	PARP3_TUBA1B	Yes	No	No	1	Yes	No	No	1	No	No	No	3.70073795318604	3.63160443305969	0.860042990207786	None	None	None_None
FOS	IL3RA	FOS_IL3RA	Yes	No	No	1	Yes	No	No	1	No	No	No	3.58420848846436	3.75540709495544	0.859963378711886	None	None	None_None
EIF2S1	MAPK10	EIF2S1_MAPK10	Yes	No	No	1	Yes	No	No	1	No	No	No	3.1267032623291	4.12262296676636	0.859883767215986	None	None	None_None
FASLG	TP53AIP1	FASLG_TP53AIP1	Yes	No	No	1	Yes	No	No	1	No	No	No	3.65992879867554	3.66372513771057	0.859804155720086	None	None	None_None
EIF2S1	FAS	EIF2S1_FAS	Yes	No	No	1	Yes	No	No	1	No	No	No	3.1267032623291	4.12012386322021	0.859724544224186	None	None	None_None
ATF4	EIF2S1	ATF4_EIF2S1	Yes	No	No	1	Yes	No	No	1	No	No	No	4.11863994598389	3.1267032623291	0.859644932728286	None	None	None_None
DDIT3	TUBA3E	DDIT3_TUBA3E	Yes	No	No	1	Yes	No	No	1	No	No	No	3.63278985023499	3.68490433692932	0.859565321232386	None	None	None_None
TUBA1B	TUBA3E	TUBA1B_TUBA3E	Yes	No	No	1	Yes	No	No	1	No	No	No	3.63160443305969	3.68490433692932	0.859485709736486	None	None	None_None
ITPR2	TUBA1B	ITPR2_TUBA1B	Yes	No	No	1	Yes	No	No	1	No	No	No	3.69330644607544	3.63160443305969	0.859406098240586	None	None	None_None
CTSV	MAPK8	CTSV_MAPK8	Yes	No	No	1	Yes	No	No	1	No	No	No	2.36804413795471	4.76709842681885	0.859326486744686	None	None	None_None
CFLAR	PIK3R2	CFLAR_PIK3R2	Yes	No	No	1	Yes	No	No	1	No	No	No	3.76468968391419	3.53730940818787	0.859246875248786	None	None	None_None
ITPR3	TRADD	ITPR3_TRADD	Yes	No	No	1	Yes	No	No	1	No	No	No	4.4349479675293	2.75430488586426	0.859167263752886	None	None	None_None
MAPK10	XIAP	MAPK10_XIAP	Yes	No	No	1	Yes	No	No	1	No	No	No	4.12262296676636	3.2625162601471	0.859087652256986	None	None	None_None
ATF4	TUBAL3	ATF4_TUBAL3	Yes	No	No	1	Yes	No	No	1	No	No	No	4.11863994598389	3.12312364578247	0.859008040761086	None	None	None_None
AKT3	GADD45G	AKT3_GADD45G	Yes	No	No	1	Yes	No	No	1	No	No	No	4.65310859680176	2.80645704269409	0.858928429265186	None	None	None_None
NTRK1	PARP3	NTRK1_PARP3	Yes	No	No	1	Yes	No	No	1	No	No	No	3.6089768409729	3.70073795318604	0.858848817769286	None	None	None_None
NRAS	PARP4	NRAS_PARP4	Yes	No	No	1	Yes	No	No	1	No	No	No	3.11197686195374	4.29557991027832	0.858769206273386	None	None	None_None
BCL2L11	PARP2	BCL2L11_PARP2	Yes	No	No	1	Yes	No	No	1	No	No	No	3.10357570648193	4.13257455825806	0.858689594777486	None	None	None_None
CFLAR	TNFRSF10B	CFLAR_TNFRSF10B	Yes	No	No	1	Yes	No	No	1	No	No	No	3.76468968391419	3.5312647819519	0.858609983281586	None	None	None_None
CASP6	LMNB2	CASP6_LMNB2	Yes	No	No	1	Yes	No	No	1	No	No	No	4.55593347549438	2.60762619972229	0.858530371785686	None	None	None_None
AKT2	TNFRSF10A	AKT2_TNFRSF10A	Yes	No	No	1	Yes	No	No	1	No	No	No	3.41208577156067	3.93964695930481	0.858450760289786	None	None	None_None
BAK1	BCL2A1	BAK1_BCL2A1	Yes	No	No	1	Yes	No	No	1	No	No	No	3.9797146320343	3.37751531600952	0.858371148793886	None	None	None_None
IL3RA	PIK3R2	IL3RA_PIK3R2	Yes	No	No	1	Yes	No	No	1	No	No	No	3.75540709495544	3.53730940818787	0.858291537297986	None	None	None_None
AKT2	DAXX	AKT2_DAXX	Yes	No	No	1	Yes	No	No	1	No	No	No	3.41208577156067	3.93789267539978	0.858211925802086	None	None	None_None
ITPR2	NTRK1	ITPR2_NTRK1	Yes	No	No	1	Yes	No	No	1	No	No	No	3.69330644607544	3.6089768409729	0.858132314306186	None	None	None_None
BCL2	NFKBIA	BCL2_NFKBIA	Yes	No	No	1	Yes	No	No	1	No	No	No	2.82361006736755	4.36564540863037	0.858052702810286	None	None	None_None
NRAS	PMAIP1	NRAS_PMAIP1	Yes	No	No	1	Yes	No	No	1	No	No	No	3.11197686195374	4.28647994995117	0.857973091314386	None	None	None_None
ACTG1	PARP4	ACTG1_PARP4	Yes	No	No	1	Yes	No	No	1	No	No	No	3.1039035320282	4.29557991027832	0.857893479818486	None	None	None_None
BIRC3	CFLAR	BIRC3_CFLAR	Yes	No	No	1	Yes	No	No	1	No	No	No	3.52378678321838	3.76468968391419	0.857813868322586	None	None	None_None
CASP2	NFKBIA	CASP2_NFKBIA	Yes	No	No	1	Yes	No	No	1	No	No	No	2.82130241394043	4.36564540863037	0.857734256826686	None	None	None_None
PARP4	SPTAN1	PARP4_SPTAN1	Yes	No	No	1	Yes	No	No	1	No	No	No	4.29557991027832	2.90186953544617	0.857654645330786	None	None	None_None
BCL2L11	MAPK10	BCL2L11_MAPK10	Yes	No	No	1	Yes	No	No	1	No	No	No	3.10357570648193	4.12262296676636	0.857575033834886	None	None	None_None
EIF2S1	MAP2K2	EIF2S1_MAP2K2	Yes	No	No	1	Yes	No	No	1	No	No	No	3.1267032623291	4.10230159759521	0.857495422338986	None	None	None_None
IL3RA	TNFRSF10B	IL3RA_TNFRSF10B	Yes	No	No	1	Yes	No	No	1	No	No	No	3.75540709495544	3.5312647819519	0.857415810843086	None	None	None_None
DFFA	EIF2S1	DFFA_EIF2S1	Yes	No	No	1	Yes	No	No	1	No	No	No	4.10083198547363	3.1267032623291	0.857336199347186	None	None	None_None
BCL2L11	FAS	BCL2L11_FAS	Yes	No	No	1	Yes	No	No	1	No	No	No	3.10357570648193	4.12012386322021	0.857256587851286	None	None	None_None
BIRC2	EIF2S1	BIRC2_EIF2S1	Yes	No	No	1	Yes	No	No	1	No	No	No	4.09962606430054	3.1267032623291	0.857176976355386	None	None	None_None
CTSO	EIF2S1	CTSO_EIF2S1	Yes	No	No	1	Yes	No	No	1	No	No	No	4.09933948516846	3.1267032623291	0.857097364859486	None	None	None_None
CASP12	EIF2S1	CASP12_EIF2S1	Yes	No	No	1	Yes	No	No	1	No	No	No	4.09918117523193	3.1267032623291	0.857017753363586	None	None	None_None
ACTG1	ATF4	ACTG1_ATF4	Yes	No	No	1	Yes	No	No	1	No	No	No	3.1039035320282	4.11863994598389	0.856938141867686	None	None	None_None
ATF4	BCL2L11	ATF4_BCL2L11	Yes	No	No	1	Yes	No	No	1	No	No	No	4.11863994598389	3.10357570648193	0.856858530371786	None	None	None_None
MAP2K2	XIAP	MAP2K2_XIAP	Yes	No	No	1	Yes	No	No	1	No	No	No	4.10230159759521	3.2625162601471	0.856778918875886	None	None	None_None
NTRK1	TUBA3E	NTRK1_TUBA3E	Yes	No	No	1	Yes	No	No	1	No	No	No	3.6089768409729	3.68490433692932	0.856699307379986	None	None	None_None
GADD45A	NFKBIA	GADD45A_NFKBIA	Yes	No	No	1	Yes	No	No	1	No	No	No	3.03619527816772	4.36564540863037	0.856619695884086	None	None	None_None
DDIT3	TP53AIP1	DDIT3_TP53AIP1	Yes	No	No	1	Yes	No	No	1	No	No	No	3.63278985023499	3.66372513771057	0.856540084388186	None	None	None_None
DFFA	XIAP	DFFA_XIAP	Yes	No	No	1	Yes	No	No	1	No	No	No	4.10083198547363	3.2625162601471	0.856460472892286	None	None	None_None
BAD	XIAP	BAD_XIAP	Yes	No	No	1	Yes	No	No	1	No	No	No	3.98051190376282	3.2625162601471	0.856380861396386	None	None	None_None
BIRC2	XIAP	BIRC2_XIAP	Yes	No	No	1	Yes	No	No	1	No	No	No	4.09962606430054	3.2625162601471	0.856301249900486	None	None	None_None
CASP3	MAP3K5	CASP3_MAP3K5	Yes	No	No	1	Yes	No	No	1	No	No	No	4.44156217575073	2.72347164154053	0.856221638404586	None	None	None_None
CTSO	XIAP	CTSO_XIAP	Yes	No	No	1	Yes	No	No	1	No	No	No	4.09933948516846	3.2625162601471	0.856142026908686	None	None	None_None
FOS	TRAF1	FOS_TRAF1	Yes	No	No	1	Yes	No	No	1	No	No	No	3.58420848846436	3.72388768196106	0.856062415412786	None	None	None_None
EIF2AK3	TNF	EIF2AK3_TNF	Yes	No	No	1	Yes	No	No	1	No	No	No	3.83679366111755	3.4874107837677	0.855982803916886	None	None	None_None
CASP12	XIAP	CASP12_XIAP	Yes	No	No	1	Yes	No	No	1	No	No	No	4.09918117523193	3.2625162601471	0.855903192420986	None	None	None_None
PMAIP1	SPTAN1	PMAIP1_SPTAN1	Yes	No	No	1	Yes	No	No	1	No	No	No	4.28647994995117	2.90186953544617	0.855823580925086	None	None	None_None
ATG7	SPTAN1	ATG7_SPTAN1	No	Yes	No	1	Yes	No	No	1	Yes	No	No	4.28554344177246	2.90186953544617	0.855743969429186	None	None	None_None
TP53AIP1	TUBA1B	TP53AIP1_TUBA1B	Yes	No	No	1	Yes	No	No	1	No	No	No	3.66372513771057	3.63160443305969	0.855664357933286	None	None	None_None
GADD45G	NFKBIA	GADD45G_NFKBIA	Yes	No	No	1	Yes	No	No	1	No	No	No	2.80645704269409	4.36564540863037	0.855584746437386	None	None	None_None
AKT1	CASP3	AKT1_CASP3	Yes	No	No	1	Yes	No	No	1	No	No	No	2.96438527107239	4.44156217575073	0.855505134941486	None	None	None_None
DDIT3	FASLG	DDIT3_FASLG	Yes	No	No	1	Yes	No	No	1	No	No	No	3.63278985023499	3.65992879867554	0.855425523445586	None	None	None_None
ITPR3	MAP3K5	ITPR3_MAP3K5	Yes	No	No	1	Yes	No	No	1	No	No	No	4.4349479675293	2.72347164154053	0.855345911949686	None	None	None_None
FASLG	TUBA1B	FASLG_TUBA1B	Yes	No	No	1	Yes	No	No	1	No	No	No	3.65992879867554	3.63160443305969	0.855266300453785	None	None	None_None
MAPK8	PRF1	MAPK8_PRF1	Yes	No	No	1	Yes	No	No	1	No	No	No	4.76709842681885	2.33461546897888	0.855186688957886	None	None	None_None
GADD45B	XIAP	GADD45B_XIAP	Yes	No	No	1	Yes	No	No	1	No	No	No	3.97104811668396	3.2625162601471	0.855107077461986	None	None	None_None
CAPN2	TUBAL3	CAPN2_TUBAL3	Yes	No	No	1	Yes	No	No	1	No	No	No	4.25028133392334	3.12312364578247	0.855027465966085	None	None	None_None
BCL2L1	PARP4	BCL2L1_PARP4	Yes	No	No	1	Yes	No	No	1	No	No	No	2.8816614151001	4.29557991027832	0.854947854470186	None	None	None_None
AKT1	IL3	AKT1_IL3	Yes	No	No	1	Yes	No	No	1	No	No	No	2.96438527107239	4.22450733184814	0.854868242974286	None	None	None_None
CAPN1	RAF1	CAPN1_RAF1	Yes	No	No	1	Yes	No	No	1	No	No	No	4.15465831756592	3.045414686203	0.854788631478385	None	None	None_None
CASP7	PTPN13	CASP7_PTPN13	Yes	No	No	1	Yes	No	No	1	No	No	No	3.87537503242493	3.44230246543884	0.854709019982485	None	None	None_None
APAF1	TUBAL3	APAF1_TUBAL3	Yes	No	No	1	Yes	No	No	1	No	No	No	4.24777984619141	3.12312364578247	0.854629408486585	None	None	None_None
BCL2L11	MAP2K2	BCL2L11_MAP2K2	Yes	No	No	1	Yes	No	No	1	No	No	No	3.10357570648193	4.10230159759521	0.854549796990685	None	None	None_None
CAPN1	TUBA3C	CAPN1_TUBA3C	Yes	No	No	1	Yes	No	No	1	No	No	No	4.15465831756592	3.20161008834839	0.854470185494785	None	None	None_None
ATG7	HRAS	ATG7_HRAS	No	Yes	No	1	Yes	No	No	1	Yes	No	No	4.28554344177246	2.88840436935425	0.854390573998885	None	None	None_None
BCL2L11	DFFA	BCL2L11_DFFA	Yes	No	No	1	Yes	No	No	1	No	No	No	3.10357570648193	4.10083198547363	0.854310962502985	None	None	None_None
DIABLO	TUBAL3	DIABLO_TUBAL3	Yes	No	No	1	Yes	No	No	1	No	No	No	4.24345827102661	3.12312364578247	0.854231351007085	None	None	None_None
BCL2L11	BIRC2	BCL2L11_BIRC2	Yes	No	No	1	Yes	No	No	1	No	No	No	3.10357570648193	4.09962606430054	0.854151739511185	None	None	None_None
BCL2L11	CTSO	BCL2L11_CTSO	Yes	No	No	1	Yes	No	No	1	No	No	No	3.10357570648193	4.09933948516846	0.854072128015285	None	None	None_None
BCL2L11	CASP12	BCL2L11_CASP12	Yes	No	No	1	Yes	No	No	1	No	No	No	3.10357570648193	4.09918117523193	0.853992516519385	None	None	None_None
CASP6	CTSC	CASP6_CTSC	Yes	No	No	1	Yes	No	No	1	No	No	No	4.55593347549438	2.56878304481506	0.853912905023485	None	None	None_None
GADD45A	PIK3R3	GADD45A_PIK3R3	Yes	No	No	1	Yes	No	No	1	No	No	No	3.03619527816772	4.34238862991333	0.853833293527585	None	None	None_None
NTRK1	TP53AIP1	NTRK1_TP53AIP1	Yes	No	No	1	Yes	No	No	1	No	No	No	3.6089768409729	3.66372513771057	0.853753682031685	None	None	None_None
FOS	TUBA3E	FOS_TUBA3E	Yes	No	No	1	Yes	No	No	1	No	No	No	3.58420848846436	3.68490433692932	0.853674070535785	None	None	None_None
MAP3K14	XIAP	MAP3K14_XIAP	Yes	No	No	1	Yes	No	No	1	No	No	No	4.07678318023682	3.2625162601471	0.853594459039885	None	None	None_None
BCL2L1	PMAIP1	BCL2L1_PMAIP1	Yes	No	No	1	Yes	No	No	1	No	No	No	2.8816614151001	4.28647994995117	0.853514847543985	None	None	None_None
FOS	PARP3	FOS_PARP3	Yes	No	No	1	Yes	No	No	1	No	No	No	3.58420848846436	3.70073795318604	0.853435236048085	None	None	None_None
PIK3R2	TRAF1	PIK3R2_TRAF1	Yes	No	No	1	Yes	No	No	1	No	No	No	3.53730940818787	3.72388768196106	0.853355624552185	None	None	None_None
ATG7	BCL2L1	ATG7_BCL2L1	No	Yes	No	1	Yes	No	No	1	Yes	No	No	4.28554344177246	2.8816614151001	0.853276013056285	None	None	None_None
CASP9	TUBAL3	CASP9_TUBAL3	Yes	No	No	1	Yes	No	No	1	No	No	No	4.23800277709961	3.12312364578247	0.853196401560385	None	None	None_None
CAPN2	NRAS	CAPN2_NRAS	Yes	No	No	1	Yes	No	No	1	No	No	No	4.25028133392334	3.11197686195374	0.853116790064485	None	None	None_None
BCL2A1	TNFRSF10A	BCL2A1_TNFRSF10A	Yes	No	No	1	Yes	No	No	1	No	No	No	3.37751531600952	3.93964695930481	0.853037178568585	None	None	None_None
CFLAR	TNF	CFLAR_TNF	Yes	No	No	1	Yes	No	No	1	No	No	No	3.76468968391419	3.4874107837677	0.852957567072685	None	None	None_None
FASLG	NTRK1	FASLG_NTRK1	Yes	No	No	1	Yes	No	No	1	No	No	No	3.65992879867554	3.6089768409729	0.852877955576785	None	None	None_None
APAF1	NRAS	APAF1_NRAS	Yes	No	No	1	Yes	No	No	1	No	No	No	4.24777984619141	3.11197686195374	0.852798344080885	None	None	None_None
ERN1	PMAIP1	ERN1_PMAIP1	Yes	No	No	1	Yes	No	No	1	No	No	No	2.87685704231262	4.28647994995117	0.852718732584985	None	None	None_None
ATG7	ERN1	ATG7_ERN1	No	Yes	No	1	Yes	No	No	1	Yes	No	No	4.28554344177246	2.87685704231262	0.852639121089085	None	None	None_None
MCL1	XIAP	MCL1_XIAP	Yes	No	No	1	Yes	No	No	1	No	No	No	4.07069635391235	3.2625162601471	0.852559509593185	None	None	None_None
EIF2S1	MCL1	EIF2S1_MCL1	Yes	No	No	1	Yes	No	No	1	No	No	No	3.1267032623291	4.07069635391235	0.852479898097285	None	None	None_None
FOS	ITPR2	FOS_ITPR2	Yes	No	No	1	Yes	No	No	1	No	No	No	3.58420848846436	3.69330644607544	0.852400286601385	None	None	None_None
DIABLO	NRAS	DIABLO_NRAS	Yes	No	No	1	Yes	No	No	1	No	No	No	4.24345827102661	3.11197686195374	0.852320675105485	None	None	None_None
CFLAR	CTSK	CFLAR_CTSK	Yes	No	No	1	Yes	No	No	1	No	No	No	3.76468968391419	3.5218665599823	0.852241063609585	None	None	None_None
ACTG1	CAPN2	ACTG1_CAPN2	Yes	No	No	1	Yes	No	No	1	No	No	No	3.1039035320282	4.25028133392334	0.852161452113685	None	None	None_None
DDIT3	TUBA1B	DDIT3_TUBA1B	Yes	No	No	1	Yes	No	No	1	No	No	No	3.63278985023499	3.63160443305969	0.852081840617785	None	None	None_None
EIF2S1	ITPR1	EIF2S1_ITPR1	Yes	No	No	1	Yes	No	No	1	No	No	No	3.1267032623291	4.064621925354	0.852002229121885	None	None	None_None
ACTG1	APAF1	ACTG1_APAF1	Yes	No	No	1	Yes	No	No	1	No	No	No	3.1039035320282	4.24777984619141	0.851922617625985	None	None	None_None
IL3RA	TNF	IL3RA_TNF	Yes	No	No	1	Yes	No	No	1	No	No	No	3.75540709495544	3.4874107837677	0.851843006130085	None	None	None_None
CASP9	NRAS	CASP9_NRAS	Yes	No	No	1	Yes	No	No	1	No	No	No	4.23800277709961	3.11197686195374	0.851763394634185	None	None	None_None
CAPN1	LMNB1	CAPN1_LMNB1	Yes	No	No	1	Yes	No	No	1	No	No	No	4.15465831756592	3.18309330940247	0.851683783138285	None	None	None_None
PARP2	TUBA3C	PARP2_TUBA3C	Yes	No	No	1	Yes	No	No	1	No	No	No	4.13257455825806	3.20161008834839	0.851604171642385	None	None	None_None
PARP2	RAF1	PARP2_RAF1	Yes	No	No	1	Yes	No	No	1	No	No	No	4.13257455825806	3.045414686203	0.851524560146485	None	None	None_None
BIRC3	IL3RA	BIRC3_IL3RA	Yes	No	No	1	Yes	No	No	1	No	No	No	3.52378678321838	3.75540709495544	0.851444948650585	None	None	None_None
AKT3	TRADD	AKT3_TRADD	Yes	No	No	1	Yes	No	No	1	No	No	No	4.65310859680176	2.75430488586426	0.851365337154685	None	None	None_None
ITPR1	TUBAL3	ITPR1_TUBAL3	Yes	No	No	1	Yes	No	No	1	No	No	No	4.064621925354	3.12312364578247	0.851285725658785	None	None	None_None
GADD45A	JUN	GADD45A_JUN	Yes	No	No	1	Yes	No	No	1	No	No	No	3.03619527816772	4.3223237991333	0.851206114162885	None	None	None_None
CTSK	IL3RA	CTSK_IL3RA	Yes	No	No	1	Yes	No	No	1	No	No	No	3.5218665599823	3.75540709495544	0.851126502666985	None	None	None_None
CAPN2	SPTAN1	CAPN2_SPTAN1	Yes	No	No	1	Yes	No	No	1	No	No	No	4.25028133392334	2.90186953544617	0.851046891171085	None	None	None_None
BCL2L11	MAP3K14	BCL2L11_MAP3K14	Yes	No	No	1	Yes	No	No	1	No	No	No	3.10357570648193	4.07678318023682	0.850967279675185	None	None	None_None
ACTG1	CASP9	ACTG1_CASP9	Yes	No	No	1	Yes	No	No	1	No	No	No	3.1039035320282	4.23800277709961	0.850887668179285	None	None	None_None
APAF1	SPTAN1	APAF1_SPTAN1	Yes	No	No	1	Yes	No	No	1	No	No	No	4.24777984619141	2.90186953544617	0.850808056683385	None	None	None_None
MAPK10	TUBA3C	MAPK10_TUBA3C	Yes	No	No	1	Yes	No	No	1	No	No	No	4.12262296676636	3.20161008834839	0.850728445187485	None	None	None_None
DAXX	XIAP	DAXX_XIAP	Yes	No	No	1	Yes	No	No	1	No	No	No	3.93789267539978	3.2625162601471	0.850648833691585	None	None	None_None
AKT2	CASP7	AKT2_CASP7	Yes	No	No	1	Yes	No	No	1	No	No	No	3.41208577156067	3.87537503242493	0.850569222195685	None	None	None_None
NGF	PIK3R3	NGF_PIK3R3	Yes	No	No	1	Yes	No	No	1	No	No	No	3.0115602016449	4.34238862991333	0.850489610699785	None	None	None_None
MAPK10	RAF1	MAPK10_RAF1	Yes	No	No	1	Yes	No	No	1	No	No	No	4.12262296676636	3.045414686203	0.850409999203885	None	None	None_None
FAS	TUBA3C	FAS_TUBA3C	Yes	No	No	1	Yes	No	No	1	No	No	No	4.12012386322021	3.20161008834839	0.850330387707985	None	None	None_None
ITPR1	NRAS	ITPR1_NRAS	Yes	No	No	1	Yes	No	No	1	No	No	No	4.064621925354	3.11197686195374	0.850250776212085	None	None	None_None
ATF4	TUBA3C	ATF4_TUBA3C	Yes	No	No	1	Yes	No	No	1	No	No	No	4.11863994598389	3.20161008834839	0.850171164716185	None	None	None_None
BCL2L11	MCL1	BCL2L11_MCL1	Yes	No	No	1	Yes	No	No	1	No	No	No	3.10357570648193	4.07069635391235	0.850091553220285	None	None	None_None
DIABLO	SPTAN1	DIABLO_SPTAN1	Yes	No	No	1	Yes	No	No	1	No	No	No	4.24345827102661	2.90186953544617	0.850011941724385	None	None	None_None
EIF2AK3	PTPN13	EIF2AK3_PTPN13	Yes	No	No	1	Yes	No	No	1	No	No	No	3.83679366111755	3.44230246543884	0.849932330228485	None	None	None_None
FAS	RAF1	FAS_RAF1	Yes	No	No	1	Yes	No	No	1	No	No	No	4.12012386322021	3.045414686203	0.849852718732585	None	None	None_None
ATF4	RAF1	ATF4_RAF1	Yes	No	No	1	Yes	No	No	1	No	No	No	4.11863994598389	3.045414686203	0.849773107236685	None	None	None_None
DDIT3	NTRK1	DDIT3_NTRK1	Yes	No	No	1	Yes	No	No	1	No	No	No	3.63278985023499	3.6089768409729	0.849693495740785	None	None	None_None
CASP9	SPTAN1	CASP9_SPTAN1	Yes	No	No	1	Yes	No	No	1	No	No	No	4.23800277709961	2.90186953544617	0.849613884244885	None	None	None_None
ITPR2	PIK3R2	ITPR2_PIK3R2	Yes	No	No	1	Yes	No	No	1	No	No	No	3.69330644607544	3.53730940818787	0.849534272748985	None	None	None_None
ACTG1	ITPR1	ACTG1_ITPR1	Yes	No	No	1	Yes	No	No	1	No	No	No	3.1039035320282	4.064621925354	0.849454661253085	None	None	None_None
LMNB1	PARP2	LMNB1_PARP2	Yes	No	No	1	Yes	No	No	1	No	No	No	3.18309330940247	4.13257455825806	0.849375049757185	None	None	None_None
NTRK1	TUBA1B	NTRK1_TUBA1B	Yes	No	No	1	Yes	No	No	1	No	No	No	3.6089768409729	3.63160443305969	0.849295438261285	None	None	None_None
BCL2L11	ITPR1	BCL2L11_ITPR1	Yes	No	No	1	Yes	No	No	1	No	No	No	3.10357570648193	4.064621925354	0.849215826765385	None	None	None_None
FOS	TP53AIP1	FOS_TP53AIP1	Yes	No	No	1	Yes	No	No	1	No	No	No	3.58420848846436	3.66372513771057	0.849136215269485	None	None	None_None
TNFRSF10B	TRAF1	TNFRSF10B_TRAF1	Yes	No	No	1	Yes	No	No	1	No	No	No	3.5312647819519	3.72388768196106	0.849056603773585	None	None	None_None
FASLG	FOS	FASLG_FOS	Yes	No	No	1	Yes	No	No	1	No	No	No	3.65992879867554	3.58420848846436	0.848976992277685	None	None	None_None
ATG7	GZMB	ATG7_GZMB	No	Yes	No	1	Yes	No	No	1	Yes	No	No	4.28554344177246	2.84081816673279	0.848897380781785	None	None	None_None
BCL2L1	CAPN2	BCL2L1_CAPN2	Yes	No	No	1	Yes	No	No	1	No	No	No	2.8816614151001	4.25028133392334	0.848817769285885	None	None	None_None
LMNA	XIAP	LMNA_XIAP	Yes	No	No	1	Yes	No	No	1	No	No	No	4.03444957733154	3.2625162601471	0.848738157789985	None	None	None_None
APAF1	BCL2L1	APAF1_BCL2L1	Yes	No	No	1	Yes	No	No	1	No	No	No	4.24777984619141	2.8816614151001	0.848658546294085	None	None	None_None
GADD45A	PARP4	GADD45A_PARP4	Yes	No	No	1	Yes	No	No	1	No	No	No	3.03619527816772	4.29557991027832	0.848578934798185	None	None	None_None
MAP2K2	TUBA3C	MAP2K2_TUBA3C	Yes	No	No	1	Yes	No	No	1	No	No	No	4.10230159759521	3.20161008834839	0.848499323302285	None	None	None_None
PIK3R2	TUBA3E	PIK3R2_TUBA3E	Yes	No	No	1	Yes	No	No	1	No	No	No	3.53730940818787	3.68490433692932	0.848419711806385	None	None	None_None
LMNB1	MAPK10	LMNB1_MAPK10	Yes	No	No	1	Yes	No	No	1	No	No	No	3.18309330940247	4.12262296676636	0.848340100310485	None	None	None_None
DFFA	TUBA3C	DFFA_TUBA3C	Yes	No	No	1	Yes	No	No	1	No	No	No	4.10083198547363	3.20161008834839	0.848260488814585	None	None	None_None
CAPN2	ERN1	CAPN2_ERN1	Yes	No	No	1	Yes	No	No	1	No	No	No	4.25028133392334	2.87685704231262	0.848180877318685	None	None	None_None
JUN	NGF	JUN_NGF	Yes	No	No	1	Yes	No	No	1	No	No	No	4.3223237991333	3.0115602016449	0.848101265822785	None	None	None_None
BIRC3	TRAF1	BIRC3_TRAF1	Yes	No	No	1	Yes	No	No	1	No	No	No	3.52378678321838	3.72388768196106	0.848021654326885	None	None	None_None
BIRC2	TUBA3C	BIRC2_TUBA3C	Yes	No	No	1	Yes	No	No	1	No	No	No	4.09962606430054	3.20161008834839	0.847942042830985	None	None	None_None
CFLAR	PTPN13	CFLAR_PTPN13	Yes	No	No	1	Yes	No	No	1	No	No	No	3.76468968391419	3.44230246543884	0.847862431335085	None	None	None_None
CTSO	TUBA3C	CTSO_TUBA3C	Yes	No	No	1	Yes	No	No	1	No	No	No	4.09933948516846	3.20161008834839	0.847782819839185	None	None	None_None
CASP12	TUBA3C	CASP12_TUBA3C	Yes	No	No	1	Yes	No	No	1	No	No	No	4.09918117523193	3.20161008834839	0.847703208343285	None	None	None_None
EIF2S1	LMNA	EIF2S1_LMNA	Yes	No	No	1	Yes	No	No	1	No	No	No	3.1267032623291	4.03444957733154	0.847623596847385	None	None	None_None
FAS	LMNB1	FAS_LMNB1	Yes	No	No	1	Yes	No	No	1	No	No	No	4.12012386322021	3.18309330940247	0.847543985351485	None	None	None_None
NGF	PARP2	NGF_PARP2	Yes	No	No	1	Yes	No	No	1	No	No	No	3.0115602016449	4.13257455825806	0.847464373855585	None	None	None_None
CASP2	PARP4	CASP2_PARP4	Yes	No	No	1	Yes	No	No	1	No	No	No	2.82130241394043	4.29557991027832	0.847384762359685	None	None	None_None
CTSK	TRAF1	CTSK_TRAF1	Yes	No	No	1	Yes	No	No	1	No	No	No	3.5218665599823	3.72388768196106	0.847305150863785	None	None	None_None
BCL2L1	DIABLO	BCL2L1_DIABLO	Yes	No	No	1	Yes	No	No	1	No	No	No	2.8816614151001	4.24345827102661	0.847225539367885	None	None	None_None
ATF4	LMNB1	ATF4_LMNB1	Yes	No	No	1	Yes	No	No	1	No	No	No	4.11863994598389	3.18309330940247	0.847145927871985	None	None	None_None
TNF	TRAF1	TNF_TRAF1	Yes	No	No	1	Yes	No	No	1	No	No	No	3.4874107837677	3.72388768196106	0.847066316376085	None	None	None_None
MAP2K2	RAF1	MAP2K2_RAF1	Yes	No	No	1	Yes	No	No	1	No	No	No	4.10230159759521	3.045414686203	0.846986704880185	None	None	None_None
IL3	SPTAN1	IL3_SPTAN1	Yes	No	No	1	Yes	No	No	1	No	No	No	4.22450733184814	2.90186953544617	0.846907093384285	None	None	None_None
TNFRSF10B	TUBA3E	TNFRSF10B_TUBA3E	Yes	No	No	1	Yes	No	No	1	No	No	No	3.5312647819519	3.68490433692932	0.846827481888385	None	None	None_None
CASP3	CTSB	CASP3_CTSB	Yes	No	No	1	Yes	No	No	1	No	No	No	4.44156217575073	2.90485548973083	0.846747870392485	None	None	None_None
AKT3	MAP3K5	AKT3_MAP3K5	Yes	No	No	1	Yes	No	No	1	No	No	No	4.65310859680176	2.72347164154053	0.846668258896585	None	None	None_None
DFFA	RAF1	DFFA_RAF1	Yes	No	No	1	Yes	No	No	1	No	No	No	4.10083198547363	3.045414686203	0.846588647400685	None	None	None_None
BIRC2	RAF1	BIRC2_RAF1	Yes	No	No	1	Yes	No	No	1	No	No	No	4.09962606430054	3.045414686203	0.846509035904785	None	None	None_None
MAP2K1	XIAP	MAP2K1_XIAP	Yes	No	No	1	Yes	No	No	1	No	No	No	4.02238178253174	3.2625162601471	0.846429424408885	None	None	None_None
GADD45A	PMAIP1	GADD45A_PMAIP1	Yes	No	No	1	Yes	No	No	1	No	No	No	3.03619527816772	4.28647994995117	0.846349812912985	None	None	None_None
CTSO	RAF1	CTSO_RAF1	Yes	No	No	1	Yes	No	No	1	No	No	No	4.09933948516846	3.045414686203	0.846270201417085	None	None	None_None
CASP12	RAF1	CASP12_RAF1	Yes	No	No	1	Yes	No	No	1	No	No	No	4.09918117523193	3.045414686203	0.846190589921185	None	None	None_None
DIABLO	ERN1	DIABLO_ERN1	Yes	No	No	1	Yes	No	No	1	No	No	No	4.24345827102661	2.87685704231262	0.846110978425285	None	None	None_None
PARP3	PIK3R2	PARP3_PIK3R2	Yes	No	No	1	Yes	No	No	1	No	No	No	3.70073795318604	3.53730940818787	0.846031366929385	None	None	None_None
BCL2L1	CASP9	BCL2L1_CASP9	Yes	No	No	1	Yes	No	No	1	No	No	No	2.8816614151001	4.23800277709961	0.845951755433485	None	None	None_None
BCL2	PMAIP1	BCL2_PMAIP1	Yes	No	No	1	Yes	No	No	1	No	No	No	2.82361006736755	4.28647994995117	0.845872143937585	None	None	None_None
ATG7	BCL2	ATG7_BCL2	No	Yes	No	1	Yes	No	No	1	Yes	No	No	4.28554344177246	2.82361006736755	0.845792532441685	None	None	None_None
IL3RA	PTPN13	IL3RA_PTPN13	Yes	No	No	1	Yes	No	No	1	No	No	No	3.75540709495544	3.44230246543884	0.845712920945785	None	None	None_None
CTSB	ITPR3	CTSB_ITPR3	Yes	No	No	1	Yes	No	No	1	No	No	No	2.90485548973083	4.4349479675293	0.845633309449885	None	None	None_None
BIRC3	TUBA3E	BIRC3_TUBA3E	Yes	No	No	1	Yes	No	No	1	No	No	No	3.52378678321838	3.68490433692932	0.845553697953985	None	None	None_None
CASP2	PMAIP1	CASP2_PMAIP1	Yes	No	No	1	Yes	No	No	1	No	No	No	2.82130241394043	4.28647994995117	0.845474086458085	None	None	None_None
ATG7	CASP2	ATG7_CASP2	No	Yes	No	1	Yes	No	No	1	Yes	No	No	4.28554344177246	2.82130241394043	0.845394474962185	None	None	None_None
CTSK	TUBA3E	CTSK_TUBA3E	Yes	No	No	1	Yes	No	No	1	No	No	No	3.5218665599823	3.68490433692932	0.845314863466284	None	None	None_None
PARP3	TNFRSF10B	PARP3_TNFRSF10B	Yes	No	No	1	Yes	No	No	1	No	No	No	3.70073795318604	3.5312647819519	0.845235251970385	None	None	None_None
MAPK9	XIAP	MAPK9_XIAP	Yes	No	No	1	Yes	No	No	1	No	No	No	4.01370525360107	3.2625162601471	0.845155640474485	None	None	None_None
EIF2S1	MAP2K1	EIF2S1_MAP2K1	Yes	No	No	1	Yes	No	No	1	No	No	No	3.1267032623291	4.02238178253174	0.845076028978584	None	None	None_None
FAS	NGF	FAS_NGF	Yes	No	No	1	Yes	No	No	1	No	No	No	4.12012386322021	3.0115602016449	0.844996417482685	None	None	None_None
AKT2	EIF2AK3	AKT2_EIF2AK3	Yes	No	No	1	Yes	No	No	1	No	No	No	3.41208577156067	3.83679366111755	0.844916805986785	None	None	None_None
MAP3K5	NFKBIA	MAP3K5_NFKBIA	Yes	No	No	1	Yes	No	No	1	No	No	No	2.72347164154053	4.36564540863037	0.844837194490884	None	None	None_None
ATF4	NGF	ATF4_NGF	Yes	No	No	1	Yes	No	No	1	No	No	No	4.11863994598389	3.0115602016449	0.844757582994984	None	None	None_None
LMNB1	MAP2K2	LMNB1_MAP2K2	Yes	No	No	1	Yes	No	No	1	No	No	No	3.18309330940247	4.10230159759521	0.844677971499084	None	None	None_None
BCL2A1	CASP7	BCL2A1_CASP7	Yes	No	No	1	Yes	No	No	1	No	No	No	3.37751531600952	3.87537503242493	0.844598360003184	None	None	None_None
DDIT3	FOS	DDIT3_FOS	Yes	No	No	1	Yes	No	No	1	No	No	No	3.63278985023499	3.58420848846436	0.844518748507284	None	None	None_None
DFFA	LMNB1	DFFA_LMNB1	Yes	No	No	1	Yes	No	No	1	No	No	No	4.10083198547363	3.18309330940247	0.844439137011384	None	None	None_None
FOS	TUBA1B	FOS_TUBA1B	Yes	No	No	1	Yes	No	No	1	No	No	No	3.58420848846436	3.63160443305969	0.844359525515484	None	None	None_None
ITPR2	TNFRSF10B	ITPR2_TNFRSF10B	Yes	No	No	1	Yes	No	No	1	No	No	No	3.69330644607544	3.5312647819519	0.844279914019584	None	None	None_None
BIRC2	LMNB1	BIRC2_LMNB1	Yes	No	No	1	Yes	No	No	1	No	No	No	4.09962606430054	3.18309330940247	0.844200302523684	None	None	None_None
CTSO	LMNB1	CTSO_LMNB1	Yes	No	No	1	Yes	No	No	1	No	No	No	4.09933948516846	3.18309330940247	0.844120691027784	None	None	None_None
CASP12	LMNB1	CASP12_LMNB1	Yes	No	No	1	Yes	No	No	1	No	No	No	4.09918117523193	3.18309330940247	0.844041079531884	None	None	None_None
MAP3K14	TUBA3C	MAP3K14_TUBA3C	Yes	No	No	1	Yes	No	No	1	No	No	No	4.07678318023682	3.20161008834839	0.843961468035984	None	None	None_None
BIRC3	PARP3	BIRC3_PARP3	Yes	No	No	1	Yes	No	No	1	No	No	No	3.52378678321838	3.70073795318604	0.843881856540084	None	None	None_None
PIK3R2	TP53AIP1	PIK3R2_TP53AIP1	Yes	No	No	1	Yes	No	No	1	No	No	No	3.53730940818787	3.66372513771057	0.843802245044184	None	None	None_None
CASP3	HRAS	CASP3_HRAS	Yes	No	No	1	Yes	No	No	1	No	No	No	4.44156217575073	2.88840436935425	0.843722633548284	None	None	None_None
BCL2L11	LMNA	BCL2L11_LMNA	Yes	No	No	1	Yes	No	No	1	No	No	No	3.10357570648193	4.03444957733154	0.843643022052384	None	None	None_None
BCL2L1	IL3	BCL2L1_IL3	Yes	No	No	1	Yes	No	No	1	No	No	No	2.8816614151001	4.22450733184814	0.843563410556484	None	None	None_None
CTSK	PARP3	CTSK_PARP3	Yes	No	No	1	Yes	No	No	1	No	No	No	3.5218665599823	3.70073795318604	0.843483799060584	None	None	None_None
EIF2S1	MAPK9	EIF2S1_MAPK9	Yes	No	No	1	Yes	No	No	1	No	No	No	3.1267032623291	4.01370525360107	0.843404187564684	None	None	None_None
LMNB2	MAPK8	LMNB2_MAPK8	Yes	No	No	1	Yes	No	No	1	No	No	No	2.60762619972229	4.76709842681885	0.843324576068784	None	None	None_None
GADD45G	PMAIP1	GADD45G_PMAIP1	Yes	No	No	1	Yes	No	No	1	No	No	No	2.80645704269409	4.28647994995117	0.843244964572884	None	None	None_None
ATG7	GADD45G	ATG7_GADD45G	No	Yes	No	1	Yes	No	No	1	Yes	No	No	4.28554344177246	2.80645704269409	0.843165353076984	None	None	None_None
MCL1	TUBA3C	MCL1_TUBA3C	Yes	No	No	1	Yes	No	No	1	No	No	No	4.07069635391235	3.20161008834839	0.843085741581084	None	None	None_None
ERN1	IL3	ERN1_IL3	Yes	No	No	1	Yes	No	No	1	No	No	No	2.87685704231262	4.22450733184814	0.843006130085184	None	None	None_None
BIRC3	ITPR2	BIRC3_ITPR2	Yes	No	No	1	Yes	No	No	1	No	No	No	3.52378678321838	3.69330644607544	0.842926518589284	None	None	None_None
AKT2	CFLAR	AKT2_CFLAR	Yes	No	No	1	Yes	No	No	1	No	No	No	3.41208577156067	3.76468968391419	0.842846907093384	None	None	None_None
CTSK	ITPR2	CTSK_ITPR2	Yes	No	No	1	Yes	No	No	1	No	No	No	3.5218665599823	3.69330644607544	0.842767295597484	None	None	None_None
MAP3K14	RAF1	MAP3K14_RAF1	Yes	No	No	1	Yes	No	No	1	No	No	No	4.07678318023682	3.045414686203	0.842687684101584	None	None	None_None
AKT1	PIK3R3	AKT1_PIK3R3	Yes	No	No	1	Yes	No	No	1	No	No	No	2.96438527107239	4.34238862991333	0.842608072605684	None	None	None_None
ITPR1	TUBA3C	ITPR1_TUBA3C	Yes	No	No	1	Yes	No	No	1	No	No	No	4.064621925354	3.20161008834839	0.842528461109784	None	None	None_None
CAPN1	TUBAL3	CAPN1_TUBAL3	Yes	No	No	1	Yes	No	No	1	No	No	No	4.15465831756592	3.12312364578247	0.842448849613884	None	None	None_None
CASP3	ERN1	CASP3_ERN1	Yes	No	No	1	Yes	No	No	1	No	No	No	4.44156217575073	2.87685704231262	0.842369238117984	None	None	None_None
BCL2L11	MAP2K1	BCL2L11_MAP2K1	Yes	No	No	1	Yes	No	No	1	No	No	No	3.10357570648193	4.02238178253174	0.842289626622084	None	None	None_None
ITPR2	TNF	ITPR2_TNF	Yes	No	No	1	Yes	No	No	1	No	No	No	3.69330644607544	3.4874107837677	0.842210015126184	None	None	None_None
MCL1	RAF1	MCL1_RAF1	Yes	No	No	1	Yes	No	No	1	No	No	No	4.07069635391235	3.045414686203	0.842130403630284	None	None	None_None
BIRC2	NGF	BIRC2_NGF	Yes	No	No	1	Yes	No	No	1	No	No	No	4.09962606430054	3.0115602016449	0.842050792134384	None	None	None_None
CTSO	NGF	CTSO_NGF	Yes	No	No	1	Yes	No	No	1	No	No	No	4.09933948516846	3.0115602016449	0.841971180638484	None	None	None_None
CASP12	NGF	CASP12_NGF	Yes	No	No	1	Yes	No	No	1	No	No	No	4.09918117523193	3.0115602016449	0.841891569142584	None	None	None_None
CAPN2	GADD45A	CAPN2_GADD45A	Yes	No	No	1	Yes	No	No	1	No	No	No	4.25028133392334	3.03619527816772	0.841811957646684	None	None	None_None
FOS	NTRK1	FOS_NTRK1	Yes	No	No	1	Yes	No	No	1	No	No	No	3.58420848846436	3.6089768409729	0.841732346150784	None	None	None_None
LMNB1	MAP3K14	LMNB1_MAP3K14	Yes	No	No	1	Yes	No	No	1	No	No	No	3.18309330940247	4.07678318023682	0.841652734654884	None	None	None_None
APAF1	GADD45A	APAF1_GADD45A	Yes	No	No	1	Yes	No	No	1	No	No	No	4.24777984619141	3.03619527816772	0.841573123158984	None	None	None_None
ITPR1	RAF1	ITPR1_RAF1	Yes	No	No	1	Yes	No	No	1	No	No	No	4.064621925354	3.045414686203	0.841493511663084	None	None	None_None
FASLG	PIK3R2	FASLG_PIK3R2	Yes	No	No	1	Yes	No	No	1	No	No	No	3.65992879867554	3.53730940818787	0.841413900167184	None	None	None_None
TNF	TUBA3E	TNF_TUBA3E	Yes	No	No	1	Yes	No	No	1	No	No	No	3.4874107837677	3.68490433692932	0.841334288671284	None	None	None_None
BCL2L11	MAPK9	BCL2L11_MAPK9	Yes	No	No	1	Yes	No	No	1	No	No	No	3.10357570648193	4.01370525360107	0.841254677175384	None	None	None_None
BAK1	XIAP	BAK1_XIAP	Yes	No	No	1	Yes	No	No	1	No	No	No	3.9797146320343	3.2625162601471	0.841175065679484	None	None	None_None
DIABLO	GADD45A	DIABLO_GADD45A	Yes	No	No	1	Yes	No	No	1	No	No	No	4.24345827102661	3.03619527816772	0.841095454183584	None	None	None_None
CAPN1	NRAS	CAPN1_NRAS	Yes	No	No	1	Yes	No	No	1	No	No	No	4.15465831756592	3.11197686195374	0.841015842687684	None	None	None_None
[truncated: 10,092 more rows]

## Sheet: Supplementary Table 2
Supplementary Table 2: Model predictions and validations for selected gene pairs.
Gene_A	Gene_B	Gene_Pair	Gene_A_Apoptosis?	Gene_A_Autosis?	Gene_A_Mitotic_CD?	Gene_A_Num_Pathways	Gene_B_Apoptosis?	Gene_B_Autosis?	Gene_B_Mitotic_CD?	Gene_B_Num_Pathways	Any Crosstalk?	Within 22Rv1 Data (1225 pairs)?	Within Top3% (88) Gene Pairs?	Gene 1 SL Connectivity	Gene 2 SL Connectivity	SL Prediction Score	SL Pair Selection Criteria	SL Pair Selection Type	SL Pair Selection Criteria+Type	Predicted SL	Validated SL
AKT3	MAPK8	AKT3|MAPK8	Yes	No	No	1	Yes	No	No	1	No	Yes	No	4.65311	4.7671	1	TopSelection	Apoptosis/Apoptosis	TopSelection_Apoptosis/Apoptosis	TRUE	TRUE
CASP6	MAPK8	CASP6|MAPK8	Yes	No	No	1	Yes	No	No	1	No	No	No	4.55593	4.7671	0.99992	TopSelection	Apoptosis/Apoptosis	TopSelection_Apoptosis/Apoptosis	TRUE	TRUE
AKT3	CASP6	AKT3|CASP6	Yes	No	No	1	Yes	No	No	1	No	No	No	4.65311	4.55593	0.999841	TopSelection	Apoptosis/Apoptosis	TopSelection_Apoptosis/Apoptosis	TRUE	TRUE
CASP3	MAPK8	CASP3|MAPK8	Yes	No	No	1	Yes	No	No	1	No	No	No	4.44156	4.7671	0.999761	TopSelection	Apoptosis/Apoptosis	TopSelection_Apoptosis/Apoptosis	TRUE	FALSE
ITPR3	MAPK8	ITPR3|MAPK8	Yes	No	No	1	Yes	No	No	1	No	No	No	4.43495	4.7671	0.999682	TopSelection	Apoptosis/Apoptosis	TopSelection_Apoptosis/Apoptosis	TRUE	FALSE
MAPK8	PIK3R3	MAPK8|PIK3R3	Yes	No	No	1	Yes	No	No	1	No	No	No	4.7671	4.34239	0.999602	TopSelection	Apoptosis/Apoptosis	TopSelection_Apoptosis/Apoptosis	TRUE	FALSE
JUN	MAPK8	JUN|MAPK8	Yes	No	No	1	Yes	No	No	1	No	Yes	No	4.32232	4.7671	0.999522	TopSelection	Apoptosis/Apoptosis	TopSelection_Apoptosis/Apoptosis	TRUE	FALSE
MAPK8	NFKBIA	MAPK8|NFKBIA	Yes	No	No	1	Yes	No	No	1	No	No	No	4.7671	4.36565	0.999443	TopSelection	Apoptosis/Apoptosis	TopSelection_Apoptosis/Apoptosis	TRUE	FALSE
AKT3	CASP3	AKT3|CASP3	Yes	No	No	1	Yes	No	No	1	No	No	No	4.65311	4.44156	0.999363	TopSelection	Apoptosis/Apoptosis	TopSelection_Apoptosis/Apoptosis	TRUE	TRUE
AKT3	ITPR3	AKT3|ITPR3	Yes	No	No	1	Yes	No	No	1	No	No	No	4.65311	4.43495	0.999283	TopSelection	Apoptosis/Apoptosis	TopSelection_Apoptosis/Apoptosis	TRUE	TRUE
APAF1	MAPK8	APAF1|MAPK8	Yes	No	No	1	Yes	No	No	1	No	No	No	4.24778	4.7671	0.999204	TopSelection	Apoptosis/Apoptosis	TopSelection_Apoptosis/Apoptosis	TRUE	FALSE
MAPK8	PARP4	MAPK8|PARP4	Yes	No	No	1	Yes	No	No	1	No	No	No	4.7671	4.29558	0.999124	TopSelection	Apoptosis/Apoptosis	TopSelection_Apoptosis/Apoptosis	TRUE	FALSE
MAPK8	PMAIP1	MAPK8|PMAIP1	Yes	No	No	1	Yes	No	No	1	No	No	No	4.7671	4.28648	0.999045	TopSelection	Apoptosis/Apoptosis	TopSelection_Apoptosis/Apoptosis	TRUE	FALSE
ATG7	MAPK8	ATG7|MAPK8	No	Yes	No	1	Yes	No	No	1	Yes	No	No	4.28554	4.7671	0.998965	TopSelection	Apoptosis/Autosis	TopSelection_Apoptosis/Autosis	TRUE	FALSE
CASP3	CASP6	CASP3|CASP6	Yes	No	No	1	Yes	No	No	1	No	No	No	4.44156	4.55593	0.998885	TopSelection	Apoptosis/Apoptosis	TopSelection_Apoptosis/Apoptosis	TRUE	TRUE
CASP6	ITPR3	CASP6|ITPR3	Yes	No	No	1	Yes	No	No	1	No	No	No	4.55593	4.43495	0.998806	TopSelection	Apoptosis/Apoptosis	TopSelection_Apoptosis/Apoptosis	TRUE	FALSE
AKT3	NFKBIA	AKT3|NFKBIA	Yes	No	No	1	Yes	No	No	1	No	No	No	4.65311	4.36565	0.998726	TopSelection	Apoptosis/Apoptosis	TopSelection_Apoptosis/Apoptosis	TRUE	TRUE
CAPN2	MAPK8	CAPN2|MAPK8	Yes	No	No	1	Yes	No	No	1	No	No	No	4.25028	4.7671	0.998647	TopSelection	Apoptosis/Apoptosis	TopSelection_Apoptosis/Apoptosis	TRUE	FALSE
AKT3	PIK3R3	AKT3|PIK3R3	Yes	No	No	1	Yes	No	No	1	No	No	No	4.65311	4.34239	0.998567	TopSelection	Apoptosis/Apoptosis	TopSelection_Apoptosis/Apoptosis	TRUE	FALSE
DIABLO	MAPK8	DIABLO|MAPK8	Yes	No	No	1	Yes	No	No	1	No	No	No	4.24346	4.7671	0.998487	TopSelection	Apoptosis/Apoptosis	TopSelection_Apoptosis/Apoptosis	TRUE	FALSE
CAPN1	MAPK8	CAPN1|MAPK8	Yes	No	No	1	Yes	No	No	1	No	No	No	4.15466	4.7671	0.998408	TopSelection	Apoptosis/Apoptosis	TopSelection_Apoptosis/Apoptosis	TRUE	FALSE
CASP9	MAPK8	CASP9|MAPK8	Yes	No	No	1	Yes	No	No	1	No	No	No	4.238	4.7671	0.998328	TopSelection	Apoptosis/Apoptosis	TopSelection_Apoptosis/Apoptosis	TRUE	FALSE
AKT3	JUN	AKT3|JUN	Yes	No	No	1	Yes	No	No	1	No	Yes	No	4.65311	4.32232	0.998249	TopSelection	Apoptosis/Apoptosis	TopSelection_Apoptosis/Apoptosis	TRUE	TRUE
IL3	MAPK8	IL3|MAPK8	Yes	No	No	1	Yes	No	No	1	No	No	No	4.22451	4.7671	0.998169	TopSelection	Apoptosis/Apoptosis	TopSelection_Apoptosis/Apoptosis	TRUE	TRUE
MAPK10	MAPK8	MAPK10|MAPK8	Yes	No	No	1	Yes	No	No	1	No	No	No	4.12262	4.7671	0.998089	TopSelection	Apoptosis/Apoptosis	TopSelection_Apoptosis/Apoptosis	TRUE	FALSE
CASP6	NFKBIA	CASP6|NFKBIA	Yes	No	No	1	Yes	No	No	1	No	No	No	4.55593	4.36565	0.99801	TopSelection	Apoptosis/Apoptosis	TopSelection_Apoptosis/Apoptosis	TRUE	TRUE
AKT3	PARP4	AKT3|PARP4	Yes	No	No	1	Yes	No	No	1	No	No	No	4.65311	4.29558	0.99793	TopSelection	Apoptosis/Apoptosis	TopSelection_Apoptosis/Apoptosis	TRUE	TRUE
MAP2K2	MAPK8	MAP2K2|MAPK8	Yes	No	No	1	Yes	No	No	1	No	No	No	4.1023	4.7671	0.99785	TopSelection	Apoptosis/Apoptosis	TopSelection_Apoptosis/Apoptosis	TRUE	FALSE
DFFA	MAPK8	DFFA|MAPK8	Yes	No	No	1	Yes	No	No	1	No	No	No	4.10083	4.7671	0.997771	TopSelection	Apoptosis/Apoptosis	TopSelection_Apoptosis/Apoptosis	TRUE	TRUE
CASP6	PIK3R3	CASP6|PIK3R3	Yes	No	No	1	Yes	No	No	1	No	No	No	4.55593	4.34239	0.997691	TopSelection	Apoptosis/Apoptosis	TopSelection_Apoptosis/Apoptosis	TRUE	FALSE
AKT3	PMAIP1	AKT3|PMAIP1	Yes	No	No	1	Yes	No	No	1	No	No	No	4.65311	4.28648	0.997612	TopSelection	Apoptosis/Apoptosis	TopSelection_Apoptosis/Apoptosis	TRUE	TRUE
AKT3	ATG7	AKT3|ATG7	Yes	No	No	1	No	Yes	No	1	Yes	No	No	4.65311	4.28554	0.997532	TopSelection	Apoptosis/Autosis	TopSelection_Apoptosis/Autosis	TRUE	TRUE
MAP3K14	MAPK8	MAP3K14|MAPK8	Yes	No	No	1	Yes	No	No	1	No	No	No	4.07678	4.7671	0.997452	TopSelection	Apoptosis/Apoptosis	TopSelection_Apoptosis/Apoptosis	TRUE	TRUE
CASP6	JUN	CASP6|JUN	Yes	No	No	1	Yes	No	No	1	No	No	No	4.55593	4.32232	0.997373	TopSelection	Apoptosis/Apoptosis	TopSelection_Apoptosis/Apoptosis	TRUE	TRUE
MAPK8	MCL1	MAPK8|MCL1	Yes	No	No	1	Yes	No	No	1	No	No	No	4.7671	4.0707	0.997293	TopSelection	Apoptosis/Apoptosis	TopSelection_Apoptosis/Apoptosis	TRUE	FALSE
CASP3	ITPR3	CASP3|ITPR3	Yes	No	No	1	Yes	No	No	1	No	No	No	4.44156	4.43495	0.997214	TopSelection	Apoptosis/Apoptosis	TopSelection_Apoptosis/Apoptosis	TRUE	FALSE
AKT3	CAPN2	AKT3|CAPN2	Yes	No	No	1	Yes	No	No	1	No	No	No	4.65311	4.25028	0.997134	TopSelection	Apoptosis/Apoptosis	TopSelection_Apoptosis/Apoptosis	TRUE	FALSE
CASP6	PARP4	CASP6|PARP4	Yes	No	No	1	Yes	No	No	1	No	No	No	4.55593	4.29558	0.997054	TopSelection	Apoptosis/Apoptosis	TopSelection_Apoptosis/Apoptosis	TRUE	TRUE
AKT3	APAF1	AKT3|APAF1	Yes	No	No	1	Yes	No	No	1	No	No	No	4.65311	4.24778	0.996975	TopSelection	Apoptosis/Apoptosis	TopSelection_Apoptosis/Apoptosis	TRUE	FALSE
AKT3	DIABLO	AKT3|DIABLO	Yes	No	No	1	Yes	No	No	1	No	No	No	4.65311	4.24346	0.996895	TopSelection	Apoptosis/Apoptosis	TopSelection_Apoptosis/Apoptosis	TRUE	TRUE
CASP6	PMAIP1	CASP6|PMAIP1	Yes	No	No	1	Yes	No	No	1	No	No	No	4.55593	4.28648	0.996816	TopSelection	Apoptosis/Apoptosis	TopSelection_Apoptosis/Apoptosis	TRUE	TRUE
ATG7	CASP6	ATG7|CASP6	No	Yes	No	1	Yes	No	No	1	Yes	No	No	4.28554	4.55593	0.996736	TopSelection	Apoptosis/Autosis	TopSelection_Apoptosis/Autosis	TRUE	TRUE
AKT3	CASP9	AKT3|CASP9	Yes	No	No	1	Yes	No	No	1	No	No	No	4.65311	4.238	0.996656	TopSelection	Apoptosis/Apoptosis	TopSelection_Apoptosis/Apoptosis	TRUE	TRUE
LMNA	MAPK8	LMNA|MAPK8	Yes	No	No	1	Yes	No	No	1	No	No	No	4.03445	4.7671	0.996577	TopSelection	Apoptosis/Apoptosis	TopSelection_Apoptosis/Apoptosis	TRUE	FALSE
MAPK8	PARP2	MAPK8|PARP2	Yes	No	No	1	Yes	No	No	1	No	No	No	4.7671	4.13257	0.996497	TopSelection	Apoptosis/Apoptosis	TopSelection_Apoptosis/Apoptosis	TRUE	FALSE
MAP2K1	MAPK8	MAP2K1|MAPK8	Yes	No	No	1	Yes	No	No	1	No	Yes	Yes	4.02238	4.7671	0.996417	TopSelection	Apoptosis/Apoptosis	TopSelection_Apoptosis/Apoptosis	TRUE	TRUE
AKT3	IL3	AKT3|IL3	Yes	No	No	1	Yes	No	No	1	No	No	No	4.65311	4.22451	0.996338	TopSelection	Apoptosis/Apoptosis	TopSelection_Apoptosis/Apoptosis	TRUE	TRUE
MAPK8	MAPK9	MAPK8|MAPK9	Yes	No	No	1	Yes	No	No	1	No	No	No	4.7671	4.01371	0.996258	TopSelection	Apoptosis/Apoptosis	TopSelection_Apoptosis/Apoptosis	TRUE	FALSE
FAS	MAPK8	FAS|MAPK8	Yes	No	No	1	Yes	No	No	1	No	No	No	4.12012	4.7671	0.996179	TopSelection	Apoptosis/Apoptosis	TopSelection_Apoptosis/Apoptosis	TRUE	FALSE
ATF4	MAPK8	ATF4|MAPK8	Yes	No	No	1	Yes	No	No	1	No	No	No	4.11864	4.7671	0.996099	TopSelection	Apoptosis/Apoptosis	TopSelection_Apoptosis/Apoptosis	TRUE	TRUE
CAPN2	CASP6	CAPN2|CASP6	Yes	No	No	1	Yes	No	No	1	No	No	No	4.25028	4.55593	0.996019	TopSelection	Apoptosis/Apoptosis	TopSelection_Apoptosis/Apoptosis	TRUE	FALSE
APAF1	CASP6	APAF1|CASP6	Yes	No	No	1	Yes	No	No	1	No	No	No	4.24778	4.55593	0.99594	TopSelection	Apoptosis/Apoptosis	TopSelection_Apoptosis/Apoptosis	TRUE	FALSE
CASP6	DIABLO	CASP6|DIABLO	Yes	No	No	1	Yes	No	No	1	No	No	No	4.55593	4.24346	0.99586	TopSelection	Apoptosis/Apoptosis	TopSelection_Apoptosis/Apoptosis	TRUE	FALSE
CASP6	CASP9	CASP6|CASP9	Yes	No	No	1	Yes	No	No	1	No	No	No	4.55593	4.238	0.995781	TopSelection	Apoptosis/Apoptosis	TopSelection_Apoptosis/Apoptosis	TRUE	TRUE
AKT3	MAPK10	AKT3|MAPK10	Yes	No	No	1	Yes	No	No	1	No	No	No	4.65311	4.12262	0.995701	TopSelection	Apoptosis/Apoptosis	TopSelection_Apoptosis/Apoptosis	TRUE	FALSE
BIRC2	MAPK8	BIRC2|MAPK8	Yes	No	No	1	Yes	No	No	1	No	No	No	4.09963	4.7671	0.995621	TopSelection	Apoptosis/Apoptosis	TopSelection_Apoptosis/Apoptosis	TRUE	TRUE
CTSO	MAPK8	CTSO|MAPK8	Yes	No	No	1	Yes	No	No	1	No	No	No	4.09934	4.7671	0.995542	TopSelection	Apoptosis/Apoptosis	TopSelection_Apoptosis/Apoptosis	TRUE	TRUE
CASP12	MAPK8	CASP12|MAPK8	Yes	No	No	1	Yes	No	No	1	No	No	No	4.09918	4.7671	0.995462	TopSelection	Apoptosis/Apoptosis	TopSelection_Apoptosis/Apoptosis	TRUE	FALSE
BAK1	MAPK8	BAK1|MAPK8	Yes	No	No	1	Yes	No	No	1	No	No	No	3.97971	4.7671	0.995383	TopSelection	Apoptosis/Apoptosis	TopSelection_Apoptosis/Apoptosis	TRUE	FALSE
CASP6	IL3	CASP6|IL3	Yes	No	No	1	Yes	No	No	1	No	No	No	4.55593	4.22451	0.995303	TopSelection	Apoptosis/Apoptosis	TopSelection_Apoptosis/Apoptosis	TRUE	TRUE
ITPR3	NFKBIA	ITPR3|NFKBIA	Yes	No	No	1	Yes	No	No	1	No	No	No	4.43495	4.36565	0.995223	TopSelection	Apoptosis/Apoptosis	TopSelection_Apoptosis/Apoptosis	TRUE	TRUE
CASP3	NFKBIA	CASP3|NFKBIA	Yes	No	No	1	Yes	No	No	1	No	No	No	4.44156	4.36565	0.995144	TopSelection	Apoptosis/Apoptosis	TopSelection_Apoptosis/Apoptosis	TRUE	FALSE
AKT3	MAP2K2	AKT3|MAP2K2	Yes	No	No	1	Yes	No	No	1	No	No	No	4.65311	4.1023	0.995064	TopSelection	Apoptosis/Apoptosis	TopSelection_Apoptosis/Apoptosis	TRUE	FALSE
CASP3	PIK3R3	CASP3|PIK3R3	Yes	No	No	1	Yes	No	No	1	No	No	No	4.44156	4.34239	0.994984	TopSelection	Apoptosis/Apoptosis	TopSelection_Apoptosis/Apoptosis	TRUE	TRUE
ITPR3	PIK3R3	ITPR3|PIK3R3	Yes	No	No	1	Yes	No	No	1	No	No	No	4.43495	4.34239	0.994905	TopSelection	Apoptosis/Apoptosis	TopSelection_Apoptosis/Apoptosis	TRUE	FALSE
ITPR1	MAPK8	ITPR1|MAPK8	Yes	No	No	1	Yes	No	No	1	No	No	No	4.06462	4.7671	0.994825	TopSelection	Apoptosis/Apoptosis	TopSelection_Apoptosis/Apoptosis	TRUE	FALSE
AKT3	MAP3K14	AKT3|MAP3K14	Yes	No	No	1	Yes	No	No	1	No	No	No	4.65311	4.07678	0.994746	TopSelection	Apoptosis/Apoptosis	TopSelection_Apoptosis/Apoptosis	TRUE	TRUE
CASP3	JUN	CASP3|JUN	Yes	No	No	1	Yes	No	No	1	No	No	No	4.44156	4.32232	0.994666	TopSelection	Apoptosis/Apoptosis	TopSelection_Apoptosis/Apoptosis	TRUE	FALSE
MAPK8	TNFRSF10A	MAPK8|TNFRSF10A	Yes	No	No	1	Yes	No	No	1	No	No	No	4.7671	3.93965	0.994586	TopSelection	Apoptosis/Apoptosis	TopSelection_Apoptosis/Apoptosis	TRUE	TRUE
AKT3	CAPN1	AKT3|CAPN1	Yes	No	No	1	Yes	No	No	1	No	No	No	4.65311	4.15466	0.994507	TopSelection	Apoptosis/Apoptosis	TopSelection_Apoptosis/Apoptosis	TRUE	FALSE
AKT3	MCL1	AKT3|MCL1	Yes	No	No	1	Yes	No	No	1	No	No	No	4.65311	4.0707	0.994427	TopSelection	Apoptosis/Apoptosis	TopSelection_Apoptosis/Apoptosis	TRUE	FALSE
ITPR3	JUN	ITPR3|JUN	Yes	No	No	1	Yes	No	No	1	No	No	No	4.43495	4.32232	0.994348	TopSelection	Apoptosis/Apoptosis	TopSelection_Apoptosis/Apoptosis	TRUE	FALSE
AKT3	PARP2	AKT3|PARP2	Yes	No	No	1	Yes	No	No	1	No	No	No	4.65311	4.13257	0.994268	TopSelection	Apoptosis/Apoptosis	TopSelection_Apoptosis/Apoptosis	TRUE	TRUE
CAPN1	CASP6	CAPN1|CASP6	Yes	No	No	1	Yes	No	No	1	No	No	No	4.15466	4.55593	0.994188	TopSelection	Apoptosis/Apoptosis	TopSelection_Apoptosis/Apoptosis	TRUE	FALSE
ITPR3	PARP4	ITPR3|PARP4	Yes	No	No	1	Yes	No	No	1	No	No	No	4.43495	4.29558	0.994109	TopSelection	Apoptosis/Apoptosis	TopSelection_Apoptosis/Apoptosis	TRUE	FALSE
ITPR3	PMAIP1	ITPR3|PMAIP1	Yes	No	No	1	Yes	No	No	1	No	No	No	4.43495	4.28648	0.994029	TopSelection	Apoptosis/Apoptosis	TopSelection_Apoptosis/Apoptosis	TRUE	FALSE
AKT3	FAS	AKT3|FAS	Yes	No	No	1	Yes	No	No	1	No	No	No	4.65311	4.12012	0.99395	TopSelection	Apoptosis/Apoptosis	TopSelection_Apoptosis/Apoptosis	TRUE	FALSE
ATG7	ITPR3	ATG7|ITPR3	No	Yes	No	1	Yes	No	No	1	Yes	No	No	4.28554	4.43495	0.99387	TopSelection	Apoptosis/Autosis	TopSelection_Apoptosis/Autosis	TRUE	FALSE
AKT3	ATF4	AKT3|ATF4	Yes	No	No	1	Yes	No	No	1	No	No	No	4.65311	4.11864	0.99379	TopSelection	Apoptosis/Apoptosis	TopSelection_Apoptosis/Apoptosis	TRUE	TRUE
CASP3	PARP4	CASP3|PARP4	Yes	No	No	1	Yes	No	No	1	No	No	No	4.44156	4.29558	0.993711	TopSelection	Apoptosis/Apoptosis	TopSelection_Apoptosis/Apoptosis	TRUE	FALSE
CASP6	PARP2	CASP6|PARP2	Yes	No	No	1	Yes	No	No	1	No	No	No	4.55593	4.13257	0.993631	TopSelection	Apoptosis/Apoptosis	TopSelection_Apoptosis/Apoptosis	TRUE	FALSE
AKT3	MAPK9	AKT3|MAPK9	Yes	No	No	1	Yes	No	No	1	No	No	No	4.65311	4.01371	0.993551	TopSelection	Apoptosis/Apoptosis	TopSelection_Apoptosis/Apoptosis	TRUE	TRUE
CASP3	PMAIP1	CASP3|PMAIP1	Yes	No	No	1	Yes	No	No	1	No	No	No	4.44156	4.28648	0.993472	TopSelection	Apoptosis/Apoptosis	TopSelection_Apoptosis/Apoptosis	TRUE	FALSE
ATG7	CASP3	ATG7|CASP3	No	Yes	No	1	Yes	No	No	1	Yes	No	No	4.28554	4.44156	0.993392	TopSelection	Apoptosis/Autosis	TopSelection_Apoptosis/Autosis	TRUE	FALSE
CASP6	MAPK10	CASP6|MAPK10	Yes	No	No	1	Yes	No	No	1	No	No	No	4.55593	4.12262	0.993313	TopSelection	Apoptosis/Apoptosis	TopSelection_Apoptosis/Apoptosis	TRUE	TRUE
AKT3	DFFA	AKT3|DFFA	Yes	No	No	1	Yes	No	No	1	No	No	No	4.65311	4.10083	0.993233	TopSelection	Apoptosis/Apoptosis	TopSelection_Apoptosis/Apoptosis	TRUE	TRUE
AKT3	BIRC2	AKT3|BIRC2	Yes	No	No	1	Yes	No	No	1	No	No	No	4.65311	4.09963	0.993153	TopSelection	Apoptosis/Apoptosis	TopSelection_Apoptosis/Apoptosis	TRUE	TRUE
NFKBIA	PIK3R3	NFKBIA|PIK3R3	Yes	No	No	1	Yes	No	No	1	No	No	No	4.36565	4.34239	0.993074	TopSelection	Apoptosis/Apoptosis	TopSelection_Apoptosis/Apoptosis	TRUE	FALSE
AKT3	CTSO	AKT3|CTSO	Yes	No	No	1	Yes	No	No	1	No	No	No	4.65311	4.09934	0.992994	TopSelection	Apoptosis/Apoptosis	TopSelection_Apoptosis/Apoptosis	TRUE	TRUE
CASP6	FAS	CASP6|FAS	Yes	No	No	1	Yes	No	No	1	No	No	No	4.55593	4.12012	0.992915	TopSelection	Apoptosis/Apoptosis	TopSelection_Apoptosis/Apoptosis	TRUE	FALSE
AKT3	CASP12	AKT3|CASP12	Yes	No	No	1	Yes	No	No	1	No	No	No	4.65311	4.09918	0.992835	TopSelection	Apoptosis/Apoptosis	TopSelection_Apoptosis/Apoptosis	TRUE	FALSE
ATF4	CASP6	ATF4|CASP6	Yes	No	No	1	Yes	No	No	1	No	No	No	4.11864	4.55593	0.992755	TopSelection	Apoptosis/Apoptosis	TopSelection_Apoptosis/Apoptosis	TRUE	FALSE
APAF1	CASP3	APAF1|CASP3	Yes	No	No	1	Yes	No	No	1	No	No	No	4.24778	4.44156	0.992676	TopSelection	Apoptosis/Apoptosis	TopSelection_Apoptosis/Apoptosis	TRUE	FALSE
CAPN2	ITPR3	CAPN2|ITPR3	Yes	No	No	1	Yes	No	No	1	No	No	No	4.25028	4.43495	0.992596	TopSelection	Apoptosis/Apoptosis	TopSelection_Apoptosis/Apoptosis	TRUE	FALSE
APAF1	ITPR3	APAF1|ITPR3	Yes	No	No	1	Yes	No	No	1	No	No	No	4.24778	4.43495	0.992517	TopSelection	Apoptosis/Apoptosis	TopSelection_Apoptosis/Apoptosis	TRUE	FALSE
CASP6	MAP2K2	CASP6|MAP2K2	Yes	No	No	1	Yes	No	No	1	No	No	No	4.55593	4.1023	0.992437	TopSelection	Apoptosis/Apoptosis	TopSelection_Apoptosis/Apoptosis	TRUE	TRUE
DIABLO	ITPR3	DIABLO|ITPR3	Yes	No	No	1	Yes	No	No	1	No	No	No	4.24346	4.43495	0.992357	TopSelection	Apoptosis/Apoptosis	TopSelection_Apoptosis/Apoptosis	TRUE	FALSE
CASP6	DFFA	CASP6|DFFA	Yes	No	No	1	Yes	No	No	1	No	No	No	4.55593	4.10083	0.992278	TopSelection	Apoptosis/Apoptosis	TopSelection_Apoptosis/Apoptosis	TRUE	TRUE
JUN	NFKBIA	JUN|NFKBIA	Yes	No	No	1	Yes	No	No	1	No	No	No	4.32232	4.36565	0.992198	TopSelection	Apoptosis/Apoptosis	TopSelection_Apoptosis/Apoptosis	TRUE	TRUE
BIRC2	CASP6	BIRC2|CASP6	Yes	No	No	1	Yes	No	No	1	No	No	No	4.09963	4.55593	0.992118	TopSelection	Apoptosis/Apoptosis	TopSelection_Apoptosis/Apoptosis	TRUE	TRUE
CASP6	CTSO	CASP6|CTSO	Yes	No	No	1	Yes	No	No	1	No	No	No	4.55593	4.09934	0.992039	TopSelection	Apoptosis/Apoptosis	TopSelection_Apoptosis/Apoptosis	TRUE	TRUE
CASP12	CASP6	CASP12|CASP6	Yes	No	No	1	Yes	No	No	1	No	No	No	4.09918	4.55593	0.991959	TopSelection	Apoptosis/Apoptosis	TopSelection_Apoptosis/Apoptosis	TRUE	FALSE
CASP9	ITPR3	CASP9|ITPR3	Yes	No	No	1	Yes	No	No	1	No	No	No	4.238	4.43495	0.99188	TopSelection	Apoptosis/Apoptosis	TopSelection_Apoptosis/Apoptosis	TRUE	FALSE
BAD	MAPK8	BAD|MAPK8	Yes	No	No	1	Yes	No	No	1	No	No	No	3.98051	4.7671	0.9918	TopSelection	Apoptosis/Apoptosis	TopSelection_Apoptosis/Apoptosis	TRUE	FALSE
CAPN2	CASP3	CAPN2|CASP3	Yes	No	No	1	Yes	No	No	1	No	No	No	4.25028	4.44156	0.99172	TopSelection	Apoptosis/Apoptosis	TopSelection_Apoptosis/Apoptosis	TRUE	FALSE
GADD45B	MAPK8	GADD45B|MAPK8	Yes	No	No	1	Yes	No	No	1	No	No	No	3.97105	4.7671	0.991641	TopSelection	Apoptosis/Apoptosis	TopSelection_Apoptosis/Apoptosis	TRUE	FALSE
IL3	ITPR3	IL3|ITPR3	Yes	No	No	1	Yes	No	No	1	No	No	No	4.22451	4.43495	0.991561	TopSelection	Apoptosis/Apoptosis	TopSelection_Apoptosis/Apoptosis	TRUE	FALSE
AKT3	ITPR1	AKT3|ITPR1	Yes	No	No	1	Yes	No	No	1	No	No	No	4.65311	4.06462	0.991482	TopSelection	Apoptosis/Apoptosis	TopSelection_Apoptosis/Apoptosis	TRUE	TRUE
CASP3	DIABLO	CASP3|DIABLO	Yes	No	No	1	Yes	No	No	1	No	No	No	4.44156	4.24346	0.991402	TopSelection	Apoptosis/Apoptosis	TopSelection_Apoptosis/Apoptosis	TRUE	FALSE
CASP6	MAP3K14	CASP6|MAP3K14	Yes	No	No	1	Yes	No	No	1	No	No	No	4.55593	4.07678	0.991322	TopSelection	Apoptosis/Apoptosis	TopSelection_Apoptosis/Apoptosis	TRUE	TRUE
NFKBIA	PARP4	NFKBIA|PARP4	Yes	No	No	1	Yes	No	No	1	No	No	No	4.36565	4.29558	0.991243	TopSelection	Apoptosis/Apoptosis	TopSelection_Apoptosis/Apoptosis	TRUE	TRUE
CASP6	MCL1	CASP6|MCL1	Yes	No	No	1	Yes	No	No	1	No	No	No	4.55593	4.0707	0.991163	TopSelection	Apoptosis/Apoptosis	TopSelection_Apoptosis/Apoptosis	TRUE	FALSE
CASP3	CASP9	CASP3|CASP9	Yes	No	No	1	Yes	No	No	1	No	No	No	4.44156	4.238	0.991084	TopSelection	Apoptosis/Apoptosis	TopSelection_Apoptosis/Apoptosis	TRUE	FALSE
JUN	PIK3R3	JUN|PIK3R3	Yes	No	No	1	Yes	No	No	1	No	No	No	4.32232	4.34239	0.991004	TopSelection	Apoptosis/Apoptosis	TopSelection_Apoptosis/Apoptosis	TRUE	FALSE
CASP6	ITPR1	CASP6|ITPR1	Yes	No	No	1	Yes	No	No	1	No	No	No	4.55593	4.06462	0.990924	TopSelection	Apoptosis/Apoptosis	TopSelection_Apoptosis/Apoptosis	TRUE	FALSE
CASP3	IL3	CASP3|IL3	Yes	No	No	1	Yes	No	No	1	No	No	No	4.44156	4.22451	0.990845	TopSelection	Apoptosis/Apoptosis	TopSelection_Apoptosis/Apoptosis	TRUE	FALSE
NFKBIA	PMAIP1	NFKBIA|PMAIP1	Yes	No	No	1	Yes	No	No	1	No	No	No	4.36565	4.28648	0.990765	TopSelection	Apoptosis/Apoptosis	TopSelection_Apoptosis/Apoptosis	TRUE	FALSE
ATG7	NFKBIA	ATG7|NFKBIA	No	Yes	No	1	Yes	No	No	1	Yes	No	No	4.28554	4.36565	0.990685	TopSelection	Apoptosis/Autosis	TopSelection_Apoptosis/Autosis	TRUE	FALSE
DAXX	MAPK8	DAXX|MAPK8	Yes	No	No	1	Yes	No	No	1	No	No	No	3.93789	4.7671	0.990606	TopSelection	Apoptosis/Apoptosis	TopSelection_Apoptosis/Apoptosis	TRUE	TRUE
AKT3	LMNA	AKT3|LMNA	Yes	No	No	1	Yes	No	No	1	No	No	No	4.65311	4.03445	0.990526	TopSelection	Apoptosis/Apoptosis	TopSelection_Apoptosis/Apoptosis	TRUE	FALSE
PARP4	PIK3R3	PARP4|PIK3R3	Yes	No	No	1	Yes	No	No	1	No	No	No	4.29558	4.34239	0.990447	TopSelection	Apoptosis/Apoptosis	TopSelection_Apoptosis/Apoptosis	TRUE	FALSE
CASP6	LMNA	CASP6|LMNA	Yes	No	No	1	Yes	No	No	1	No	No	No	4.55593	4.03445	0.990367	TopSelection	Apoptosis/Apoptosis	TopSelection_Apoptosis/Apoptosis	TRUE	FALSE
AKT3	MAP2K1	AKT3|MAP2K1	Yes	No	No	1	Yes	No	No	1	No	Yes	No	4.65311	4.02238	0.990287	TopSelection	Apoptosis/Apoptosis	TopSelection_Apoptosis/Apoptosis	TRUE	TRUE
CAPN2	NFKBIA	CAPN2|NFKBIA	Yes	No	No	1	Yes	No	No	1	No	No	No	4.25028	4.36565	0.990208	TopSelection	Apoptosis/Apoptosis	TopSelection_Apoptosis/Apoptosis	TRUE	FALSE
PIK3R3	PMAIP1	PIK3R3|PMAIP1	Yes	No	No	1	Yes	No	No	1	No	No	No	4.34239	4.28648	0.990128	TopSelection	Apoptosis/Apoptosis	TopSelection_Apoptosis/Apoptosis	TRUE	FALSE
ATG7	PIK3R3	ATG7|PIK3R3	No	Yes	No	1	Yes	No	No	1	Yes	No	No	4.28554	4.34239	0.990049	TopSelection	Apoptosis/Autosis	TopSelection_Apoptosis/Autosis	TRUE	FALSE
APAF1	NFKBIA	APAF1|NFKBIA	Yes	No	No	1	Yes	No	No	1	No	No	No	4.24778	4.36565	0.989969	TopSelection	Apoptosis/Apoptosis	TopSelection_Apoptosis/Apoptosis	TRUE	FALSE
CASP6	MAP2K1	CASP6|MAP2K1	Yes	No	No	1	Yes	No	No	1	No	No	No	4.55593	4.02238	0.989889	TopSelection	Apoptosis/Apoptosis	TopSelection_Apoptosis/Apoptosis	TRUE	TRUE
DIABLO	NFKBIA	DIABLO|NFKBIA	Yes	No	No	1	Yes	No	No	1	No	No	No	4.24346	4.36565	0.98981	TopSelection	Apoptosis/Apoptosis	TopSelection_Apoptosis/Apoptosis	TRUE	FALSE
CAPN1	CASP3	CAPN1|CASP3	Yes	No	No	1	Yes	No	No	1	No	No	No	4.15466	4.44156	0.98973	TopSelection	Apoptosis/Apoptosis	TopSelection_Apoptosis/Apoptosis	TRUE	FALSE
JUN	PARP4	JUN|PARP4	Yes	No	No	1	Yes	No	No	1	No	No	No	4.32232	4.29558	0.989651	TopSelection	Apoptosis/Apoptosis	TopSelection_Apoptosis/Apoptosis	TRUE	TRUE
CASP9	NFKBIA	CASP9|NFKBIA	Yes	No	No	1	Yes	No	No	1	No	No	No	4.238	4.36565	0.989571	TopSelection	Apoptosis/Apoptosis	TopSelection_Apoptosis/Apoptosis	TRUE	FALSE
CASP6	MAPK9	CASP6|MAPK9	Yes	No	No	1	Yes	No	No	1	No	No	No	4.55593	4.01371	0.989491	TopSelection	Apoptosis/Apoptosis	TopSelection_Apoptosis/Apoptosis	TRUE	FALSE
CAPN1	ITPR3	CAPN1|ITPR3	Yes	No	No	1	Yes	No	No	1	No	No	No	4.15466	4.43495	0.989412	TopSelection	Apoptosis/Apoptosis	TopSelection_Apoptosis/Apoptosis	TRUE	FALSE
JUN	PMAIP1	JUN|PMAIP1	Yes	No	No	1	Yes	No	No	1	No	No	No	4.32232	4.28648	0.989332	TopSelection	Apoptosis/Apoptosis	TopSelection_Apoptosis/Apoptosis	TRUE	TRUE
ATG7	JUN	ATG7|JUN	No	Yes	No	1	Yes	No	No	1	Yes	No	No	4.28554	4.32232	0.989252	TopSelection	Apoptosis/Autosis	TopSelection_Apoptosis/Autosis	TRUE	FALSE
ITPR3	PARP2	ITPR3|PARP2	Yes	No	No	1	Yes	No	No	1	No	No	No	4.43495	4.13257	0.989173	TopSelection	Apoptosis/Apoptosis	TopSelection_Apoptosis/Apoptosis	TRUE	FALSE
CASP3	MAPK10	CASP3|MAPK10	Yes	No	No	1	Yes	No	No	1	No	No	No	4.44156	4.12262	0.989093	TopSelection	Apoptosis/Apoptosis	TopSelection_Apoptosis/Apoptosis	TRUE	FALSE
CAPN2	PIK3R3	CAPN2|PIK3R3	Yes	No	No	1	Yes	No	No	1	No	No	No	4.25028	4.34239	0.989014	TopSelection	Apoptosis/Apoptosis	TopSelection_Apoptosis/Apoptosis	TRUE	FALSE
APAF1	PIK3R3	APAF1|PIK3R3	Yes	No	No	1	Yes	No	No	1	No	No	No	4.24778	4.34239	0.988934	TopSelection	Apoptosis/Apoptosis	TopSelection_Apoptosis/Apoptosis	TRUE	FALSE
AKT3	BAD	AKT3|BAD	Yes	No	No	1	Yes	No	No	1	No	No	No	4.65311	3.98051	0.988854	TopSelection	Apoptosis/Apoptosis	TopSelection_Apoptosis/Apoptosis	TRUE	FALSE
ITPR3	MAPK10	ITPR3|MAPK10	Yes	No	No	1	Yes	No	No	1	No	No	No	4.43495	4.12262	0.988775	TopSelection	Apoptosis/Apoptosis	TopSelection_Apoptosis/Apoptosis	TRUE	FALSE
PARP4	PMAIP1	PARP4|PMAIP1	Yes	No	No	1	Yes	No	No	1	No	No	No	4.29558	4.28648	0.988695	TopSelection	Apoptosis/Apoptosis	TopSelection_Apoptosis/Apoptosis	TRUE	FALSE
AKT3	BAK1	AKT3|BAK1	Yes	No	No	1	Yes	No	No	1	No	No	No	4.65311	3.97971	0.988616	TopSelection	Apoptosis/Apoptosis	TopSelection_Apoptosis/Apoptosis	TRUE	TRUE
BAD	CASP6	BAD|CASP6	Yes	No	No	1	Yes	No	No	1	No	No	No	3.98051	4.55593	0.988536	TopSelection	Apoptosis/Apoptosis	TopSelection_Apoptosis/Apoptosis	TRUE	FALSE
ATG7	PARP4	ATG7|PARP4	No	Yes	No	1	Yes	No	No	1	Yes	No	No	4.28554	4.29558	0.988456	TopSelection	Apoptosis/Autosis	TopSelection_Apoptosis/Autosis	TRUE	FALSE
BAK1	CASP6	BAK1|CASP6	Yes	No	No	1	Yes	No	No	1	No	No	No	3.97971	4.55593	0.988377	TopSelection	Apoptosis/Apoptosis	TopSelection_Apoptosis/Apoptosis	TRUE	TRUE
FAS	ITPR3	FAS|ITPR3	Yes	No	No	1	Yes	No	No	1	No	No	No	4.12012	4.43495	0.988297	TopSelection	Apoptosis/Apoptosis	TopSelection_Apoptosis/Apoptosis	TRUE	FALSE
IL3	NFKBIA	IL3|NFKBIA	Yes	No	No	1	Yes	No	No	1	No	No	No	4.22451	4.36565	0.988217	TopSelection	Apoptosis/Apoptosis	TopSelection_Apoptosis/Apoptosis	TRUE	TRUE
DIABLO	PIK3R3	DIABLO|PIK3R3	Yes	No	No	1	Yes	No	No	1	No	No	No	4.24346	4.34239	0.988138	TopSelection	Apoptosis/Apoptosis	TopSelection_Apoptosis/Apoptosis	TRUE	FALSE
ATF4	ITPR3	ATF4|ITPR3	Yes	No	No	1	Yes	No	No	1	No	No	No	4.11864	4.43495	0.988058	TopSelection	Apoptosis/Apoptosis	TopSelection_Apoptosis/Apoptosis	TRUE	FALSE
CASP7	MAPK8	CASP7|MAPK8	Yes	No	No	1	Yes	No	No	1	No	No	No	3.87538	4.7671	0.987979	TopSelection	Apoptosis/Apoptosis	TopSelection_Apoptosis/Apoptosis	TRUE	TRUE
CASP9	PIK3R3	CASP9|PIK3R3	Yes	No	No	1	Yes	No	No	1	No	No	No	4.238	4.34239	0.987899	TopSelection	Apoptosis/Apoptosis	TopSelection_Apoptosis/Apoptosis	TRUE	FALSE
CASP6	GADD45B	CASP6|GADD45B	Yes	No	No	1	Yes	No	No	1	No	No	No	4.55593	3.97105	0.987819	TopSelection	Apoptosis/Apoptosis	TopSelection_Apoptosis/Apoptosis	TRUE	FALSE
ATG7	PMAIP1	ATG7|PMAIP1	No	Yes	No	1	Yes	No	No	1	Yes	No	No	4.28554	4.28648	0.98774	TopSelection	Apoptosis/Autosis	TopSelection_Apoptosis/Autosis	TRUE	TRUE
AKT3	GADD45B	AKT3|GADD45B	Yes	No	No	1	Yes	No	No	1	No	No	No	4.65311	3.97105	0.98766	TopSelection	Apoptosis/Apoptosis	TopSelection_Apoptosis/Apoptosis	TRUE	TRUE
CASP3	MAP2K2	CASP3|MAP2K2	Yes	No	No	1	Yes	No	No	1	No	No	No	4.44156	4.1023	0.987581	TopSelection	Apoptosis/Apoptosis	TopSelection_Apoptosis/Apoptosis	TRUE	FALSE
CASP3	DFFA	CASP3|DFFA	Yes	No	No	1	Yes	No	No	1	No	No	No	4.44156	4.10083	0.987501	TopSelection	Apoptosis/Apoptosis	TopSelection_Apoptosis/Apoptosis	TRUE	TRUE
CAPN2	JUN	CAPN2|JUN	Yes	No	No	1	Yes	No	No	1	No	No	No	4.25028	4.32232	0.987421	TopSelection	Apoptosis/Apoptosis	TopSelection_Apoptosis/Apoptosis	TRUE	FALSE
APAF1	JUN	APAF1|JUN	Yes	No	No	1	Yes	No	No	1	No	No	No	4.24778	4.32232	0.987342	TopSelection	Apoptosis/Apoptosis	TopSelection_Apoptosis/Apoptosis	TRUE	FALSE
ITPR3	MAP2K2	ITPR3|MAP2K2	Yes	No	No	1	Yes	No	No	1	No	No	No	4.43495	4.1023	0.987262	TopSelection	Apoptosis/Apoptosis	TopSelection_Apoptosis/Apoptosis	TRUE	TRUE
DFFA	ITPR3	DFFA|ITPR3	Yes	No	No	1	Yes	No	No	1	No	No	No	4.10083	4.43495	0.987183	TopSelection	Apoptosis/Apoptosis	TopSelection_Apoptosis/Apoptosis	TRUE	TRUE
BIRC2	ITPR3	BIRC2|ITPR3	Yes	No	No	1	Yes	No	No	1	No	No	No	4.09963	4.43495	0.987103	TopSelection	Apoptosis/Apoptosis	TopSelection_Apoptosis/Apoptosis	TRUE	FALSE
CTSO	ITPR3	CTSO|ITPR3	Yes	No	No	1	Yes	No	No	1	No	No	No	4.09934	4.43495	0.987023	TopSelection	Apoptosis/Apoptosis	TopSelection_Apoptosis/Apoptosis	TRUE	TRUE
CASP12	ITPR3	CASP12|ITPR3	Yes	No	No	1	Yes	No	No	1	No	No	No	4.09918	4.43495	0.986944	TopSelection	Apoptosis/Apoptosis	TopSelection_Apoptosis/Apoptosis	TRUE	FALSE
DIABLO	JUN	DIABLO|JUN	Yes	No	No	1	Yes	No	No	1	No	No	No	4.24346	4.32232	0.986864	TopSelection	Apoptosis/Apoptosis	TopSelection_Apoptosis/Apoptosis	TRUE	FALSE
IL3	PIK3R3	IL3|PIK3R3	Yes	No	No	1	Yes	No	No	1	No	No	No	4.22451	4.34239	0.986784	TopSelection	Apoptosis/Apoptosis	TopSelection_Apoptosis/Apoptosis	TRUE	FALSE
CASP9	JUN	CASP9|JUN	Yes	No	No	1	Yes	No	No	1	No	No	No	4.238	4.32232	0.986705	TopSelection	Apoptosis/Apoptosis	TopSelection_Apoptosis/Apoptosis	TRUE	TRUE
CASP3	PARP2	CASP3|PARP2	Yes	No	No	1	Yes	No	No	1	No	No	No	4.44156	4.13257	0.986625	TopSelection	Apoptosis/Apoptosis	TopSelection_Apoptosis/Apoptosis	TRUE	FALSE
MAPK8	PARP3	MAPK8|PARP3	Yes	No	No	1	Yes	No	No	1	No	No	No	4.7671	3.70074	0.986546	TopSelection	Apoptosis/Apoptosis	TopSelection_Apoptosis/Apoptosis	TRUE	FALSE
APAF1	PARP4	APAF1|PARP4	Yes	No	No	1	Yes	No	No	1	No	No	No	4.24778	4.29558	0.986466	TopSelection	Apoptosis/Apoptosis	TopSelection_Apoptosis/Apoptosis	TRUE	FALSE
CASP3	MAP3K14	CASP3|MAP3K14	Yes	No	No	1	Yes	No	No	1	No	No	No	4.44156	4.07678	0.986386	TopSelection	Apoptosis/Apoptosis	TopSelection_Apoptosis/Apoptosis	TRUE	TRUE
CASP6	TNFRSF10A	CASP6|TNFRSF10A	Yes	No	No	1	Yes	No	No	1	No	No	No	4.55593	3.93965	0.986307	TopSelection	Apoptosis/Apoptosis	TopSelection_Apoptosis/Apoptosis	TRUE	TRUE
CAPN2	PARP4	CAPN2|PARP4	Yes	No	No	1	Yes	No	No	1	No	No	No	4.25028	4.29558	0.986227	TopSelection	Apoptosis/Apoptosis	TopSelection_Apoptosis/Apoptosis	TRUE	FALSE
CASP6	DAXX	CASP6|DAXX	Yes	No	No	1	Yes	No	No	1	No	No	No	4.55593	3.93789	0.986148	TopSelection	Apoptosis/Apoptosis	TopSelection_Apoptosis/Apoptosis	TRUE	TRUE
CASP3	MCL1	CASP3|MCL1	Yes	No	No	1	Yes	No	No	1	No	No	No	4.44156	4.0707	0.986068	TopSelection	Apoptosis/Apoptosis	TopSelection_Apoptosis/Apoptosis	TRUE	FALSE
CAPN2	PMAIP1	CAPN2|PMAIP1	Yes	No	No	1	Yes	No	No	1	No	No	No	4.25028	4.28648	0.985988	TopSelection	Apoptosis/Apoptosis	TopSelection_Apoptosis/Apoptosis	TRUE	FALSE
ITPR3	MAP3K14	ITPR3|MAP3K14	Yes	No	No	1	Yes	No	No	1	No	No	No	4.43495	4.07678	0.985909	TopSelection	Apoptosis/Apoptosis	TopSelection_Apoptosis/Apoptosis	TRUE	FALSE
IL3	JUN	IL3|JUN	Yes	No	No	1	Yes	No	No	1	No	No	No	4.22451	4.32232	0.985829	TopSelection	Apoptosis/Apoptosis	TopSelection_Apoptosis/Apoptosis	TRUE	FALSE
ATG7	CAPN2	ATG7|CAPN2	No	Yes	No	1	Yes	No	No	1	Yes	No	No	4.28554	4.25028	0.98575	TopSelection	Apoptosis/Autosis	TopSelection_Apoptosis/Autosis	TRUE	FALSE
CASP9	PARP4	CASP9|PARP4	Yes	No	No	1	Yes	No	No	1	No	No	No	4.238	4.29558	0.98567	TopSelection	Apoptosis/Apoptosis	TopSelection_Apoptosis/Apoptosis	TRUE	FALSE
AKT3	TNFRSF10A	AKT3|TNFRSF10A	Yes	No	No	1	Yes	No	No	1	No	No	No	4.65311	3.93965	0.98559	TopSelection	Apoptosis/Apoptosis	TopSelection_Apoptosis/Apoptosis	TRUE	TRUE
APAF1	PMAIP1	APAF1|PMAIP1	Yes	No	No	1	Yes	No	No	1	No	No	No	4.24778	4.28648	0.985511	TopSelection	Apoptosis/Apoptosis	TopSelection_Apoptosis/Apoptosis	TRUE	FALSE
CASP3	FAS	CASP3|FAS	Yes	No	No	1	Yes	No	No	1	No	No	No	4.44156	4.12012	0.985431	TopSelection	Apoptosis/Apoptosis	TopSelection_Apoptosis/Apoptosis	TRUE	FALSE
CAPN1	NFKBIA	CAPN1|NFKBIA	Yes	No	No	1	Yes	No	No	1	No	No	No	4.15466	4.36565	0.985351	TopSelection	Apoptosis/Apoptosis	TopSelection_Apoptosis/Apoptosis	TRUE	FALSE
APAF1	ATG7	APAF1|ATG7	Yes	No	No	1	No	Yes	No	1	Yes	No	No	4.24778	4.28554	0.985272	TopSelection	Apoptosis/Autosis	TopSelection_Apoptosis/Autosis	TRUE	FALSE
AKT3	DAXX	AKT3|DAXX	Yes	No	No	1	Yes	No	No	1	No	No	No	4.65311	3.93789	0.985192	TopSelection	Apoptosis/Apoptosis	TopSelection_Apoptosis/Apoptosis	TRUE	TRUE
ATF4	CASP3	ATF4|CASP3	Yes	No	No	1	Yes	No	No	1	No	No	No	4.11864	4.44156	0.985113	TopSelection	Apoptosis/Apoptosis	TopSelection_Apoptosis/Apoptosis	TRUE	TRUE
DIABLO	PARP4	DIABLO|PARP4	Yes	No	No	1	Yes	No	No	1	No	No	No	4.24346	4.29558	0.985033	TopSelection	Apoptosis/Apoptosis	TopSelection_Apoptosis/Apoptosis	TRUE	TRUE
ITPR3	MCL1	ITPR3|MCL1	Yes	No	No	1	Yes	No	No	1	No	No	No	4.43495	4.0707	0.984953	TopSelection	Apoptosis/Apoptosis	TopSelection_Apoptosis/Apoptosis	TRUE	FALSE
DIABLO	PMAIP1	DIABLO|PMAIP1	Yes	No	No	1	Yes	No	No	1	No	No	No	4.24346	4.28648	0.984874	TopSelection	Apoptosis/Apoptosis	TopSelection_Apoptosis/Apoptosis	TRUE	FALSE
ATG7	DIABLO	ATG7|DIABLO	No	Yes	No	1	Yes	No	No	1	Yes	No	No	4.28554	4.24346	0.984794	TopSelection	Apoptosis/Autosis	TopSelection_Apoptosis/Autosis	TRUE	FALSE
EIF2AK3	MAPK8	EIF2AK3|MAPK8	Yes	No	No	1	Yes	No	No	1	No	No	No	3.83679	4.7671	0.984715	TopSelection	Apoptosis/Apoptosis	TopSelection_Apoptosis/Apoptosis	TRUE	FALSE
CASP9	PMAIP1	CASP9|PMAIP1	Yes	No	No	1	Yes	No	No	1	No	No	No	4.238	4.28648	0.984635	TopSelection	Apoptosis/Apoptosis	TopSelection_Apoptosis/Apoptosis	TRUE	TRUE
ITPR1	ITPR3	ITPR1|ITPR3	Yes	No	No	1	Yes	No	No	1	No	No	No	4.06462	4.43495	0.984555	TopSelection	Apoptosis/Apoptosis	TopSelection_Apoptosis/Apoptosis	TRUE	FALSE
ATG7	CASP9	ATG7|CASP9	No	Yes	No	1	Yes	No	No	1	Yes	No	No	4.28554	4.238	0.984476	TopSelection	Apoptosis/Autosis	TopSelection_Apoptosis/Autosis	TRUE	TRUE
NFKBIA	PARP2	NFKBIA|PARP2	Yes	No	No	1	Yes	No	No	1	No	No	No	4.36565	4.13257	0.984396	TopSelection	Apoptosis/Apoptosis	TopSelection_Apoptosis/Apoptosis	TRUE	FALSE
BIRC2	CASP3	BIRC2|CASP3	Yes	No	No	1	Yes	No	No	1	No	No	No	4.09963	4.44156	0.984317	TopSelection	Apoptosis/Apoptosis	TopSelection_Apoptosis/Apoptosis	TRUE	FALSE
ATG7	IL3	ATG7|IL3	No	Yes	No	1	Yes	No	No	1	Yes	No	No	4.28554	4.22451	0.984237	TopSelection	Apoptosis/Autosis	TopSelection_Apoptosis/Autosis	TRUE	FALSE
IL3	PARP4	IL3|PARP4	Yes	No	No	1	Yes	No	No	1	No	No	No	4.22451	4.29558	0.984157	TopSelection	Apoptosis/Apoptosis	TopSelection_Apoptosis/Apoptosis	TRUE	TRUE
CASP3	CTSO	CASP3|CTSO	Yes	No	No	1	Yes	No	No	1	No	No	No	4.44156	4.09934	0.984078	TopSelection	Apoptosis/Apoptosis	TopSelection_Apoptosis/Apoptosis	TRUE	TRUE
CASP12	CASP3	CASP12|CASP3	Yes	No	No	1	Yes	No	No	1	No	No	No	4.09918	4.44156	0.983998	TopSelection	Apoptosis/Apoptosis	TopSelection_Apoptosis/Apoptosis	TRUE	FALSE
FASLG	MAPK8	FASLG|MAPK8	Yes	No	No	1	Yes	No	No	1	No	No	No	3.65993	4.7671	0.983918	TopSelection	Apoptosis/Apoptosis	TopSelection_Apoptosis/Apoptosis	TRUE	FALSE
CAPN1	PIK3R3	CAPN1|PIK3R3	Yes	No	No	1	Yes	No	No	1	No	No	No	4.15466	4.34239	0.983839	TopSelection	Apoptosis/Apoptosis	TopSelection_Apoptosis/Apoptosis	TRUE	FALSE
CASP3	LMNA	CASP3|LMNA	Yes	No	No	1	Yes	No	No	1	No	No	No	4.44156	4.03445	0.983759	TopSelection	Apoptosis/Apoptosis	TopSelection_Apoptosis/Apoptosis	TRUE	FALSE
MAPK10	NFKBIA	MAPK10|NFKBIA	Yes	No	No	1	Yes	No	No	1	No	No	No	4.12262	4.36565	0.98368	TopSelection	Apoptosis/Apoptosis	TopSelection_Apoptosis/Apoptosis	TRUE	TRUE
IL3	PMAIP1	IL3|PMAIP1	Yes	No	No	1	Yes	No	No	1	No	No	No	4.22451	4.28648	0.9836	TopSelection	Apoptosis/Apoptosis	TopSelection_Apoptosis/Apoptosis	TRUE	TRUE
FAS	NFKBIA	FAS|NFKBIA	Yes	No	No	1	Yes	No	No	1	No	No	No	4.12012	4.36565	0.98352	TopSelection	Apoptosis/Apoptosis	TopSelection_Apoptosis/Apoptosis	TRUE	FALSE
ITPR3	LMNA	ITPR3|LMNA	Yes	No	No	1	Yes	No	No	1	No	No	No	4.43495	4.03445	0.983441	TopSelection	Apoptosis/Apoptosis	TopSelection_Apoptosis/Apoptosis	TRUE	FALSE
APAF1	CAPN2	APAF1|CAPN2	Yes	No	No	1	Yes	No	No	1	No	No	No	4.24778	4.25028	0.983361	TopSelection	Apoptosis/Apoptosis	TopSelection_Apoptosis/Apoptosis	TRUE	FALSE
CASP3	MAP2K1	CASP3|MAP2K1	Yes	No	No	1	Yes	No	No	1	No	No	No	4.44156	4.02238	0.983282	TopSelection	Apoptosis/Apoptosis	TopSelection_Apoptosis/Apoptosis	TRUE	TRUE
CAPN2	DIABLO	CAPN2|DIABLO	Yes	No	No	1	Yes	No	No	1	No	No	No	4.25028	4.24346	0.983202	TopSelection	Apoptosis/Apoptosis	TopSelection_Apoptosis/Apoptosis	TRUE	FALSE
APAF1	DIABLO	APAF1|DIABLO	Yes	No	No	1	Yes	No	No	1	No	No	No	4.24778	4.24346	0.983122	TopSelection	Apoptosis/Apoptosis	TopSelection_Apoptosis/Apoptosis	TRUE	FALSE
CAPN1	JUN	CAPN1|JUN	Yes	No	No	1	Yes	No	No	1	No	No	No	4.15466	4.32232	0.983043	TopSelection	Apoptosis/Apoptosis	TopSelection_Apoptosis/Apoptosis	TRUE	FALSE
CAPN2	CASP9	CAPN2|CASP9	Yes	No	No	1	Yes	No	No	1	No	No	No	4.25028	4.238	0.982963	TopSelection	Apoptosis/Apoptosis	TopSelection_Apoptosis/Apoptosis	TRUE	FALSE
ITPR3	MAP2K1	ITPR3|MAP2K1	Yes	No	No	1	Yes	No	No	1	No	No	No	4.43495	4.02238	0.982884	TopSelection	Apoptosis/Apoptosis	TopSelection_Apoptosis/Apoptosis	TRUE	TRUE
CASP3	MAPK9	CASP3|MAPK9	Yes	No	No	1	Yes	No	No	1	No	No	No	4.44156	4.01371	0.982804	TopSelection	Apoptosis/Apoptosis	TopSelection_Apoptosis/Apoptosis	TRUE	FALSE
MAP2K2	NFKBIA	MAP2K2|NFKBIA	Yes	No	No	1	Yes	No	No	1	No	No	No	4.1023	4.36565	0.982724	TopSelection	Apoptosis/Apoptosis	TopSelection_Apoptosis/Apoptosis	TRUE	FALSE
DFFA	NFKBIA	DFFA|NFKBIA	Yes	No	No	1	Yes	No	No	1	No	No	No	4.10083	4.36565	0.982645	TopSelection	Apoptosis/Apoptosis	TopSelection_Apoptosis/Apoptosis	TRUE	TRUE
BIRC2	NFKBIA	BIRC2|NFKBIA	Yes	No	No	1	Yes	No	No	1	No	No	No	4.09963	4.36565	0.982565	TopSelection	Apoptosis/Apoptosis	TopSelection_Apoptosis/Apoptosis	TRUE	TRUE
CTSO	NFKBIA	CTSO|NFKBIA	Yes	No	No	1	Yes	No	No	1	No	No	No	4.09934	4.36565	0.982485	TopSelection	Apoptosis/Apoptosis	TopSelection_Apoptosis/Apoptosis	TRUE	TRUE
CASP12	NFKBIA	CASP12|NFKBIA	Yes	No	No	1	Yes	No	No	1	No	No	No	4.09918	4.36565	0.982406	TopSelection	Apoptosis/Apoptosis	TopSelection_Apoptosis/Apoptosis	TRUE	FALSE
APAF1	CASP9	APAF1|CASP9	Yes	No	No	1	Yes	No	No	1	No	No	No	4.24778	4.238	0.982326	TopSelection	Apoptosis/Apoptosis	TopSelection_Apoptosis/Apoptosis	TRUE	FALSE
CASP6	CASP7	CASP6|CASP7	Yes	No	No	1	Yes	No	No	1	No	No	No	4.55593	3.87538	0.982247	TopSelection	Apoptosis/Apoptosis	TopSelection_Apoptosis/Apoptosis	TRUE	TRUE
MAPK10	PIK3R3	MAPK10|PIK3R3	Yes	No	No	1	Yes	No	No	1	No	No	No	4.12262	4.34239	0.982167	TopSelection	Apoptosis/Apoptosis	TopSelection_Apoptosis/Apoptosis	TRUE	FALSE
CASP9	DIABLO	CASP9|DIABLO	Yes	No	No	1	Yes	No	No	1	No	No	No	4.238	4.24346	0.982087	TopSelection	Apoptosis/Apoptosis	TopSelection_Apoptosis/Apoptosis	TRUE	TRUE
ITPR3	MAPK9	ITPR3|MAPK9	Yes	No	No	1	Yes	No	No	1	No	No	No	4.43495	4.01371	0.982008	TopSelection	Apoptosis/Apoptosis	TopSelection_Apoptosis/Apoptosis	TRUE	FALSE
CASP3	ITPR1	CASP3|ITPR1	Yes	No	No	1	Yes	No	No	1	No	No	No	4.44156	4.06462	0.981928	TopSelection	Apoptosis/Apoptosis	TopSelection_Apoptosis/Apoptosis	TRUE	TRUE
CAPN2	IL3	CAPN2|IL3	Yes	No	No	1	Yes	No	No	1	No	No	No	4.25028	4.22451	0.981849	TopSelection	Apoptosis/Apoptosis	TopSelection_Apoptosis/Apoptosis	TRUE	TRUE
APAF1	IL3	APAF1|IL3	Yes	No	No	1	Yes	No	No	1	No	No	No	4.24778	4.22451	0.981769	TopSelection	Apoptosis/Apoptosis	TopSelection_Apoptosis/Apoptosis	TRUE	FALSE
AKT3	CASP7	AKT3|CASP7	Yes	No	No	1	Yes	No	No	1	No	No	No	4.65311	3.87538	0.981689	TopSelection	Apoptosis/Apoptosis	TopSelection_Apoptosis/Apoptosis	TRUE	TRUE
DIABLO	IL3	DIABLO|IL3	Yes	No	No	1	Yes	No	No	1	No	No	No	4.24346	4.22451	0.98161	TopSelection	Apoptosis/Apoptosis	TopSelection_Apoptosis/Apoptosis	TRUE	FALSE
MAPK8	NTRK1	MAPK8|NTRK1	Yes	No	No	1	Yes	No	No	1	No	No	No	4.7671	3.60898	0.98153	TopSelection	Apoptosis/Apoptosis	TopSelection_Apoptosis/Apoptosis	TRUE	TRUE
ATF4	NFKBIA	ATF4|NFKBIA	Yes	No	No	1	Yes	No	No	1	No	No	No	4.11864	4.36565	0.981451	TopSelection	Apoptosis/Apoptosis	TopSelection_Apoptosis/Apoptosis	TRUE	TRUE
MAP3K14	NFKBIA	MAP3K14|NFKBIA	Yes	No	No	1	Yes	No	No	1	No	No	No	4.07678	4.36565	0.981371	TopSelection	Apoptosis/Apoptosis	TopSelection_Apoptosis/Apoptosis	TRUE	TRUE
MAP2K2	PIK3R3	MAP2K2|PIK3R3	Yes	No	No	1	Yes	No	No	1	No	No	No	4.1023	4.34239	0.981291	TopSelection	Apoptosis/Apoptosis	TopSelection_Apoptosis/Apoptosis	TRUE	FALSE
CASP9	IL3	CASP9|IL3	Yes	No	No	1	Yes	No	No	1	No	No	No	4.238	4.22451	0.981212	TopSelection	Apoptosis/Apoptosis	TopSelection_Apoptosis/Apoptosis	TRUE	TRUE
CAPN1	PARP4	CAPN1|PARP4	Yes	No	No	1	Yes	No	No	1	No	No	No	4.15466	4.29558	0.981132	TopSelection	Apoptosis/Apoptosis	TopSelection_Apoptosis/Apoptosis	TRUE	TRUE
JUN	MAPK10	JUN|MAPK10	Yes	No	No	1	Yes	No	No	1	No	No	No	4.32232	4.12262	0.981052	TopSelection	Apoptosis/Apoptosis	TopSelection_Apoptosis/Apoptosis	TRUE	TRUE
MCL1	NFKBIA	MCL1|NFKBIA	Yes	No	No	1	Yes	No	No	1	No	No	No	4.0707	4.36565	0.980973	TopSelection	Apoptosis/Apoptosis	TopSelection_Apoptosis/Apoptosis	TRUE	FALSE
PARP2	PIK3R3	PARP2|PIK3R3	Yes	No	No	1	Yes	No	No	1	No	No	No	4.13257	4.34239	0.980893	TopSelection	Apoptosis/Apoptosis	TopSelection_Apoptosis/Apoptosis	TRUE	FALSE
BAK1	CASP3	BAK1|CASP3	Yes	No	No	1	Yes	No	No	1	No	No	No	3.97971	4.44156	0.980814	TopSelection	Apoptosis/Apoptosis	TopSelection_Apoptosis/Apoptosis	TRUE	TRUE
CFLAR	MAPK8	CFLAR|MAPK8	Yes	No	No	1	Yes	No	No	1	No	No	No	3.76469	4.7671	0.980734	TopSelection	Apoptosis/Apoptosis	TopSelection_Apoptosis/Apoptosis	TRUE	FALSE
CAPN1	PMAIP1	CAPN1|PMAIP1	Yes	No	No	1	Yes	No	No	1	No	No	No	4.15466	4.28648	0.980654	TopSelection	Apoptosis/Apoptosis	TopSelection_Apoptosis/Apoptosis	TRUE	FALSE
BAD	ITPR3	BAD|ITPR3	Yes	No	No	1	Yes	No	No	1	No	No	No	3.98051	4.43495	0.980575	TopSelection	Apoptosis/Apoptosis	TopSelection_Apoptosis/Apoptosis	TRUE	TRUE
ATG7	CAPN1	ATG7|CAPN1	No	Yes	No	1	Yes	No	No	1	Yes	No	No	4.28554	4.15466	0.980495	TopSelection	Apoptosis/Autosis	TopSelection_Apoptosis/Autosis	TRUE	FALSE
BAK1	ITPR3	BAK1|ITPR3	Yes	No	No	1	Yes	No	No	1	No	No	No	3.97971	4.43495	0.980416	TopSelection	Apoptosis/Apoptosis	TopSelection_Apoptosis/Apoptosis	TRUE	TRUE
CASP6	EIF2AK3	CASP6|EIF2AK3	Yes	No	No	1	Yes	No	No	1	No	No	No	4.55593	3.83679	0.980336	TopSelection	Apoptosis/Apoptosis	TopSelection_Apoptosis/Apoptosis	TRUE	FALSE
FAS	PIK3R3	FAS|PIK3R3	Yes	No	No	1	Yes	No	No	1	No	No	No	4.12012	4.34239	0.980256	TopSelection	Apoptosis/Apoptosis	TopSelection_Apoptosis/Apoptosis	TRUE	FALSE
IL3RA	MAPK8	IL3RA|MAPK8	Yes	No	No	1	Yes	No	No	1	No	No	No	3.75541	4.7671	0.980177	TopSelection	Apoptosis/Apoptosis	TopSelection_Apoptosis/Apoptosis	TRUE	FALSE
ATF4	PIK3R3	ATF4|PIK3R3	Yes	No	No	1	Yes	No	No	1	No	No	No	4.11864	4.34239	0.980097	TopSelection	Apoptosis/Apoptosis	TopSelection_Apoptosis/Apoptosis	TRUE	TRUE
GADD45B	ITPR3	GADD45B|ITPR3	Yes	No	No	1	Yes	No	No	1	No	No	No	3.97105	4.43495	0.980018	TopSelection	Apoptosis/Apoptosis	TopSelection_Apoptosis/Apoptosis	TRUE	FALSE
JUN	MAP2K2	JUN|MAP2K2	Yes	No	No	1	Yes	No	No	1	No	No	No	4.32232	4.1023	0.979938	TopSelection	Apoptosis/Apoptosis	TopSelection_Apoptosis/Apoptosis	TRUE	FALSE
PARP2	PARP4	PARP2|PARP4	Yes	No	No	1	Yes	No	No	1	No	No	No	4.13257	4.29558	0.979858	TopSelection	Apoptosis/Apoptosis	TopSelection_Apoptosis/Apoptosis	TRUE	TRUE
JUN	PARP2	JUN|PARP2	Yes	No	No	1	Yes	No	No	1	No	No	No	4.32232	4.13257	0.979779	TopSelection	Apoptosis/Apoptosis	TopSelection_Apoptosis/Apoptosis	TRUE	TRUE
MAP3K14	PIK3R3	MAP3K14|PIK3R3	Yes	No	No	1	Yes	No	No	1	No	No	No	4.07678	4.34239	0.979699	TopSelection	Apoptosis/Apoptosis	TopSelection_Apoptosis/Apoptosis	TRUE	TRUE
MCL1	PIK3R3	MCL1|PIK3R3	Yes	No	No	1	Yes	No	No	1	No	No	No	4.0707	4.34239	0.979619	TopSelection	Apoptosis/Apoptosis	TopSelection_Apoptosis/Apoptosis	TRUE	FALSE
MAPK10	PARP4	MAPK10|PARP4	Yes	No	No	1	Yes	No	No	1	No	No	No	4.12262	4.29558	0.97954	TopSelection	Apoptosis/Apoptosis	TopSelection_Apoptosis/Apoptosis	TRUE	FALSE
PARP2	PMAIP1	PARP2|PMAIP1	Yes	No	No	1	Yes	No	No	1	No	No	No	4.13257	4.28648	0.97946	TopSelection	Apoptosis/Apoptosis	TopSelection_Apoptosis/Apoptosis	TRUE	FALSE
ATG7	PARP2	ATG7|PARP2	No	Yes	No	1	Yes	No	No	1	Yes	No	No	4.28554	4.13257	0.979381	TopSelection	Apoptosis/Autosis	TopSelection_Apoptosis/Autosis	TRUE	FALSE
AKT3	EIF2AK3	AKT3|EIF2AK3	Yes	No	No	1	Yes	No	No	1	No	No	No	4.65311	3.83679	0.979301	TopSelection	Apoptosis/Apoptosis	TopSelection_Apoptosis/Apoptosis	TRUE	TRUE
FAS	JUN	FAS|JUN	Yes	No	No	1	Yes	No	No	1	No	No	No	4.12012	4.32232	0.979221	TopSelection	Apoptosis/Apoptosis	TopSelection_Apoptosis/Apoptosis	TRUE	FALSE
LMNA	NFKBIA	LMNA|NFKBIA	Yes	No	No	1	Yes	No	No	1	No	No	No	4.03445	4.36565	0.979142	TopSelection	Apoptosis/Apoptosis	TopSelection_Apoptosis/Apoptosis	TRUE	FALSE
ATF4	JUN	ATF4|JUN	Yes	No	No	1	Yes	No	No	1	No	No	No	4.11864	4.32232	0.979062	TopSelection	Apoptosis/Apoptosis	TopSelection_Apoptosis/Apoptosis	TRUE	TRUE
DFFA	PIK3R3	DFFA|PIK3R3	Yes	No	No	1	Yes	No	No	1	No	No	No	4.10083	4.34239	0.978983	TopSelection	Apoptosis/Apoptosis	TopSelection_Apoptosis/Apoptosis	TRUE	TRUE
BIRC2	PIK3R3	BIRC2|PIK3R3	Yes	No	No	1	Yes	No	No	1	No	No	No	4.09963	4.34239	0.978903	TopSelection	Apoptosis/Apoptosis	TopSelection_Apoptosis/Apoptosis	TRUE	FALSE
CTSO	PIK3R3	CTSO|PIK3R3	Yes	No	No	1	Yes	No	No	1	No	No	No	4.09934	4.34239	0.978823	TopSelection	Apoptosis/Apoptosis	TopSelection_Apoptosis/Apoptosis	TRUE	TRUE
CASP12	PIK3R3	CASP12|PIK3R3	Yes	No	No	1	Yes	No	No	1	No	No	No	4.09918	4.34239	0.978744	TopSelection	Apoptosis/Apoptosis	TopSelection_Apoptosis/Apoptosis	TRUE	FALSE
MAPK10	PMAIP1	MAPK10|PMAIP1	Yes	No	No	1	Yes	No	No	1	No	No	No	4.12262	4.28648	0.978664	TopSelection	Apoptosis/Apoptosis	TopSelection_Apoptosis/Apoptosis	TRUE	TRUE
ATG7	MAPK10	ATG7|MAPK10	No	Yes	No	1	Yes	No	No	1	Yes	No	No	4.28554	4.12262	0.978585	TopSelection	Apoptosis/Autosis	TopSelection_Apoptosis/Autosis	TRUE	FALSE
CASP3	TNFRSF10A	CASP3|TNFRSF10A	Yes	No	No	1	Yes	No	No	1	No	No	No	4.44156	3.93965	0.978505	TopSelection	Apoptosis/Apoptosis	TopSelection_Apoptosis/Apoptosis	TRUE	TRUE
FAS	PMAIP1	FAS|PMAIP1	Yes	No	No	1	Yes	No	No	1	No	No	No	4.12012	4.28648	0.978425	TopSelection	Apoptosis/Apoptosis	TopSelection_Apoptosis/Apoptosis	TRUE	FALSE
ATG7	FAS	ATG7|FAS	No	Yes	No	1	Yes	No	No	1	Yes	No	No	4.28554	4.12012	0.978346	TopSelection	Apoptosis/Autosis	TopSelection_Apoptosis/Autosis	TRUE	FALSE
JUN	MAP3K14	JUN|MAP3K14	Yes	No	No	1	Yes	No	No	1	No	No	No	4.32232	4.07678	0.978266	TopSelection	Apoptosis/Apoptosis	TopSelection_Apoptosis/Apoptosis	TRUE	TRUE
ATF4	ATG7	ATF4|ATG7	Yes	No	No	1	No	Yes	No	1	Yes	No	No	4.11864	4.28554	0.978186	TopSelection	Apoptosis/Autosis	TopSelection_Apoptosis/Autosis	TRUE	TRUE
MAP2K1	NFKBIA	MAP2K1|NFKBIA	Yes	No	No	1	Yes	No	No	1	No	No	No	4.02238	4.36565	0.978107	TopSelection	Apoptosis/Apoptosis	TopSelection_Apoptosis/Apoptosis	TRUE	TRUE
MAP2K2	PARP4	MAP2K2|PARP4	Yes	No	No	1	Yes	No	No	1	No	No	No	4.1023	4.29558	0.978027	TopSelection	Apoptosis/Apoptosis	TopSelection_Apoptosis/Apoptosis	TRUE	FALSE
ITPR3	TNFRSF10A	ITPR3|TNFRSF10A	Yes	No	No	1	Yes	No	No	1	No	No	No	4.43495	3.93965	0.977948	TopSelection	Apoptosis/Apoptosis	TopSelection_Apoptosis/Apoptosis	TRUE	TRUE
JUN	MCL1	JUN|MCL1	Yes	No	No	1	Yes	No	No	1	No	No	No	4.32232	4.0707	0.977868	TopSelection	Apoptosis/Apoptosis	TopSelection_Apoptosis/Apoptosis	TRUE	FALSE
CAPN1	CAPN2	CAPN1|CAPN2	Yes	No	No	1	Yes	No	No	1	No	No	No	4.15466	4.25028	0.977788	TopSelection	Apoptosis/Apoptosis	TopSelection_Apoptosis/Apoptosis	TRUE	FALSE
DFFA	PARP4	DFFA|PARP4	Yes	No	No	1	Yes	No	No	1	No	No	No	4.10083	4.29558	0.977709	TopSelection	Apoptosis/Apoptosis	TopSelection_Apoptosis/Apoptosis	TRUE	FALSE
DAXX	ITPR3	DAXX|ITPR3	Yes	No	No	1	Yes	No	No	1	No	No	No	3.93789	4.43495	0.977629	TopSelection	Apoptosis/Apoptosis	TopSelection_Apoptosis/Apoptosis	TRUE	FALSE
MAPK8	TRAF1	MAPK8|TRAF1	Yes	No	No	1	Yes	No	No	1	No	No	No	4.7671	3.72389	0.97755	TopSelection	Apoptosis/Apoptosis	TopSelection_Apoptosis/Apoptosis	TRUE	FALSE
BIRC2	PARP4	BIRC2|PARP4	Yes	No	No	1	Yes	No	No	1	No	No	No	4.09963	4.29558	0.97747	TopSelection	Apoptosis/Apoptosis	TopSelection_Apoptosis/Apoptosis	TRUE	FALSE
CTSO	PARP4	CTSO|PARP4	Yes	No	No	1	Yes	No	No	1	No	No	No	4.09934	4.29558	0.97739	TopSelection	Apoptosis/Apoptosis	TopSelection_Apoptosis/Apoptosis	TRUE	TRUE
CASP12	PARP4	CASP12|PARP4	Yes	No	No	1	Yes	No	No	1	No	No	No	4.09918	4.29558	0.977311	TopSelection	Apoptosis/Apoptosis	TopSelection_Apoptosis/Apoptosis	TRUE	FALSE
APAF1	CAPN1	APAF1|CAPN1	Yes	No	No	1	Yes	No	No	1	No	No	No	4.24778	4.15466	0.977231	TopSelection	Apoptosis/Apoptosis	TopSelection_Apoptosis/Apoptosis	TRUE	FALSE
ITPR1	NFKBIA	ITPR1|NFKBIA	Yes	No	No	1	Yes	No	No	1	No	No	No	4.06462	4.36565	0.977152	TopSelection	Apoptosis/Apoptosis	TopSelection_Apoptosis/Apoptosis	TRUE	FALSE
MAPK9	NFKBIA	MAPK9|NFKBIA	Yes	No	No	1	Yes	No	No	1	No	No	No	4.01371	4.36565	0.977072	TopSelection	Apoptosis/Apoptosis	TopSelection_Apoptosis/Apoptosis	TRUE	FALSE
DFFA	JUN	DFFA|JUN	Yes	No	No	1	Yes	No	No	1	No	No	No	4.10083	4.32232	0.976992	TopSelection	Apoptosis/Apoptosis	TopSelection_Apoptosis/Apoptosis	TRUE	FALSE
CAPN1	DIABLO	CAPN1|DIABLO	Yes	No	No	1	Yes	No	No	1	No	No	No	4.15466	4.24346	0.976913	TopSelection	Apoptosis/Apoptosis	TopSelection_Apoptosis/Apoptosis	TRUE	FALSE
BIRC2	JUN	BIRC2|JUN	Yes	No	No	1	Yes	No	No	1	No	No	No	4.09963	4.32232	0.976833	TopSelection	Apoptosis/Apoptosis	TopSelection_Apoptosis/Apoptosis	TRUE	TRUE
CTSO	JUN	CTSO|JUN	Yes	No	No	1	Yes	No	No	1	No	No	No	4.09934	4.32232	0.976753	TopSelection	Apoptosis/Apoptosis	TopSelection_Apoptosis/Apoptosis	TRUE	TRUE
CASP12	JUN	CASP12|JUN	Yes	No	No	1	Yes	No	No	1	No	No	No	4.09918	4.32232	0.976674	TopSelection	Apoptosis/Apoptosis	TopSelection_Apoptosis/Apoptosis	TRUE	FALSE
MAP2K2	PMAIP1	MAP2K2|PMAIP1	Yes	No	No	1	Yes	No	No	1	No	No	No	4.1023	4.28648	0.976594	TopSelection	Apoptosis/Apoptosis	TopSelection_Apoptosis/Apoptosis	TRUE	FALSE
FAS	PARP4	FAS|PARP4	Yes	No	No	1	Yes	No	No	1	No	No	No	4.12012	4.29558	0.976515	TopSelection	Apoptosis/Apoptosis	TopSelection_Apoptosis/Apoptosis	TRUE	FALSE
DFFA	PMAIP1	DFFA|PMAIP1	Yes	No	No	1	Yes	No	No	1	No	No	No	4.10083	4.28648	0.976355	TopSelection	Apoptosis/Apoptosis	TopSelection_Apoptosis/Apoptosis	TRUE	TRUE
LMNA	PIK3R3	LMNA|PIK3R3	Yes	No	No	1	Yes	No	No	1	No	No	No	4.03445	4.34239	0.976196	TopSelection	Apoptosis/Apoptosis	TopSelection_Apoptosis/Apoptosis	TRUE	FALSE
ATF4	PARP4	ATF4|PARP4	Yes	No	No	1	Yes	No	No	1	No	No	No	4.11864	4.29558	0.976117	TopSelection	Apoptosis/Apoptosis	TopSelection_Apoptosis/Apoptosis	TRUE	TRUE
BIRC2	PMAIP1	BIRC2|PMAIP1	Yes	No	No	1	Yes	No	No	1	No	No	No	4.09963	4.28648	0.976037	TopSelection	Apoptosis/Apoptosis	TopSelection_Apoptosis/Apoptosis	TRUE	FALSE
CTSO	PMAIP1	CTSO|PMAIP1	Yes	No	No	1	Yes	No	No	1	No	No	No	4.09934	4.28648	0.975957	TopSelection	Apoptosis/Apoptosis	TopSelection_Apoptosis/Apoptosis	TRUE	TRUE
CASP12	PMAIP1	CASP12|PMAIP1	Yes	No	No	1	Yes	No	No	1	No	No	No	4.09918	4.28648	0.975878	TopSelection	Apoptosis/Apoptosis	TopSelection_Apoptosis/Apoptosis	TRUE	FALSE
MAPK8	PIK3R2	MAPK8|PIK3R2	Yes	No	No	1	Yes	No	No	1	No	No	No	4.7671	3.53731	0.975639	TopSelection	Apoptosis/Apoptosis	TopSelection_Apoptosis/Apoptosis	TRUE	FALSE
CAPN1	CASP9	CAPN1|CASP9	Yes	No	No	1	Yes	No	No	1	No	No	No	4.15466	4.238	0.97548	TopSelection	Apoptosis/Apoptosis	TopSelection_Apoptosis/Apoptosis	TRUE	FALSE
ATF4	PMAIP1	ATF4|PMAIP1	Yes	No	No	1	Yes	No	No	1	No	No	No	4.11864	4.28648	0.9754	TopSelection	Apoptosis/Apoptosis	TopSelection_Apoptosis/Apoptosis	TRUE	FALSE
CAPN2	PARP2	CAPN2|PARP2	Yes	No	No	1	Yes	No	No	1	No	No	No	4.25028	4.13257	0.97532	TopSelection	Apoptosis/Apoptosis	TopSelection_Apoptosis/Apoptosis	TRUE	FALSE
MAP2K1	PIK3R3	MAP2K1|PIK3R3	Yes	No	No	1	Yes	No	No	1	No	No	No	4.02238	4.34239	0.975241	TopSelection	Apoptosis/Apoptosis	TopSelection_Apoptosis/Apoptosis	TRUE	TRUE
MAP3K14	PARP4	MAP3K14|PARP4	Yes	No	No	1	Yes	No	No	1	No	No	No	4.07678	4.29558	0.975161	TopSelection	Apoptosis/Apoptosis	TopSelection_Apoptosis/Apoptosis	TRUE	FALSE
BAD	CASP3	BAD|CASP3	Yes	No	No	1	Yes	No	No	1	No	No	No	3.98051	4.44156	0.975082	TopSelection	Apoptosis/Apoptosis	TopSelection_Apoptosis/Apoptosis	TRUE	TRUE
ITPR1	PIK3R3	ITPR1|PIK3R3	Yes	No	No	1	Yes	No	No	1	No	No	No	4.06462	4.34239	0.975002	TopSelection	Apoptosis/Apoptosis	TopSelection_Apoptosis/Apoptosis	TRUE	FALSE
DIABLO	PARP2	DIABLO|PARP2	Yes	No	No	1	Yes	No	No	1	No	No	No	4.24346	4.13257	0.974922	TopSelection	Apoptosis/Apoptosis	TopSelection_Apoptosis/Apoptosis	TRUE	FALSE
CAPN1	IL3	CAPN1|IL3	Yes	No	No	1	Yes	No	No	1	No	No	No	4.15466	4.22451	0.974843	TopSelection	Apoptosis/Apoptosis	TopSelection_Apoptosis/Apoptosis	TRUE	FALSE
MCL1	PARP4	MCL1|PARP4	Yes	No	No	1	Yes	No	No	1	No	No	No	4.0707	4.29558	0.974763	TopSelection	Apoptosis/Apoptosis	TopSelection_Apoptosis/Apoptosis	TRUE	FALSE
CAPN2	MAPK10	CAPN2|MAPK10	Yes	No	No	1	Yes	No	No	1	No	No	No	4.25028	4.12262	0.974684	TopSelection	Apoptosis/Apoptosis	TopSelection_Apoptosis/Apoptosis	TRUE	FALSE
MAPK9	PIK3R3	MAPK9|PIK3R3	Yes	No	No	1	Yes	No	No	1	No	No	No	4.01371	4.34239	0.974604	TopSelection	Apoptosis/Apoptosis	TopSelection_Apoptosis/Apoptosis	TRUE	FALSE
CAPN2	FAS	CAPN2|FAS	Yes	No	No	1	Yes	No	No	1	No	No	No	4.25028	4.12012	0.974524	TopSelection	Apoptosis/Apoptosis	TopSelection_Apoptosis/Apoptosis	TRUE	FALSE
APAF1	MAPK10	APAF1|MAPK10	Yes	No	No	1	Yes	No	No	1	No	No	No	4.24778	4.12262	0.974445	TopSelection	Apoptosis/Apoptosis	TopSelection_Apoptosis/Apoptosis	TRUE	FALSE
MAP3K14	PMAIP1	MAP3K14|PMAIP1	Yes	No	No	1	Yes	No	No	1	No	No	No	4.07678	4.28648	0.974365	TopSelection	Apoptosis/Apoptosis	TopSelection_Apoptosis/Apoptosis	TRUE	TRUE
JUN	LMNA	JUN|LMNA	Yes	No	No	1	Yes	No	No	1	No	No	No	4.32232	4.03445	0.974285	TopSelection	Apoptosis/Apoptosis	TopSelection_Apoptosis/Apoptosis	TRUE	FALSE
CASP9	PARP2	CASP9|PARP2	Yes	No	No	1	Yes	No	No	1	No	No	No	4.238	4.13257	0.974206	TopSelection	Apoptosis/Apoptosis	TopSelection_Apoptosis/Apoptosis	TRUE	FALSE
ITPR2	MAPK8	ITPR2|MAPK8	Yes	No	No	1	Yes	No	No	1	No	No	No	3.69331	4.7671	0.974047	TopSelection	Apoptosis/Apoptosis	Hub Genes_Hub Genes	TRUE	FALSE
CASP3	GADD45B	CASP3|GADD45B	Yes	No	No	1	Yes	No	No	1	No	No	No	4.44156	3.97105	0.973967	TopSelection	Apoptosis/Apoptosis	Hub Genes_Hub Genes	TRUE	TRUE
CASP6	IL3RA	CASP6|IL3RA	Yes	No	No	1	Yes	No	No	1	No	No	No	4.55593	3.75541	0.973569	TopSelection	Apoptosis/Apoptosis	Hub Genes_Hub Genes	TRUE	FALSE
MAPK8	TUBA3E	MAPK8|TUBA3E	Yes	No	No	1	Yes	No	No	1	No	No	No	4.7671	3.6849	0.973251	TopSelection	Apoptosis/Apoptosis	Hub Genes_Hub Genes	TRUE	TRUE
CASP7	ITPR3	CASP7|ITPR3	Yes	No	No	1	Yes	No	No	1	No	No	No	3.87538	4.43495	0.971419	TopSelection	Apoptosis/Apoptosis	Hub Genes_Hub Genes	TRUE	FALSE
AKT3	CFLAR	AKT3|CFLAR	Yes	No	No	1	Yes	No	No	1	No	No	No	4.65311	3.76469	0.970862	TopSelection	Apoptosis/Apoptosis	Hub Genes_Hub Genes	TRUE	TRUE
MAPK8	TP53AIP1	MAPK8|TP53AIP1	Yes	No	No	1	Yes	No	No	1	No	No	No	4.7671	3.66373	0.970464	TopSelection	Apoptosis/Apoptosis	Hub Genes_Hub Genes	TRUE	TRUE
CASP6	TRAF1	CASP6|TRAF1	Yes	No	No	1	Yes	No	No	1	No	No	No	4.55593	3.72389	0.970385	TopSelection	Apoptosis/Apoptosis	Hub Genes_Hub Genes	TRUE	TRUE
CASP3	DAXX	CASP3|DAXX	Yes	No	No	1	Yes	No	No	1	No	No	No	4.44156	3.93789	0.970225	TopSelection	Apoptosis/Apoptosis	Hub Genes_Hub Genes	TRUE	TRUE
AKT3	IL3RA	AKT3|IL3RA	Yes	No	No	1	Yes	No	No	1	No	No	No	4.65311	3.75541	0.969907	TopSelection	Apoptosis/Apoptosis	Hub Genes_Hub Genes	TRUE	FALSE
CASP6	PARP3	CASP6|PARP3	Yes	No	No	1	Yes	No	No	1	No	No	No	4.55593	3.70074	0.968155	TopSelection	Apoptosis/Apoptosis	Hub Genes_Hub Genes	TRUE	TRUE
EIF2AK3	ITPR3	EIF2AK3|ITPR3	Yes	No	No	1	Yes	No	No	1	No	No	No	3.83679	4.43495	0.967837	TopSelection	Apoptosis/Apoptosis	Hub Genes_Hub Genes	TRUE	FALSE
CASP6	ITPR2	CASP6|ITPR2	Yes	No	No	1	Yes	No	No	1	No	No	No	4.55593	3.69331	0.967678	TopSelection	Apoptosis/Apoptosis	Hub Genes_Hub Genes	TRUE	FALSE
DDIT3	MAPK8	DDIT3|MAPK8	Yes	No	No	1	Yes	No	No	1	No	No	No	3.63279	4.7671	0.967439	TopSelection	Apoptosis/Apoptosis	Hub Genes_Hub Genes	TRUE	FALSE
MAPK8	TUBA1B	MAPK8|TUBA1B	Yes	No	No	1	Yes	No	No	1	No	No	No	4.7671	3.6316	0.967359	TopSelection	Apoptosis/Apoptosis	Hub Genes_Hub Genes	TRUE	FALSE
AKT3	TRAF1	AKT3|TRAF1	Yes	No	No	1	Yes	No	No	1	No	No	No	4.65311	3.72389	0.9672	TopSelection	Apoptosis/Apoptosis	Hub Genes_Hub Genes	TRUE	TRUE
CASP6	TP53AIP1	CASP6|TP53AIP1	Yes	No	No	1	Yes	No	No	1	No	No	No	4.55593	3.66373	0.965926	TopSelection	Apoptosis/Apoptosis	Hub Genes_Hub Genes	TRUE	TRUE
CASP6	FASLG	CASP6|FASLG	Yes	No	No	1	Yes	No	No	1	No	No	No	4.55593	3.65993	0.965608	TopSelection	Apoptosis/Apoptosis	Hub Genes_Hub Genes	TRUE	TRUE
AKT3	PARP3	AKT3|PARP3	Yes	No	No	1	Yes	No	No	1	No	No	No	4.65311	3.70074	0.96513	TopSelection	Apoptosis/Apoptosis	Hub Genes_Hub Genes	TRUE	TRUE
CASP3	CASP7	CASP3|CASP7	Yes	No	No	1	Yes	No	No	1	No	No	No	4.44156	3.87538	0.964334	TopSelection	Apoptosis/Apoptosis	Hub Genes_Hub Genes	TRUE	TRUE
AKT3	ITPR2	AKT3|ITPR2	Yes	No	No	1	Yes	No	No	1	No	No	No	4.65311	3.69331	0.964254	TopSelection	Apoptosis/Apoptosis	Hub Genes_Hub Genes	TRUE	TRUE
AKT3	TUBA3E	AKT3|TUBA3E	Yes	No	No	1	Yes	No	No	1	No	No	No	4.65311	3.6849	0.963777	TopSelection	Apoptosis/Apoptosis	Hub Genes_Hub Genes	TRUE	TRUE
FOS	MAPK8	FOS|MAPK8	Yes	No	No	1	Yes	No	No	1	No	No	No	3.58421	4.7671	0.963458	TopSelection	Apoptosis/Apoptosis	Hub Genes_Hub Genes	TRUE	TRUE
CASP6	DDIT3	CASP6|DDIT3	Yes	No	No	1	Yes	No	No	1	No	No	No	4.55593	3.63279	0.963379	TopSelection	Apoptosis/Apoptosis	Hub Genes_Hub Genes	TRUE	FALSE
CASP6	CFLAR	CASP6|CFLAR	Yes	No	No	1	Yes	No	No	1	No	No	No	4.55593	3.76469	0.963299	TopSelection	Apoptosis/Apoptosis	Hub Genes_Hub Genes	TRUE	TRUE
CASP6	TUBA1B	CASP6|TUBA1B	Yes	No	No	1	Yes	No	No	1	No	No	No	4.55593	3.6316	0.963219	TopSelection	Apoptosis/Apoptosis	Hub Genes_Hub Genes	TRUE	FALSE
IL3RA	ITPR3	IL3RA|ITPR3	Yes	No	No	1	Yes	No	No	1	No	No	No	3.75541	4.43495	0.961627	TopSelection	Apoptosis/Apoptosis	Hub Genes_Hub Genes	TRUE	FALSE
AKT3	TP53AIP1	AKT3|TP53AIP1	Yes	No	No	1	Yes	No	No	1	No	No	No	4.65311	3.66373	0.961309	TopSelection	Apoptosis/Apoptosis	Hub Genes_Hub Genes	TRUE	TRUE
CASP6	NTRK1	CASP6|NTRK1	Yes	No	No	1	Yes	No	No	1	No	No	No	4.55593	3.60898	0.96115	TopSelection	Apoptosis/Apoptosis	Hub Genes_Hub Genes	TRUE	TRUE
AKT3	FASLG	AKT3|FASLG	Yes	No	No	1	Yes	No	No	1	No	No	No	4.65311	3.65993	0.960831	TopSelection	Apoptosis/Apoptosis	Hub Genes_Hub Genes	TRUE	FALSE
CASP3	EIF2AK3	CASP3|EIF2AK3	Yes	No	No	1	Yes	No	No	1	No	No	No	4.44156	3.83679	0.960592	TopSelection	Apoptosis/Apoptosis	Hub Genes_Hub Genes	TRUE	TRUE
ITPR3	TRAF1	ITPR3|TRAF1	Yes	No	No	1	Yes	No	No	1	No	No	No	4.43495	3.72389	0.958682	TopSelection	Apoptosis/Apoptosis	Hub Genes_Hub Genes	TRUE	TRUE
AKT3	DDIT3	AKT3|DDIT3	Yes	No	No	1	Yes	No	No	1	No	No	No	4.65311	3.63279	0.958124	TopSelection	Apoptosis/Apoptosis	Hub Genes_Hub Genes	TRUE	TRUE
AKT3	TUBA1B	AKT3|TUBA1B	Yes	No	No	1	Yes	No	No	1	No	No	No	4.65311	3.6316	0.957965	TopSelection	Apoptosis/Apoptosis	Hub Genes_Hub Genes	TRUE	TRUE
MAPK8	TNFRSF10B	MAPK8|TNFRSF10B	Yes	No	No	1	Yes	No	No	1	No	No	No	4.7671	3.53126	0.957726	TopSelection	Apoptosis/Apoptosis	Hub Genes_Hub Genes	TRUE	FALSE
CASP3	PARP3	CASP3|PARP3	Yes	No	No	1	Yes	No	No	1	No	No	No	4.44156	3.70074	0.956771	TopSelection	Apoptosis/Apoptosis	Hub Genes_Hub Genes	TRUE	TRUE
BIRC3	MAPK8	BIRC3|MAPK8	Yes	No	No	1	Yes	No	No	1	No	No	No	3.52379	4.7671	0.956134	TopSelection	Apoptosis/Apoptosis	Hub Genes_Hub Genes	TRUE	FALSE
CTSK	MAPK8	CTSK|MAPK8	Yes	No	No	1	Yes	No	No	1	No	No	No	3.52187	4.7671	0.955736	TopSelection	Apoptosis/Apoptosis	Hub Genes_Hub Genes	TRUE	TRUE
ITPR3	PARP3	ITPR3|PARP3	Yes	No	No	1	Yes	No	No	1	No	No	No	4.43495	3.70074	0.955577	TopSelection	Apoptosis/Apoptosis	Hub Genes_Hub Genes	TRUE	TRUE
ITPR2	ITPR3	ITPR2|ITPR3	Yes	No	No	1	Yes	No	No	1	No	No	No	3.69331	4.43495	0.955179	TopSelection	Apoptosis/Apoptosis	Hub Genes_Hub Genes	TRUE	FALSE
AKT3	NTRK1	AKT3|NTRK1	Yes	No	No	1	Yes	No	No	1	No	No	No	4.65311	3.60898	0.95486	TopSelection	Apoptosis/Apoptosis	Hub Genes_Hub Genes	TRUE	TRUE
CASP6	TUBA3E	CASP6|TUBA3E	Yes	No	No	1	Yes	No	No	1	No	No	No	4.55593	3.6849	0.953985	TopSelection	Apoptosis/Apoptosis	Hub Genes_Hub Genes	TRUE	TRUE
CASP6	PIK3R2	CASP6|PIK3R2	Yes	No	No	1	Yes	No	No	1	No	No	No	4.55593	3.53731	0.953666	TopSelection	Apoptosis/Apoptosis	Hub Genes_Hub Genes	TRUE	FALSE
CASP6	TNFRSF10B	CASP6|TNFRSF10B	Yes	No	No	1	Yes	No	No	1	No	No	No	4.55593	3.53126	0.953348	TopSelection	Apoptosis/Apoptosis	Hub Genes_Hub Genes	TRUE	FALSE
CASP3	FASLG	CASP3|FASLG	Yes	No	No	1	Yes	No	No	1	No	No	No	4.44156	3.65993	0.95279	TopSelection	Apoptosis/Apoptosis	Hub Genes_Hub Genes	TRUE	TRUE
BIRC3	CASP6	BIRC3|CASP6	Yes	No	No	1	Yes	No	No	1	No	No	No	3.52379	4.55593	0.952313	TopSelection	Apoptosis/Apoptosis	Hub Genes_Hub Genes	TRUE	TRUE
ITPR3	TP53AIP1	ITPR3|TP53AIP1	Yes	No	No	1	Yes	No	No	1	No	No	No	4.43495	3.66373	0.952233	TopSelection	Apoptosis/Apoptosis	Hub Genes_Hub Genes	TRUE	FALSE
MAPK8	TNF	MAPK8|TNF	Yes	No	No	1	Yes	No	No	1	No	No	No	4.7671	3.48741	0.951915	TopSelection	Apoptosis/Apoptosis	Hub Genes_Hub Genes	TRUE	FALSE
AKT3	FOS	AKT3|FOS	Yes	No	No	1	Yes	No	No	1	No	No	No	4.65311	3.58421	0.951755	TopSelection	Apoptosis/Apoptosis	Hub Genes_Hub Genes	TRUE	TRUE
FASLG	ITPR3	FASLG|ITPR3	Yes	No	No	1	Yes	No	No	1	No	No	No	3.65993	4.43495	0.951676	TopSelection	Apoptosis/Apoptosis	Hub Genes_Hub Genes	TRUE	FALSE
ATG7	ATP1A1	ATG7|ATP1A1	No	Yes	No	1	No	Yes	No	1	No	No	No	4.28554	1.50766	0.702094	TopSelection	Autosis/Autosis	TopSelection_Autosis/Autosis	TRUE	FALSE
ANAPC7	MAPK8	ANAPC7|MAPK8	No	No	Yes	1	Yes	No	No	1	Yes	No	No	0.685318	4.7671	0.675424	TopSelection	Apoptosis/Mitotic_CD	TopSelection_Apoptosis/Mitotic_CD	TRUE	FALSE
CASP6	CDC20	CASP6|CDC20	Yes	No	No	1	No	No	Yes	1	Yes	No	No	4.55593	0.88225	0.671603	TopSelection	Apoptosis/Mitotic_CD	TopSelection_Apoptosis/Mitotic_CD	TRUE	TRUE
CDC27	MAPK8	CDC27|MAPK8	No	No	Yes	1	Yes	No	No	1	Yes	No	No	0.61915	4.7671	0.669772	TopSelection	Apoptosis/Mitotic_CD	TopSelection_Apoptosis/Mitotic_CD	TRUE	TRUE
CASP6	CDC26	CASP6|CDC26	Yes	No	No	1	No	No	Yes	1	Yes	No	No	4.55593	0.835142	0.666269	TopSelection	Apoptosis/Mitotic_CD	TopSelection_Apoptosis/Mitotic_CD	TRUE	TRUE
AKT3	ANAPC7	AKT3|ANAPC7	Yes	No	No	1	No	No	Yes	1	Yes	No	No	4.65311	0.685318	0.661651	TopSelection	Apoptosis/Mitotic_CD	TopSelection_Apoptosis/Mitotic_CD	TRUE	FALSE
CASP6	UBE2D1	CASP6|UBE2D1	Yes	No	No	1	No	No	Yes	1	Yes	No	No	4.55593	0.778555	0.659104	TopSelection	Apoptosis/Mitotic_CD	TopSelection_Apoptosis/Mitotic_CD	TRUE	TRUE
ANAPC2	MAPK8	ANAPC2|MAPK8	No	No	Yes	1	Yes	No	No	1	Yes	No	No	0.503568	4.7671	0.65568	TopSelection	Apoptosis/Mitotic_CD	TopSelection_Apoptosis/Mitotic_CD	TRUE	FALSE
ANAPC10	CASP6	ANAPC10|CASP6	No	No	Yes	1	Yes	No	No	1	Yes	No	No	0.745432	4.55593	0.655203	TopSelection	Apoptosis/Mitotic_CD	TopSelection_Apoptosis/Mitotic_CD	TRUE	TRUE
CDC20	ITPR3	CDC20|ITPR3	No	No	Yes	1	Yes	No	No	1	Yes	No	No	0.88225	4.43495	0.654964	TopSelection	Apoptosis/Mitotic_CD	TopSelection_Apoptosis/Mitotic_CD	TRUE	TRUE
ANAPC1	CASP6	ANAPC1|CASP6	No	No	Yes	1	Yes	No	No	1	Yes	No	No	0.73028	4.55593	0.65377	TopSelection	Apoptosis/Mitotic_CD	TopSelection_Apoptosis/Mitotic_CD	TRUE	TRUE
ANAPC4	CASP6	ANAPC4|CASP6	No	No	Yes	1	Yes	No	No	1	Yes	No	No	0.704936	4.55593	0.652177	TopSelection	Apoptosis/Mitotic_CD	TopSelection_Apoptosis/Mitotic_CD	TRUE	FALSE
CDC26	ITPR3	CDC26|ITPR3	No	No	Yes	1	Yes	No	No	1	Yes	No	No	0.835142	4.43495	0.651142	TopSelection	Apoptosis/Mitotic_CD	TopSelection_Apoptosis/Mitotic_CD	TRUE	FALSE
ANAPC7	CASP6	ANAPC7|CASP6	No	No	Yes	1	Yes	No	No	1	Yes	No	No	0.685318	4.55593	0.650426	TopSelection	Apoptosis/Mitotic_CD	TopSelection_Apoptosis/Mitotic_CD	TRUE	FALSE
ANAPC11	CASP6	ANAPC11|CASP6	No	No	Yes	1	Yes	No	No	1	Yes	No	No	0.675759	4.55593	0.649311	TopSelection	Apoptosis/Mitotic_CD	TopSelection_Apoptosis/Mitotic_CD	TRUE	TRUE
CASP6	CDC23	CASP6|CDC23	Yes	No	No	1	No	No	Yes	1	Yes	No	No	4.55593	0.673553	0.648993	TopSelection	Apoptosis/Mitotic_CD	TopSelection_Apoptosis/Mitotic_CD	TRUE	TRUE
BUB3	CASP6	BUB3|CASP6	No	No	Yes	1	Yes	No	No	1	Yes	No	No	0.672536	4.55593	0.648834	TopSelection	Apoptosis/Mitotic_CD	TopSelection_Apoptosis/Mitotic_CD	TRUE	FALSE
CASP6	CDC16	CASP6|CDC16	Yes	No	No	1	No	No	Yes	1	Yes	No	No	4.55593	0.643379	0.646525	TopSelection	Apoptosis/Mitotic_CD	TopSelection_Apoptosis/Mitotic_CD	TRUE	TRUE
ITPR3	UBE2D1	ITPR3|UBE2D1	Yes	No	No	1	No	No	Yes	1	Yes	No	No	4.43495	0.778555	0.645251	TopSelection	Apoptosis/Mitotic_CD	TopSelection_Apoptosis/Mitotic_CD	TRUE	FALSE
CASP6	CDC27	CASP6|CDC27	Yes	No	No	1	No	No	Yes	1	Yes	No	No	4.55593	0.61915	0.643659	TopSelection	Apoptosis/Mitotic_CD	TopSelection_Apoptosis/Mitotic_CD	TRUE	TRUE
AKT3	ANAPC2	AKT3|ANAPC2	Yes	No	No	1	No	No	Yes	1	Yes	No	No	4.65311	0.503568	0.64342	TopSelection	Apoptosis/Mitotic_CD	TopSelection_Apoptosis/Mitotic_CD	TRUE	TRUE
ANAPC10	ITPR3	ANAPC10|ITPR3	No	No	Yes	1	Yes	No	No	1	Yes	No	No	0.745432	4.43495	0.64135	TopSelection	Apoptosis/Mitotic_CD	TopSelection_Apoptosis/Mitotic_CD	TRUE	FALSE
ANAPC1	ITPR3	ANAPC1|ITPR3	No	No	Yes	1	Yes	No	No	1	Yes	No	No	0.73028	4.43495	0.639519	TopSelection	Apoptosis/Mitotic_CD	TopSelection_Apoptosis/Mitotic_CD	TRUE	FALSE
ATG7	CDC20	ATG7|CDC20	No	Yes	No	1	No	No	Yes	1	Yes	No	No	4.28554	0.88225	0.63721	TopSelection	Autosis/Mitotic_CD	TopSelection_Autosis/Mitotic_CD	TRUE	FALSE
ANAPC4	ITPR3	ANAPC4|ITPR3	No	No	Yes	1	Yes	No	No	1	Yes	No	No	0.704936	4.43495	0.636733	TopSelection	Apoptosis/Mitotic_CD	TopSelection_Apoptosis/Mitotic_CD	TRUE	FALSE
NFKBIA	UBE2D1	NFKBIA|UBE2D1	Yes	No	No	1	No	No	Yes	1	Yes	No	No	4.36565	0.778555	0.635857	TopSelection	Apoptosis/Mitotic_CD	TopSelection_Apoptosis/Mitotic_CD	TRUE	TRUE
ANAPC7	CASP3	ANAPC7|CASP3	No	No	Yes	1	Yes	No	No	1	Yes	No	No	0.685318	4.44156	0.635379	TopSelection	Apoptosis/Mitotic_CD	TopSelection_Apoptosis/Mitotic_CD	TRUE	FALSE
ANAPC7	ITPR3	ANAPC7|ITPR3	No	No	Yes	1	Yes	No	No	1	Yes	No	No	0.685318	4.43495	0.634424	TopSelection	Apoptosis/Mitotic_CD	TopSelection_Apoptosis/Mitotic_CD	TRUE	FALSE
ANAPC11	ITPR3	ANAPC11|ITPR3	No	No	Yes	1	Yes	No	No	1	Yes	No	No	0.675759	4.43495	0.633708	TopSelection	Apoptosis/Mitotic_CD	TopSelection_Apoptosis/Mitotic_CD	TRUE	TRUE
CDC23	ITPR3	CDC23|ITPR3	No	No	Yes	1	Yes	No	No	1	Yes	No	No	0.673553	4.43495	0.63323	TopSelection	Apoptosis/Mitotic_CD	TopSelection_Apoptosis/Mitotic_CD	TRUE	FALSE
BUB3	ITPR3	BUB3|ITPR3	No	No	Yes	1	Yes	No	No	1	Yes	No	No	0.672536	4.43495	0.632911	TopSelection	Apoptosis/Mitotic_CD	TopSelection_Apoptosis/Mitotic_CD	TRUE	FALSE
ANAPC10	NFKBIA	ANAPC10|NFKBIA	No	No	Yes	1	Yes	No	No	1	Yes	No	No	0.745432	4.36565	0.632434	TopSelection	Apoptosis/Mitotic_CD	TopSelection_Apoptosis/Mitotic_CD	TRUE	TRUE
ATG7	CDC26	ATG7|CDC26	No	Yes	No	1	No	No	Yes	1	Yes	No	No	4.28554	0.835142	0.632275	TopSelection	Autosis/Mitotic_CD	TopSelection_Autosis/Mitotic_CD	TRUE	FALSE
ATP1A1	MCL1	ATP1A1|MCL1	No	Yes	No	1	Yes	No	No	1	Yes	No	No	1.50766	4.0707	0.631797	MiddleSelection	Apoptosis/Autosis	MiddleSelection_Apoptosis/Autosis	FALSE	FALSE
ANAPC1	NFKBIA	ANAPC1|NFKBIA	No	No	Yes	1	Yes	No	No	1	Yes	No	No	0.73028	4.36565	0.631001	TopSelection	Apoptosis/Mitotic_CD	TopSelection_Apoptosis/Mitotic_CD	TRUE	TRUE
ANAPC2	CASP6	ANAPC2|CASP6	No	No	Yes	1	Yes	No	No	1	Yes	No	No	0.503568	4.55593	0.630523	TopSelection	Apoptosis/Mitotic_CD	TopSelection_Apoptosis/Mitotic_CD	TRUE	FALSE
CDC16	ITPR3	CDC16|ITPR3	No	No	Yes	1	Yes	No	No	1	Yes	No	No	0.643379	4.43495	0.630443	TopSelection	Apoptosis/Mitotic_CD	TopSelection_Apoptosis/Mitotic_CD	TRUE	FALSE
CDC20	IL3	CDC20|IL3	No	No	Yes	1	Yes	No	No	1	Yes	No	No	0.88225	4.22451	0.629647	TopSelection	Apoptosis/Mitotic_CD	TopSelection_Apoptosis/Mitotic_CD	TRUE	FALSE
ATP1A1	TUBA3E	ATP1A1|TUBA3E	No	Yes	No	1	Yes	No	No	1	Yes	No	No	1.50766	3.6849	0.62917	MiddleSelection	Apoptosis/Autosis	MiddleSelection_Apoptosis/Autosis	FALSE	FALSE
ATG7	RELA	ATG7|RELA	No	Yes	No	1	Yes	No	No	1	Yes	No	No	4.28554	0.802177	0.628374	MiddleSelection	Apoptosis/Autosis	MiddleSelection_Apoptosis/Autosis	FALSE	FALSE
CASP3	CDC27	CASP3|CDC27	Yes	No	No	1	No	No	Yes	1	Yes	No	No	4.44156	0.61915	0.628294	TopSelection	Apoptosis/Mitotic_CD	TopSelection_Apoptosis/Mitotic_CD	TRUE	TRUE
ANAPC4	NFKBIA	ANAPC4|NFKBIA	No	No	Yes	1	Yes	No	No	1	Yes	No	No	0.704936	4.36565	0.627896	TopSelection	Apoptosis/Mitotic_CD	TopSelection_Apoptosis/Mitotic_CD	TRUE	FALSE
CDC20	MAPK8	CDC20|MAPK8	No	No	Yes	1	Yes	No	No	1	Yes	No	No	0.88225	4.7671	0.627737	TopSelection	Apoptosis/Mitotic_CD	TopSelection_Apoptosis/Mitotic_CD	TRUE	FALSE
CDC27	ITPR3	CDC27|ITPR3	No	No	Yes	1	Yes	No	No	1	Yes	No	No	0.61915	4.43495	0.627418	TopSelection	Apoptosis/Mitotic_CD	TopSelection_Apoptosis/Mitotic_CD	TRUE	TRUE
ATP1A1	LMNA	ATP1A1|LMNA	No	Yes	No	1	Yes	No	No	1	Yes	No	No	1.50766	4.03445	0.626781	MiddleSelection	Apoptosis/Autosis	MiddleSelection_Apoptosis/Autosis	FALSE	FALSE
ANAPC5	CASP6	ANAPC5|CASP6	No	No	Yes	1	Yes	No	No	1	Yes	No	No	0.466881	4.55593	0.625906	TopSelection	Apoptosis/Mitotic_CD	TopSelection_Apoptosis/Mitotic_CD	TRUE	TRUE
ATP1A1	MAP2K1	ATP1A1|MAP2K1	No	Yes	No	1	Yes	No	No	1	Yes	No	No	1.50766	4.02238	0.625348	MiddleSelection	Apoptosis/Autosis	MiddleSelection_Apoptosis/Autosis	FALSE	TRUE
PMAIP1	UBE2D1	PMAIP1|UBE2D1	Yes	No	No	1	No	No	Yes	1	Yes	No	No	4.28648	0.778555	0.625189	TopSelection	Apoptosis/Mitotic_CD	TopSelection_Apoptosis/Mitotic_CD	TRUE	TRUE
ANAPC7	NFKBIA	ANAPC7|NFKBIA	No	No	Yes	1	Yes	No	No	1	Yes	No	No	0.685318	4.36565	0.62503	TopSelection	Apoptosis/Mitotic_CD	TopSelection_Apoptosis/Mitotic_CD	TRUE	FALSE
ATG7	UBE2D1	ATG7|UBE2D1	No	Yes	No	1	No	No	Yes	1	Yes	No	No	4.28554	0.778555	0.62495	TopSelection	Autosis/Mitotic_CD	TopSelection_Autosis/Mitotic_CD	TRUE	FALSE
ATP1A1	MAPK9	ATP1A1|MAPK9	No	Yes	No	1	Yes	No	No	1	Yes	No	No	1.50766	4.01371	0.623756	MiddleSelection	Apoptosis/Autosis	MiddleSelection_Apoptosis/Autosis	FALSE	FALSE
CDC26	IL3	CDC26|IL3	No	No	Yes	1	Yes	No	No	1	Yes	No	No	0.835142	4.22451	0.623278	TopSelection	Apoptosis/Mitotic_CD	TopSelection_Apoptosis/Mitotic_CD	TRUE	FALSE
CASP6	UBE2C	CASP6|UBE2C	Yes	No	No	1	No	No	Yes	1	Yes	No	No	4.55593	0.444785	0.622721	TopSelection	Apoptosis/Mitotic_CD	TopSelection_Apoptosis/Mitotic_CD	TRUE	TRUE
ANAPC7	PIK3R3	ANAPC7|PIK3R3	No	No	Yes	1	Yes	No	No	1	Yes	No	No	0.685318	4.34239	0.621607	TopSelection	Apoptosis/Mitotic_CD	TopSelection_Apoptosis/Mitotic_CD	TRUE	FALSE
ANAPC10	PMAIP1	ANAPC10|PMAIP1	No	No	Yes	1	Yes	No	No	1	Yes	No	No	0.745432	4.28648	0.621129	TopSelection	Apoptosis/Mitotic_CD	TopSelection_Apoptosis/Mitotic_CD	TRUE	TRUE
ACTB	ATG7	ACTB|ATG7	Yes	No	No	1	No	Yes	No	1	Yes	No	No	0.745862	4.28554	0.621049	MiddleSelection	Apoptosis/Autosis	MiddleSelection_Apoptosis/Autosis	FALSE	FALSE
ANAPC10	ATG7	ANAPC10|ATG7	No	No	Yes	1	No	Yes	No	1	Yes	No	No	0.745432	4.28554	0.62097	TopSelection	Autosis/Mitotic_CD	TopSelection_Autosis/Mitotic_CD	TRUE	TRUE
CDC26	MAPK8	CDC26|MAPK8	No	No	Yes	1	Yes	No	No	1	Yes	No	No	0.835142	4.7671	0.620014	TopSelection	Apoptosis/Mitotic_CD	TopSelection_Apoptosis/Mitotic_CD	TRUE	TRUE
ATP1A1	BAK1	ATP1A1|BAK1	No	Yes	No	1	Yes	No	No	1	Yes	No	No	1.50766	3.97971	0.619218	MiddleSelection	Apoptosis/Autosis	MiddleSelection_Apoptosis/Autosis	FALSE	FALSE
CAPN2	UBE2D1	CAPN2|UBE2D1	Yes	No	No	1	No	No	Yes	1	Yes	No	No	4.25028	0.778555	0.619059	TopSelection	Apoptosis/Mitotic_CD	TopSelection_Apoptosis/Mitotic_CD	TRUE	FALSE
ANAPC1	PMAIP1	ANAPC1|PMAIP1	No	No	Yes	1	Yes	No	No	1	Yes	No	No	0.73028	4.28648	0.618581	TopSelection	Apoptosis/Mitotic_CD	TopSelection_Apoptosis/Mitotic_CD	TRUE	TRUE
ANAPC1	ATG7	ANAPC1|ATG7	No	No	Yes	1	No	Yes	No	1	Yes	No	No	0.73028	4.28554	0.618342	TopSelection	Autosis/Mitotic_CD	TopSelection_Autosis/Mitotic_CD	TRUE	FALSE
DIABLO	UBE2D1	DIABLO|UBE2D1	Yes	No	No	1	No	No	Yes	1	Yes	No	No	4.24346	0.778555	0.617944	TopSelection	Apoptosis/Mitotic_CD	TopSelection_Apoptosis/Mitotic_CD	TRUE	FALSE
ATP1A1	GADD45B	ATP1A1|GADD45B	No	Yes	No	1	Yes	No	No	1	Yes	No	No	1.50766	3.97105	0.617865	MiddleSelection	Apoptosis/Autosis	MiddleSelection_Apoptosis/Autosis	FALSE	FALSE
ANAPC7	JUN	ANAPC7|JUN	No	No	Yes	1	Yes	No	No	1	Yes	No	No	0.685318	4.32232	0.617785	TopSelection	Apoptosis/Mitotic_CD	TopSelection_Apoptosis/Mitotic_CD	TRUE	FALSE
CDC27	NFKBIA	CDC27|NFKBIA	No	No	Yes	1	Yes	No	No	1	Yes	No	No	0.61915	4.36565	0.616432	TopSelection	Apoptosis/Mitotic_CD	TopSelection_Apoptosis/Mitotic_CD	TRUE	TRUE
IL3	UBE2D1	IL3|UBE2D1	Yes	No	No	1	No	No	Yes	1	Yes	No	No	4.22451	0.778555	0.615795	TopSelection	Apoptosis/Mitotic_CD	TopSelection_Apoptosis/Mitotic_CD	TRUE	FALSE
ANAPC4	PMAIP1	ANAPC4|PMAIP1	No	No	Yes	1	Yes	No	No	1	Yes	No	No	0.704936	4.28648	0.615636	TopSelection	Apoptosis/Mitotic_CD	TopSelection_Apoptosis/Mitotic_CD	TRUE	FALSE
ANAPC4	ATG7	ANAPC4|ATG7	No	No	Yes	1	No	Yes	No	1	Yes	No	No	0.704936	4.28554	0.615476	TopSelection	Autosis/Mitotic_CD	TopSelection_Autosis/Mitotic_CD	TRUE	FALSE
ATP1A1	TNFRSF10A	ATP1A1|TNFRSF10A	No	Yes	No	1	Yes	No	No	1	Yes	No	No	1.50766	3.93965	0.614203	MiddleSelection	Apoptosis/Autosis	MiddleSelection_Apoptosis/Autosis	FALSE	FALSE
ANAPC7	PARP4	ANAPC7|PARP4	No	No	Yes	1	Yes	No	No	1	Yes	No	No	0.685318	4.29558	0.613884	TopSelection	Apoptosis/Mitotic_CD	TopSelection_Apoptosis/Mitotic_CD	TRUE	FALSE
ATG7	PIK3CA	ATG7|PIK3CA	No	Yes	No	1	Yes	No	No	1	Yes	No	No	4.28554	0.695925	0.613566	MiddleSelection	Apoptosis/Autosis	MiddleSelection_Apoptosis/Autosis	FALSE	FALSE
ATP1A1	DAXX	ATP1A1|DAXX	No	Yes	No	1	Yes	No	No	1	Yes	No	No	1.50766	3.93789	0.613486	MiddleSelection	Apoptosis/Autosis	MiddleSelection_Apoptosis/Autosis	FALSE	TRUE
ATP1A1	FOS	ATP1A1|FOS	No	Yes	No	1	Yes	No	No	1	Yes	No	No	1.50766	3.58421	0.612372	MiddleSelection	Apoptosis/Autosis	MiddleSelection_Apoptosis/Autosis	FALSE	FALSE
ANAPC7	PMAIP1	ANAPC7|PMAIP1	No	No	Yes	1	Yes	No	No	1	Yes	No	No	0.685318	4.28648	0.612292	TopSelection	Apoptosis/Mitotic_CD	TopSelection_Apoptosis/Mitotic_CD	TRUE	FALSE
ANAPC2	CASP3	ANAPC2|CASP3	No	No	Yes	1	Yes	No	No	1	Yes	No	No	0.503568	4.44156	0.612133	TopSelection	Apoptosis/Mitotic_CD	TopSelection_Apoptosis/Mitotic_CD	TRUE	FALSE
ANAPC7	ATG7	ANAPC7|ATG7	No	No	Yes	1	No	Yes	No	1	Yes	No	No	0.685318	4.28554	0.612053	TopSelection	Autosis/Mitotic_CD	TopSelection_Autosis/Mitotic_CD	TRUE	FALSE
MAPK8	UBE2E1	MAPK8|UBE2E1	Yes	No	No	1	No	No	Yes	1	Yes	No	No	4.7671	0.785903	0.611814	TopSelection	Apoptosis/Mitotic_CD	TopSelection_Apoptosis/Mitotic_CD	TRUE	TRUE
AKT3	CDC20	AKT3|CDC20	Yes	No	No	1	No	No	Yes	1	Yes	No	No	4.65311	0.88225	0.611416	TopSelection	Apoptosis/Mitotic_CD	TopSelection_Apoptosis/Mitotic_CD	TRUE	TRUE
ANAPC2	ITPR3	ANAPC2|ITPR3	No	No	Yes	1	Yes	No	No	1	Yes	No	No	0.503568	4.43495	0.611018	TopSelection	Apoptosis/Mitotic_CD	TopSelection_Apoptosis/Mitotic_CD	TRUE	FALSE
TUBA1B	TUBA8	TUBA1B|TUBA8	Yes	No	No	1	Yes	No	No	1	No	No	No	3.6316	1.44088	0.610939	MiddleSelection	Apoptosis/Apoptosis	MiddleSelection_Apoptosis/Apoptosis	FALSE	TRUE
BIRC2	DAB2IP	BIRC2|DAB2IP	Yes	No	No	1	Yes	No	No	1	No	No	No	4.09963	1.35283	0.610859	MiddleSelection	Apoptosis/Apoptosis	MiddleSelection_Apoptosis/Apoptosis	FALSE	FALSE
ANAPC11	PMAIP1	ANAPC11|PMAIP1	No	No	Yes	1	Yes	No	No	1	Yes	No	No	0.675759	4.28648	0.610779	TopSelection	Apoptosis/Mitotic_CD	TopSelection_Apoptosis/Mitotic_CD	TRUE	TRUE
CTSO	DAB2IP	CTSO|DAB2IP	Yes	No	No	1	Yes	No	No	1	No	No	No	4.09934	1.35283	0.6107	MiddleSelection	Apoptosis/Apoptosis	MiddleSelection_Apoptosis/Apoptosis	FALSE	TRUE
CASP12	DAB2IP	CASP12|DAB2IP	Yes	No	No	1	Yes	No	No	1	No	No	No	4.09918	1.35283	0.61062	MiddleSelection	Apoptosis/Apoptosis	MiddleSelection_Apoptosis/Apoptosis	FALSE	FALSE
ANAPC11	ATG7	ANAPC11|ATG7	No	No	Yes	1	No	Yes	No	1	Yes	No	No	0.675759	4.28554	0.610541	TopSelection	Autosis/Mitotic_CD	TopSelection_Autosis/Mitotic_CD	TRUE	TRUE
CTSH	PMAIP1	CTSH|PMAIP1	Yes	No	No	1	Yes	No	No	1	No	No	No	0.674518	4.28648	0.610461	MiddleSelection	Apoptosis/Apoptosis	MiddleSelection_Apoptosis/Apoptosis	FALSE	TRUE
CDC23	PMAIP1	CDC23|PMAIP1	No	No	Yes	1	Yes	No	No	1	Yes	No	No	0.673553	4.28648	0.610381	TopSelection	Apoptosis/Mitotic_CD	TopSelection_Apoptosis/Mitotic_CD	TRUE	TRUE
ACTB	IL3	ACTB|IL3	Yes	No	No	1	Yes	No	No	1	No	No	No	0.745862	4.22451	0.610302	MiddleSelection	Apoptosis/Apoptosis	MiddleSelection_Apoptosis/Apoptosis	FALSE	FALSE
ATG7	CTSH	ATG7|CTSH	No	Yes	No	1	Yes	No	No	1	Yes	No	No	4.28554	0.674518	0.610222	MiddleSelection	Apoptosis/Autosis	MiddleSelection_Apoptosis/Autosis	FALSE	FALSE
CSF2RB	MAP2K2	CSF2RB|MAP2K2	Yes	No	No	1	Yes	No	No	1	No	No	No	1.34833	4.1023	0.610143	MiddleSelection	Apoptosis/Apoptosis	MiddleSelection_Apoptosis/Apoptosis	FALSE	TRUE
LMNA	MAPK1	LMNA|MAPK1	Yes	No	No	1	Yes	No	No	1	No	No	No	4.03445	1.40644	0.610063	MiddleSelection	Apoptosis/Apoptosis	MiddleSelection_Apoptosis/Apoptosis	FALSE	FALSE
ANAPC10	IL3	ANAPC10|IL3	No	No	Yes	1	Yes	No	No	1	Yes	No	No	0.745432	4.22451	0.609983	TopSelection	Apoptosis/Mitotic_CD	TopSelection_Apoptosis/Mitotic_CD	TRUE	TRUE
MAPK8	UBE2D1	MAPK8|UBE2D1	Yes	No	No	1	No	No	Yes	1	Yes	No	No	4.7671	0.778555	0.609904	TopSelection	Apoptosis/Mitotic_CD	TopSelection_Apoptosis/Mitotic_CD	TRUE	TRUE
ATG7	CDC23	ATG7|CDC23	No	Yes	No	1	No	No	Yes	1	Yes	No	No	4.28554	0.673553	0.609824	TopSelection	Autosis/Mitotic_CD	TopSelection_Autosis/Mitotic_CD	TRUE	FALSE
AKT3	TUBA1A	AKT3|TUBA1A	Yes	No	No	1	Yes	No	No	1	No	No	No	4.65311	0.241966	0.609744	MiddleSelection	Apoptosis/Apoptosis	MiddleSelection_Apoptosis/Apoptosis	FALSE	FALSE
CAPN1	TRAF2	CAPN1|TRAF2	Yes	No	No	1	Yes	No	No	1	No	No	No	4.15466	1.2985	0.609426	MiddleSelection	Apoptosis/Apoptosis	MiddleSelection_Apoptosis/Apoptosis	FALSE	TRUE
BID	CASP6	BID|CASP6	Yes	No	No	1	Yes	No	No	1	No	No	No	0.351097	4.55593	0.609346	MiddleSelection	Apoptosis/Apoptosis	MiddleSelection_Apoptosis/Apoptosis	FALSE	TRUE
PARP3	RIPK1	PARP3|RIPK1	Yes	No	No	1	Yes	No	No	1	No	No	No	3.70074	1.34892	0.609267	MiddleSelection	Apoptosis/Apoptosis	MiddleSelection_Apoptosis/Apoptosis	FALSE	TRUE
CSF2RB	PARP3	CSF2RB|PARP3	Yes	No	No	1	Yes	No	No	1	No	No	No	1.34833	3.70074	0.609187	MiddleSelection	Apoptosis/Apoptosis	MiddleSelection_Apoptosis/Apoptosis	FALSE	TRUE
MAP2K1	MAPK1	MAP2K1|MAPK1	Yes	No	No	1	Yes	No	No	1	No	Yes	Yes	4.02238	1.40644	0.608948	MiddleSelection	Apoptosis/Apoptosis	MiddleSelection_Apoptosis/Apoptosis	FALSE	TRUE
CHUK	NFKBIA	CHUK|NFKBIA	Yes	No	No	1	Yes	No	No	1	No	No	No	1.11232	4.36565	0.608869	MiddleSelection	Apoptosis/Apoptosis	MiddleSelection_Apoptosis/Apoptosis	FALSE	FALSE
BCL2	CTSV	BCL2|CTSV	Yes	No	No	1	Yes	No	No	1	No	No	No	2.82361	2.36804	0.608789	MiddleSelection	Apoptosis/Apoptosis	MiddleSelection_Apoptosis/Apoptosis	FALSE	FALSE
BAX	PIK3R2	BAX|PIK3R2	Yes	No	No	1	Yes	No	No	1	No	No	No	1.53488	3.53731	0.608709	MiddleSelection	Apoptosis/Apoptosis	MiddleSelection_Apoptosis/Apoptosis	FALSE	FALSE
DAXX	NFKB1	DAXX|NFKB1	Yes	No	No	1	Yes	No	No	1	No	No	No	3.93789	1.06526	0.60863	MiddleSelection	Apoptosis/Apoptosis	MiddleSelection_Apoptosis/Apoptosis	FALSE	TRUE
CASP2	CTSV	CASP2|CTSV	Yes	No	No	1	Yes	No	No	1	No	No	No	2.8213	2.36804	0.60855	MiddleSelection	Apoptosis/Apoptosis	MiddleSelection_Apoptosis/Apoptosis	FALSE	FALSE
ANAPC1	IL3	ANAPC1|IL3	No	No	Yes	1	Yes	No	No	1	Yes	No	No	0.73028	4.22451	0.608471	TopSelection	Apoptosis/Mitotic_CD	TopSelection_Apoptosis/Mitotic_CD	TRUE	TRUE
ITPR2	RIPK1	ITPR2|RIPK1	Yes	No	No	1	Yes	No	No	1	No	No	No	3.69331	1.34892	0.608391	MiddleSelection	Apoptosis/Apoptosis	MiddleSelection_Apoptosis/Apoptosis	FALSE	FALSE
CASP10	CASP6	CASP10|CASP6	Yes	No	No	1	Yes	No	No	1	No	No	No	0.342003	4.55593	0.608311	MiddleSelection	Apoptosis/Apoptosis	MiddleSelection_Apoptosis/Apoptosis	FALSE	TRUE
CSF2RB	ITPR2	CSF2RB|ITPR2	Yes	No	No	1	Yes	No	No	1	No	No	No	1.34833	3.69331	0.608232	MiddleSelection	Apoptosis/Apoptosis	MiddleSelection_Apoptosis/Apoptosis	FALSE	TRUE
CAPN2	PIK3CA	CAPN2|PIK3CA	Yes	No	No	1	Yes	No	No	1	No	No	No	4.25028	0.695925	0.608152	MiddleSelection	Apoptosis/Apoptosis	MiddleSelection_Apoptosis/Apoptosis	FALSE	TRUE
BAX	TNFRSF10B	BAX|TNFRSF10B	Yes	No	No	1	Yes	No	No	1	No	No	No	1.53488	3.53126	0.608073	MiddleSelection	Apoptosis/Apoptosis	MiddleSelection_Apoptosis/Apoptosis	FALSE	TRUE
DAB2IP	MAP3K14	DAB2IP|MAP3K14	Yes	No	No	1	Yes	No	No	1	No	No	No	1.35283	4.07678	0.607993	MiddleSelection	Apoptosis/Apoptosis	MiddleSelection_Apoptosis/Apoptosis	FALSE	FALSE
CTSL	GZMB	CTSL|GZMB	Yes	No	No	1	Yes	No	No	1	No	No	No	2.41153	2.84082	0.607913	MiddleSelection	Apoptosis/Apoptosis	MiddleSelection_Apoptosis/Apoptosis	FALSE	FALSE
MAPK1	MAPK9	MAPK1|MAPK9	Yes	No	No	1	Yes	No	No	1	No	No	No	1.40644	4.01371	0.607834	MiddleSelection	Apoptosis/Apoptosis	MiddleSelection_Apoptosis/Apoptosis	FALSE	FALSE
DAB2IP	TUBA3E	DAB2IP|TUBA3E	Yes	No	No	1	Yes	No	No	1	No	No	No	1.35283	3.6849	0.607754	MiddleSelection	Apoptosis/Apoptosis	MiddleSelection_Apoptosis/Apoptosis	FALSE	FALSE
HTRA2	PARP4	HTRA2|PARP4	Yes	No	No	1	Yes	No	No	1	No	No	No	0.639239	4.29558	0.607675	MiddleSelection	Apoptosis/Apoptosis	MiddleSelection_Apoptosis/Apoptosis	FALSE	FALSE
MAP3K14	RIPK1	MAP3K14|RIPK1	Yes	No	No	1	Yes	No	No	1	No	No	No	4.07678	1.34892	0.607595	MiddleSelection	Apoptosis/Apoptosis	MiddleSelection_Apoptosis/Apoptosis	FALSE	TRUE
CASP6	TP53	CASP6|TP53	Yes	No	No	1	Yes	No	No	1	No	No	No	4.55593	0.333791	0.607515	MiddleSelection	Apoptosis/Apoptosis	MiddleSelection_Apoptosis/Apoptosis	FALSE	TRUE
CSF2RB	MAP3K14	CSF2RB|MAP3K14	Yes	No	No	1	Yes	No	No	1	No	No	No	1.34833	4.07678	0.607436	MiddleSelection	Apoptosis/Apoptosis	MiddleSelection_Apoptosis/Apoptosis	FALSE	TRUE
GZMB	PRF1	GZMB|PRF1	Yes	No	No	1	Yes	No	No	1	No	No	No	2.84082	2.33462	0.607356	MiddleSelection	Apoptosis/Apoptosis	MiddleSelection_Apoptosis/Apoptosis	FALSE	FALSE
DAB2IP	MCL1	DAB2IP|MCL1	Yes	No	No	1	Yes	No	No	1	No	No	No	1.35283	4.0707	0.607276	MiddleSelection	Apoptosis/Apoptosis	MiddleSelection_Apoptosis/Apoptosis	FALSE	FALSE
RIPK1	TUBA3E	RIPK1|TUBA3E	Yes	No	No	1	Yes	No	No	1	No	No	No	1.34892	3.6849	0.607197	MiddleSelection	Apoptosis/Apoptosis	MiddleSelection_Apoptosis/Apoptosis	FALSE	TRUE
CASP6	CTSZ	CASP6|CTSZ	Yes	No	No	1	Yes	No	No	1	No	No	No	4.55593	0.331801	0.607117	MiddleSelection	Apoptosis/Apoptosis	MiddleSelection_Apoptosis/Apoptosis	FALSE	FALSE
CSF2RB	TUBA3E	CSF2RB|TUBA3E	Yes	No	No	1	Yes	No	No	1	No	No	No	1.34833	3.6849	0.607038	MiddleSelection	Apoptosis/Apoptosis	MiddleSelection_Apoptosis/Apoptosis	FALSE	TRUE
DIABLO	PIK3CA	DIABLO|PIK3CA	Yes	No	No	1	Yes	No	No	1	No	No	No	4.24346	0.695925	0.606958	MiddleSelection	Apoptosis/Apoptosis	MiddleSelection_Apoptosis/Apoptosis	FALSE	FALSE
BAX	BIRC3	BAX|BIRC3	Yes	No	No	1	Yes	No	No	1	No	No	No	1.53488	3.52379	0.606878	MiddleSelection	Apoptosis/Apoptosis	MiddleSelection_Apoptosis/Apoptosis	FALSE	TRUE
ANAPC7	CAPN2	ANAPC7|CAPN2	No	No	Yes	1	Yes	No	No	1	Yes	No	No	0.685318	4.25028	0.606799	TopSelection	Apoptosis/Mitotic_CD	TopSelection_Apoptosis/Mitotic_CD	TRUE	FALSE
BAX	CTSK	BAX|CTSK	Yes	No	No	1	Yes	No	No	1	No	No	No	1.53488	3.52187	0.606719	MiddleSelection	Apoptosis/Apoptosis	MiddleSelection_Apoptosis/Apoptosis	FALSE	FALSE
ATG7	CDC16	ATG7|CDC16	No	Yes	No	1	No	No	Yes	1	Yes	No	No	4.28554	0.643379	0.60664	TopSelection	Autosis/Mitotic_CD	TopSelection_Autosis/Mitotic_CD	TRUE	FALSE
TRAF1	TRAF2	TRAF1|TRAF2	Yes	No	No	1	Yes	No	No	1	No	No	No	3.72389	1.2985	0.60656	MiddleSelection	Apoptosis/Apoptosis	MiddleSelection_Apoptosis/Apoptosis	FALSE	TRUE
CSF2RB	MCL1	CSF2RB|MCL1	Yes	No	No	1	Yes	No	No	1	No	No	No	1.34833	4.0707	0.60648	MiddleSelection	Apoptosis/Apoptosis	MiddleSelection_Apoptosis/Apoptosis	FALSE	TRUE
BCL2	SEPTIN4	BCL2|SEPTIN4	Yes	No	No	1	Yes	No	No	1	No	No	No	2.82361	2.41628	0.606401	MiddleSelection	Apoptosis/Apoptosis	MiddleSelection_Apoptosis/Apoptosis	FALSE	FALSE
CTSS	TNF	CTSS|TNF	Yes	No	No	1	Yes	No	No	1	No	No	No	1.5735	3.48741	0.606321	MiddleSelection	Apoptosis/Apoptosis	MiddleSelection_Apoptosis/Apoptosis	FALSE	TRUE
CTSV	GADD45G	CTSV|GADD45G	Yes	No	No	1	Yes	No	No	1	No	No	No	2.36804	2.80646	0.606242	MiddleSelection	Apoptosis/Apoptosis	MiddleSelection_Apoptosis/Apoptosis	FALSE	FALSE
PIK3CB	PIK3R3	PIK3CB|PIK3R3	Yes	No	No	1	Yes	No	No	1	No	No	No	1.11458	4.34239	0.606162	MiddleSelection	Apoptosis/Apoptosis	MiddleSelection_Apoptosis/Apoptosis	FALSE	FALSE
ANAPC5	ITPR3	ANAPC5|ITPR3	No	No	Yes	1	Yes	No	No	1	Yes	No	No	0.466881	4.43495	0.606082	TopSelection	Apoptosis/Mitotic_CD	TopSelection_Apoptosis/Mitotic_CD	TRUE	TRUE
ANAPC7	APAF1	ANAPC7|APAF1	No	No	Yes	1	Yes	No	No	1	Yes	No	No	0.685318	4.24778	0.606003	TopSelection	Apoptosis/Mitotic_CD	TopSelection_Apoptosis/Mitotic_CD	TRUE	FALSE
EIF2S1	TUBA1C	EIF2S1|TUBA1C	Yes	No	No	1	Yes	No	No	1	No	No	No	3.1267	2.15549	0.605923	MiddleSelection	Apoptosis/Apoptosis	MiddleSelection_Apoptosis/Apoptosis	FALSE	TRUE
CASP9	PIK3CA	CASP9|PIK3CA	Yes	No	No	1	Yes	No	No	1	No	No	No	4.238	0.695925	0.605843	MiddleSelection	Apoptosis/Apoptosis	MiddleSelection_Apoptosis/Apoptosis	FALSE	FALSE
ATF4	CDC26	ATF4|CDC26	Yes	No	No	1	No	No	Yes	1	Yes	No	No	4.11864	0.835142	0.605764	TopSelection	Apoptosis/Mitotic_CD	TopSelection_Apoptosis/Mitotic_CD	TRUE	FALSE
HTRA2	PMAIP1	HTRA2|PMAIP1	Yes	No	No	1	Yes	No	No	1	No	No	No	0.639239	4.28648	0.605684	MiddleSelection	Apoptosis/Apoptosis	MiddleSelection_Apoptosis/Apoptosis	FALSE	TRUE
CASP2	SEPTIN4	CASP2|SEPTIN4	Yes	No	No	1	Yes	No	No	1	No	No	No	2.8213	2.41628	0.605605	MiddleSelection	Apoptosis/Apoptosis	MiddleSelection_Apoptosis/Apoptosis	FALSE	FALSE
ATG7	HTRA2	ATG7|HTRA2	No	Yes	No	1	Yes	No	No	1	Yes	No	No	4.28554	0.639239	0.605525	MiddleSelection	Apoptosis/Autosis	MiddleSelection_Apoptosis/Autosis	FALSE	FALSE
CHUK	PIK3R3	CHUK|PIK3R3	Yes	No	No	1	Yes	No	No	1	No	No	No	1.11232	4.34239	0.605445	MiddleSelection	Apoptosis/Apoptosis	MiddleSelection_Apoptosis/Apoptosis	FALSE	FALSE
MAPK10	TRAF2	MAPK10|TRAF2	Yes	No	No	1	Yes	No	No	1	No	No	No	4.12262	1.2985	0.605366	MiddleSelection	Apoptosis/Apoptosis	MiddleSelection_Apoptosis/Apoptosis	FALSE	TRUE
BCL2	CTSL	BCL2|CTSL	Yes	No	No	1	Yes	No	No	1	No	No	No	2.82361	2.41153	0.605286	MiddleSelection	Apoptosis/Apoptosis	MiddleSelection_Apoptosis/Apoptosis	FALSE	FALSE
ANAPC7	DIABLO	ANAPC7|DIABLO	No	No	Yes	1	Yes	No	No	1	Yes	No	No	0.685318	4.24346	0.605207	TopSelection	Apoptosis/Mitotic_CD	TopSelection_Apoptosis/Mitotic_CD	TRUE	FALSE
ANAPC10	MAPK8	ANAPC10|MAPK8	No	No	Yes	1	Yes	No	No	1	Yes	No	No	0.745432	4.7671	0.605127	TopSelection	Apoptosis/Mitotic_CD	TopSelection_Apoptosis/Mitotic_CD	TRUE	FALSE
PIK3R1	PIK3R2	PIK3R1|PIK3R2	Yes	No	No	1	Yes	No	No	1	No	No	No	1.79885	3.53731	0.605047	MiddleSelection	Apoptosis/Apoptosis	MiddleSelection_Apoptosis/Apoptosis	FALSE	FALSE
CASP2	CTSL	CASP2|CTSL	Yes	No	No	1	Yes	No	No	1	No	No	No	2.8213	2.41153	0.604968	MiddleSelection	Apoptosis/Apoptosis	MiddleSelection_Apoptosis/Apoptosis	FALSE	FALSE
CTSD	GADD45A	CTSD|GADD45A	Yes	No	No	1	Yes	No	No	1	No	No	No	2.09203	3.0362	0.604888	MiddleSelection	Apoptosis/Apoptosis	MiddleSelection_Apoptosis/Apoptosis	FALSE	TRUE
ANAPC4	IL3	ANAPC4|IL3	No	No	Yes	1	Yes	No	No	1	Yes	No	No	0.704936	4.22451	0.604809	TopSelection	Apoptosis/Mitotic_CD	TopSelection_Apoptosis/Mitotic_CD	TRUE	FALSE
BAD	MAPK3	BAD|MAPK3	Yes	No	No	1	Yes	No	No	1	No	No	No	3.98051	0.98937	0.604729	MiddleSelection	Apoptosis/Apoptosis	MiddleSelection_Apoptosis/Apoptosis	FALSE	FALSE
ATP1A1	CASP7	ATP1A1|CASP7	No	Yes	No	1	Yes	No	No	1	Yes	No	No	1.50766	3.87538	0.604649	MiddleSelection	Apoptosis/Autosis	MiddleSelection_Apoptosis/Autosis	FALSE	FALSE
CDC27	PARP4	CDC27|PARP4	No	No	Yes	1	Yes	No	No	1	Yes	No	No	0.61915	4.29558	0.60457	TopSelection	Apoptosis/Mitotic_CD	TopSelection_Apoptosis/Mitotic_CD	TRUE	TRUE
ANAPC7	CASP9	ANAPC7|CASP9	No	No	Yes	1	Yes	No	No	1	Yes	No	No	0.685318	4.238	0.60449	TopSelection	Apoptosis/Mitotic_CD	TopSelection_Apoptosis/Mitotic_CD	TRUE	FALSE
SEPTIN4	TRADD	SEPTIN4|TRADD	Yes	No	No	1	Yes	No	No	1	No	No	No	2.41628	2.7543	0.60441	MiddleSelection	Apoptosis/Apoptosis	MiddleSelection_Apoptosis/Apoptosis	FALSE	FALSE
ITPR3	TUBA3D	ITPR3|TUBA3D	Yes	No	No	1	Yes	No	No	1	No	No	No	4.43495	0.454496	0.604331	MiddleSelection	Apoptosis/Apoptosis	MiddleSelection_Apoptosis/Apoptosis	FALSE	FALSE
BCL2	PRF1	BCL2|PRF1	Yes	No	No	1	Yes	No	No	1	No	No	No	2.82361	2.33462	0.604251	MiddleSelection	Apoptosis/Apoptosis	MiddleSelection_Apoptosis/Apoptosis	FALSE	FALSE
DAB2IP	TP53AIP1	DAB2IP|TP53AIP1	Yes	No	No	1	Yes	No	No	1	No	No	No	1.35283	3.66373	0.604172	MiddleSelection	Apoptosis/Apoptosis	MiddleSelection_Apoptosis/Apoptosis	FALSE	TRUE
AKT3	CDC26	AKT3|CDC26	Yes	No	No	1	No	No	Yes	1	Yes	No	No	4.65311	0.835142	0.604092	TopSelection	Apoptosis/Mitotic_CD	TopSelection_Apoptosis/Mitotic_CD	TRUE	TRUE
CASP2	PRF1	CASP2|PRF1	Yes	No	No	1	Yes	No	No	1	No	No	No	2.8213	2.33462	0.603774	MiddleSelection	Apoptosis/Apoptosis	MiddleSelection_Apoptosis/Apoptosis	FALSE	FALSE
GADD45G	SEPTIN4	GADD45G|SEPTIN4	Yes	No	No	1	Yes	No	No	1	No	No	No	2.80646	2.41628	0.603694	MiddleSelection	Apoptosis/Apoptosis	MiddleSelection_Apoptosis/Apoptosis	FALSE	TRUE
IL3	PIK3CA	IL3|PIK3CA	Yes	No	No	1	Yes	No	No	1	No	No	No	4.22451	0.695925	0.603614	MiddleSelection	Apoptosis/Apoptosis	MiddleSelection_Apoptosis/Apoptosis	FALSE	FALSE
CDC20	ITPR1	CDC20|ITPR1	No	No	Yes	1	Yes	No	No	1	Yes	No	No	0.88225	4.06462	0.603535	TopSelection	Apoptosis/Mitotic_CD	TopSelection_Apoptosis/Mitotic_CD	TRUE	TRUE
RIPK1	TP53AIP1	RIPK1|TP53AIP1	Yes	No	No	1	Yes	No	No	1	No	No	No	1.34892	3.66373	0.603455	MiddleSelection	Apoptosis/Apoptosis	MiddleSelection_Apoptosis/Apoptosis	FALSE	FALSE
GADD45A	TNFRSF1A	GADD45A|TNFRSF1A	Yes	No	No	1	Yes	No	No	1	No	No	No	3.0362	2.08085	0.603376	MiddleSelection	Apoptosis/Apoptosis	MiddleSelection_Apoptosis/Apoptosis	FALSE	TRUE
CSF2RB	TP53AIP1	CSF2RB|TP53AIP1	Yes	No	No	1	Yes	No	No	1	No	No	No	1.34833	3.66373	0.603296	MiddleSelection	Apoptosis/Apoptosis	MiddleSelection_Apoptosis/Apoptosis	FALSE	TRUE
FOS	TUBA8	FOS|TUBA8	Yes	No	No	1	Yes	No	No	1	No	No	No	3.58421	1.44088	0.603216	MiddleSelection	Apoptosis/Apoptosis	MiddleSelection_Apoptosis/Apoptosis	FALSE	FALSE
GADD45B	MAPK3	GADD45B|MAPK3	Yes	No	No	1	Yes	No	No	1	No	No	No	3.97105	0.98937	0.603137	MiddleSelection	Apoptosis/Apoptosis	MiddleSelection_Apoptosis/Apoptosis	FALSE	FALSE
JUN	PIK3CB	JUN|PIK3CB	Yes	No	No	1	Yes	No	No	1	No	No	No	4.32232	1.11458	0.603057	MiddleSelection	Apoptosis/Apoptosis	MiddleSelection_Apoptosis/Apoptosis	FALSE	TRUE
BAD	MAPK1	BAD|MAPK1	Yes	No	No	1	Yes	No	No	1	No	No	No	3.98051	1.40644	0.602977	MiddleSelection	Apoptosis/Apoptosis	MiddleSelection_Apoptosis/Apoptosis	FALSE	FALSE
CDC27	PMAIP1	CDC27|PMAIP1	No	No	Yes	1	Yes	No	No	1	Yes	No	No	0.61915	4.28648	0.602898	TopSelection	Apoptosis/Mitotic_CD	TopSelection_Apoptosis/Mitotic_CD	TRUE	TRUE
TNFRSF10A	TUBA8	TNFRSF10A|TUBA8	Yes	No	No	1	Yes	No	No	1	No	No	No	3.93965	1.44088	0.602818	MiddleSelection	Apoptosis/Apoptosis	MiddleSelection_Apoptosis/Apoptosis	FALSE	FALSE
BAK1	MAPK1	BAK1|MAPK1	Yes	No	No	1	Yes	No	No	1	No	No	No	3.97971	1.40644	0.602739	MiddleSelection	Apoptosis/Apoptosis	MiddleSelection_Apoptosis/Apoptosis	FALSE	FALSE
CTSL	GADD45G	CTSL|GADD45G	Yes	No	No	1	Yes	No	No	1	No	No	No	2.41153	2.80646	0.602659	MiddleSelection	Apoptosis/Apoptosis	MiddleSelection_Apoptosis/Apoptosis	FALSE	TRUE
ITPR3	UBE2C	ITPR3|UBE2C	Yes	No	No	1	No	No	Yes	1	Yes	No	No	4.43495	0.444785	0.602579	TopSelection	Apoptosis/Mitotic_CD	TopSelection_Apoptosis/Mitotic_CD	TRUE	FALSE
ATG7	CDC27	ATG7|CDC27	No	Yes	No	1	No	No	Yes	1	Yes	No	No	4.28554	0.61915	0.6025	TopSelection	Autosis/Mitotic_CD	TopSelection_Autosis/Mitotic_CD	TRUE	TRUE
GADD45A	PIK3CD	GADD45A|PIK3CD	Yes	No	No	1	Yes	No	No	1	No	No	No	3.0362	2.07715	0.60242	MiddleSelection	Apoptosis/Apoptosis	MiddleSelection_Apoptosis/Apoptosis	FALSE	TRUE
CHUK	JUN	CHUK|JUN	Yes	No	No	1	Yes	No	No	1	No	No	No	1.11232	4.32232	0.602341	MiddleSelection	Apoptosis/Apoptosis	MiddleSelection_Apoptosis/Apoptosis	FALSE	TRUE
FASLG	RIPK1	FASLG|RIPK1	Yes	No	No	1	Yes	No	No	1	No	No	No	3.65993	1.34892	0.602261	MiddleSelection	Apoptosis/Apoptosis	MiddleSelection_Apoptosis/Apoptosis	FALSE	TRUE
CSF2RB	FASLG	CSF2RB|FASLG	Yes	No	No	1	Yes	No	No	1	No	No	No	1.34833	3.65993	0.602181	MiddleSelection	Apoptosis/Apoptosis	MiddleSelection_Apoptosis/Apoptosis	FALSE	TRUE
ANAPC1	MAPK8	ANAPC1|MAPK8	No	No	Yes	1	Yes	No	No	1	Yes	No	No	0.73028	4.7671	0.602102	TopSelection	Apoptosis/Mitotic_CD	TopSelection_Apoptosis/Mitotic_CD	TRUE	FALSE
BCL2L11	TUBA1C	BCL2L11|TUBA1C	Yes	No	No	1	Yes	No	No	1	No	No	No	3.10358	2.15549	0.602022	MiddleSelection	Apoptosis/Apoptosis	MiddleSelection_Apoptosis/Apoptosis	FALSE	FALSE
ATP1A1	CTSK	ATP1A1|CTSK	No	Yes	No	1	Yes	No	No	1	Yes	No	No	1.50766	3.52187	0.601943	MiddleSelection	Apoptosis/Autosis	MiddleSelection_Apoptosis/Autosis	FALSE	FALSE
MAP2K2	TRAF2	MAP2K2|TRAF2	Yes	No	No	1	Yes	No	No	1	No	No	No	4.1023	1.2985	0.601863	MiddleSelection	Apoptosis/Apoptosis	MiddleSelection_Apoptosis/Apoptosis	FALSE	TRUE
DFFA	TRAF2	DFFA|TRAF2	Yes	No	No	1	Yes	No	No	1	No	No	No	4.10083	1.2985	0.601783	MiddleSelection	Apoptosis/Apoptosis	MiddleSelection_Apoptosis/Apoptosis	FALSE	TRUE
BAD	CASP8	BAD|CASP8	Yes	No	No	1	Yes	No	No	1	No	No	No	3.98051	0.970491	0.601704	MiddleSelection	Apoptosis/Apoptosis	MiddleSelection_Apoptosis/Apoptosis	FALSE	FALSE
ANAPC7	IL3	ANAPC7|IL3	No	No	Yes	1	Yes	No	No	1	Yes	No	No	0.685318	4.22451	0.601624	TopSelection	Apoptosis/Mitotic_CD	TopSelection_Apoptosis/Mitotic_CD	TRUE	FALSE
BBC3	EIF2S1	BBC3|EIF2S1	Yes	No	No	1	Yes	No	No	1	No	No	No	2.13244	3.1267	0.601544	MiddleSelection	Apoptosis/Apoptosis	MiddleSelection_Apoptosis/Apoptosis	FALSE	FALSE
GADD45A	PARP1	GADD45A|PARP1	Yes	No	No	1	Yes	No	No	1	No	No	No	3.0362	2.07169	0.601465	MiddleSelection	Apoptosis/Apoptosis	MiddleSelection_Apoptosis/Apoptosis	FALSE	FALSE
AKT1	TUBA1C	AKT1|TUBA1C	Yes	No	No	1	Yes	No	No	1	No	No	No	2.96439	2.15549	0.601385	MiddleSelection	Apoptosis/Apoptosis	MiddleSelection_Apoptosis/Apoptosis	FALSE	TRUE
DAB2IP	LMNA	DAB2IP|LMNA	Yes	No	No	1	Yes	No	No	1	No	No	No	1.35283	4.03445	0.601306	MiddleSelection	Apoptosis/Apoptosis	MiddleSelection_Apoptosis/Apoptosis	FALSE	FALSE
GADD45B	MAPK1	GADD45B|MAPK1	Yes	No	No	1	Yes	No	No	1	No	No	No	3.97105	1.40644	0.601226	MiddleSelection	Apoptosis/Apoptosis	MiddleSelection_Apoptosis/Apoptosis	FALSE	TRUE
BBC3	TUBAL3	BBC3|TUBAL3	Yes	No	No	1	Yes	No	No	1	No	No	No	2.13244	3.12312	0.601146	MiddleSelection	Apoptosis/Apoptosis	MiddleSelection_Apoptosis/Apoptosis	FALSE	TRUE
FAS	RELA	FAS|RELA	Yes	No	No	1	Yes	No	No	1	No	No	No	4.12012	0.802177	0.601067	MiddleSelection	Apoptosis/Apoptosis	MiddleSelection_Apoptosis/Apoptosis	FALSE	TRUE
GADD45G	PRF1	GADD45G|PRF1	Yes	No	No	1	Yes	No	No	1	No	No	No	2.80646	2.33462	0.600987	MiddleSelection	Apoptosis/Apoptosis	MiddleSelection_Apoptosis/Apoptosis	FALSE	FALSE
ATF4	RELA	ATF4|RELA	Yes	No	No	1	Yes	No	No	1	No	No	No	4.11864	0.802177	0.600908	MiddleSelection	Apoptosis/Apoptosis	MiddleSelection_Apoptosis/Apoptosis	FALSE	FALSE
ITPR2	TRAF2	ITPR2|TRAF2	Yes	No	No	1	Yes	No	No	1	No	No	No	3.69331	1.2985	0.600828	MiddleSelection	Apoptosis/Apoptosis	MiddleSelection_Apoptosis/Apoptosis	FALSE	FALSE
CSF2RB	LMNA	CSF2RB|LMNA	Yes	No	No	1	Yes	No	No	1	No	No	No	1.34833	4.03445	0.600748	MiddleSelection	Apoptosis/Apoptosis	MiddleSelection_Apoptosis/Apoptosis	FALSE	TRUE
PIK3R1	XIAP	PIK3R1|XIAP	Yes	No	No	1	Yes	No	No	1	No	No	No	1.79885	3.26252	0.600669	MiddleSelection	Apoptosis/Apoptosis	MiddleSelection_Apoptosis/Apoptosis	FALSE	FALSE
ANAPC11	IL3	ANAPC11|IL3	No	No	Yes	1	Yes	No	No	1	Yes	No	No	0.675759	4.22451	0.600589	TopSelection	Apoptosis/Mitotic_CD	TopSelection_Apoptosis/Mitotic_CD	TRUE	TRUE
CTSC	LMNB2	CTSC|LMNB2	Yes	No	No	1	Yes	No	No	1	No	No	No	2.56878	2.60763	0.60051	MiddleSelection	Apoptosis/Apoptosis	MiddleSelection_Apoptosis/Apoptosis	FALSE	TRUE
ATM	CASP3	ATM|CASP3	Yes	No	No	1	Yes	No	No	1	No	No	No	0.42139	4.44156	0.60043	MiddleSelection	Apoptosis/Apoptosis	MiddleSelection_Apoptosis/Apoptosis	FALSE	TRUE
CASP8	GADD45B	CASP8|GADD45B	Yes	No	No	1	Yes	No	No	1	No	No	No	0.970491	3.97105	0.60035	MiddleSelection	Apoptosis/Apoptosis	MiddleSelection_Apoptosis/Apoptosis	FALSE	FALSE
BAX	TNF	BAX|TNF	Yes	No	No	1	Yes	No	No	1	No	No	No	1.53488	3.48741	0.600271	MiddleSelection	Apoptosis/Apoptosis	MiddleSelection_Apoptosis/Apoptosis	FALSE	FALSE
CTSH	IL3	CTSH|IL3	Yes	No	No	1	Yes	No	No	1	No	No	No	0.674518	4.22451	0.600191	MiddleSelection	Apoptosis/Apoptosis	MiddleSelection_Apoptosis/Apoptosis	FALSE	TRUE
BAD	FADD	BAD|FADD	Yes	No	No	1	Yes	No	No	1	No	No	No	3.98051	0.956815	0.600032	MiddleSelection	Apoptosis/Apoptosis	MiddleSelection_Apoptosis/Apoptosis	FALSE	TRUE
DAB2IP	MAP2K1	DAB2IP|MAP2K1	Yes	No	No	1	Yes	No	No	1	No	No	No	1.35283	4.02238	0.599952	MiddleSelection	Apoptosis/Apoptosis	MiddleSelection_Apoptosis/Apoptosis	FALSE	FALSE
BBC3	NRAS	BBC3|NRAS	Yes	No	No	1	Yes	No	No	1	No	No	No	2.13244	3.11198	0.599873	MiddleSelection	Apoptosis/Apoptosis	MiddleSelection_Apoptosis/Apoptosis	FALSE	TRUE
CAPN2	HTRA2	CAPN2|HTRA2	Yes	No	No	1	Yes	No	No	1	No	No	No	4.25028	0.639239	0.599793	MiddleSelection	Apoptosis/Apoptosis	MiddleSelection_Apoptosis/Apoptosis	FALSE	TRUE
TRAF2	TUBA3E	TRAF2|TUBA3E	Yes	No	No	1	Yes	No	No	1	No	No	No	1.2985	3.6849	0.599713	MiddleSelection	Apoptosis/Apoptosis	MiddleSelection_Apoptosis/Apoptosis	FALSE	FALSE
ATM	ITPR3	ATM|ITPR3	Yes	No	No	1	Yes	No	No	1	No	No	No	0.42139	4.43495	0.599554	MiddleSelection	Apoptosis/Apoptosis	MiddleSelection_Apoptosis/Apoptosis	FALSE	FALSE
PARP4	PIK3CB	PARP4|PIK3CB	Yes	No	No	1	Yes	No	No	1	No	No	No	4.29558	1.11458	0.599475	MiddleSelection	Apoptosis/Apoptosis	MiddleSelection_Apoptosis/Apoptosis	FALSE	TRUE
ATP1A1	EIF2AK3	ATP1A1|EIF2AK3	No	Yes	No	1	Yes	No	No	1	Yes	No	No	1.50766	3.83679	0.599395	MiddleSelection	Apoptosis/Autosis	MiddleSelection_Apoptosis/Autosis	FALSE	FALSE
CSF2RB	MAP2K1	CSF2RB|MAP2K1	Yes	No	No	1	Yes	No	No	1	No	No	No	1.34833	4.02238	0.599315	MiddleSelection	Apoptosis/Apoptosis	MiddleSelection_Apoptosis/Apoptosis	FALSE	TRUE
CASP6	IKBKG	CASP6|IKBKG	Yes	No	No	1	Yes	No	No	1	No	No	No	4.55593	0.276819	0.599236	MiddleSelection	Apoptosis/Apoptosis	MiddleSelection_Apoptosis/Apoptosis	FALSE	FALSE
CHUK	PARP4	CHUK|PARP4	Yes	No	No	1	Yes	No	No	1	No	No	No	1.11232	4.29558	0.599156	MiddleSelection	Apoptosis/Apoptosis	MiddleSelection_Apoptosis/Apoptosis	FALSE	TRUE
AKT3	BIRC5	AKT3|BIRC5	Yes	No	No	1	Yes	No	No	1	No	No	No	4.65311	0.162191	0.599077	MiddleSelection	Apoptosis/Apoptosis	MiddleSelection_Apoptosis/Apoptosis	FALSE	TRUE
ACTG1	BBC3	ACTG1|BBC3	Yes	No	No	1	Yes	No	No	1	No	No	No	3.1039	2.13244	0.598997	MiddleSelection	Apoptosis/Apoptosis	MiddleSelection_Apoptosis/Apoptosis	FALSE	TRUE
DAB2IP	MAPK9	DAB2IP|MAPK9	Yes	No	No	1	Yes	No	No	1	No	No	No	1.35283	4.01371	0.598917	MiddleSelection	Apoptosis/Apoptosis	MiddleSelection_Apoptosis/Apoptosis	FALSE	TRUE
BBC3	BCL2L11	BBC3|BCL2L11	Yes	No	No	1	Yes	No	No	1	No	No	No	2.13244	3.10358	0.598838	MiddleSelection	Apoptosis/Apoptosis	MiddleSelection_Apoptosis/Apoptosis	FALSE	FALSE
MAP3K14	TRAF2	MAP3K14|TRAF2	Yes	No	No	1	Yes	No	No	1	No	No	No	4.07678	1.2985	0.598758	MiddleSelection	Apoptosis/Apoptosis	MiddleSelection_Apoptosis/Apoptosis	FALSE	TRUE
DIABLO	HTRA2	DIABLO|HTRA2	Yes	No	No	1	Yes	No	No	1	No	No	No	4.24346	0.639239	0.598678	MiddleSelection	Apoptosis/Apoptosis	MiddleSelection_Apoptosis/Apoptosis	FALSE	FALSE
FADD	GADD45B	FADD|GADD45B	Yes	No	No	1	Yes	No	No	1	No	No	No	0.956815	3.97105	0.598599	MiddleSelection	Apoptosis/Apoptosis	MiddleSelection_Apoptosis/Apoptosis	FALSE	FALSE
DAB2IP	TUBA1B	DAB2IP|TUBA1B	Yes	No	No	1	Yes	No	No	1	No	No	No	1.35283	3.6316	0.598519	MiddleSelection	Apoptosis/Apoptosis	MiddleSelection_Apoptosis/Apoptosis	FALSE	FALSE
CTSS	PTPN13	CTSS|PTPN13	Yes	No	No	1	Yes	No	No	1	No	No	No	1.5735	3.4423	0.59844	MiddleSelection	Apoptosis/Apoptosis	MiddleSelection_Apoptosis/Apoptosis	FALSE	TRUE
AKT3	RELA	AKT3|RELA	Yes	No	No	1	Yes	No	No	1	No	No	No	4.65311	0.802177	0.59828	MiddleSelection	Apoptosis/Apoptosis	MiddleSelection_Apoptosis/Apoptosis	FALSE	TRUE
DDIT3	RIPK1	DDIT3|RIPK1	Yes	No	No	1	Yes	No	No	1	No	No	No	3.63279	1.34892	0.598201	MiddleSelection	Apoptosis/Apoptosis	MiddleSelection_Apoptosis/Apoptosis	FALSE	FALSE
CASP7	NFKB1	CASP7|NFKB1	Yes	No	No	1	Yes	No	No	1	No	No	No	3.87538	1.06526	0.598121	MiddleSelection	Apoptosis/Apoptosis	MiddleSelection_Apoptosis/Apoptosis	FALSE	TRUE
CSF2RB	DDIT3	CSF2RB|DDIT3	Yes	No	No	1	Yes	No	No	1	No	No	No	1.34833	3.63279	0.598042	MiddleSelection	Apoptosis/Apoptosis	MiddleSelection_Apoptosis/Apoptosis	FALSE	TRUE
CSF2RB	MAPK9	CSF2RB|MAPK9	Yes	No	No	1	Yes	No	No	1	No	No	No	1.34833	4.01371	0.597962	MiddleSelection	Apoptosis/Apoptosis	MiddleSelection_Apoptosis/Apoptosis	FALSE	TRUE
RIPK1	TUBA1B	RIPK1|TUBA1B	Yes	No	No	1	Yes	No	No	1	No	No	No	1.34892	3.6316	0.597882	MiddleSelection	Apoptosis/Apoptosis	MiddleSelection_Apoptosis/Apoptosis	FALSE	FALSE
BIRC2	RELA	BIRC2|RELA	Yes	No	No	1	Yes	No	No	1	No	No	No	4.09963	0.802177	0.597723	MiddleSelection	Apoptosis/Apoptosis	MiddleSelection_Apoptosis/Apoptosis	FALSE	FALSE
CSF2RB	TUBA1B	CSF2RB|TUBA1B	Yes	No	No	1	Yes	No	No	1	No	No	No	1.34833	3.6316	0.597643	MiddleSelection	Apoptosis/Apoptosis	MiddleSelection_Apoptosis/Apoptosis	FALSE	TRUE
CTSO	RELA	CTSO|RELA	Yes	No	No	1	Yes	No	No	1	No	No	No	4.09934	0.802177	0.597564	MiddleSelection	Apoptosis/Apoptosis	MiddleSelection_Apoptosis/Apoptosis	FALSE	TRUE
NGF	PARP1	NGF|PARP1	Yes	No	No	1	Yes	No	No	1	No	No	No	3.01156	2.07169	0.597484	MiddleSelection	Apoptosis/Apoptosis	MiddleSelection_Apoptosis/Apoptosis	FALSE	FALSE
CASP12	RELA	CASP12|RELA	Yes	No	No	1	Yes	No	No	1	No	No	No	4.09918	0.802177	0.597405	MiddleSelection	Apoptosis/Apoptosis	MiddleSelection_Apoptosis/Apoptosis	FALSE	TRUE
MCL1	TRAF2	MCL1|TRAF2	Yes	No	No	1	Yes	No	No	1	No	No	No	4.0707	1.2985	0.597325	MiddleSelection	Apoptosis/Apoptosis	MiddleSelection_Apoptosis/Apoptosis	FALSE	TRUE
NFKB1	PIK3R3	NFKB1|PIK3R3	Yes	No	No	1	Yes	No	No	1	No	No	No	1.06526	4.34239	0.597245	MiddleSelection	Apoptosis/Apoptosis	MiddleSelection_Apoptosis/Apoptosis	FALSE	TRUE
CASP9	HTRA2	CASP9|HTRA2	Yes	No	No	1	Yes	No	No	1	No	No	No	4.238	0.639239	0.597086	MiddleSelection	Apoptosis/Apoptosis	MiddleSelection_Apoptosis/Apoptosis	FALSE	FALSE
DAXX	MAPK3	DAXX|MAPK3	Yes	No	No	1	Yes	No	No	1	No	No	No	3.93789	0.98937	0.597007	MiddleSelection	Apoptosis/Apoptosis	MiddleSelection_Apoptosis/Apoptosis	FALSE	TRUE
CHUK	PMAIP1	CHUK|PMAIP1	Yes	No	No	1	Yes	No	No	1	No	No	No	1.11232	4.28648	0.596927	MiddleSelection	Apoptosis/Apoptosis	MiddleSelection_Apoptosis/Apoptosis	FALSE	TRUE
ATG7	CHUK	ATG7|CHUK	No	Yes	No	1	Yes	No	No	1	Yes	No	No	4.28554	1.11232	0.596847	MiddleSelection	Apoptosis/Autosis	MiddleSelection_Apoptosis/Autosis	FALSE	FALSE
CTSV	TRADD	CTSV|TRADD	Yes	No	No	1	Yes	No	No	1	No	No	No	2.36804	2.7543	0.596768	MiddleSelection	Apoptosis/Apoptosis	MiddleSelection_Apoptosis/Apoptosis	FALSE	FALSE
MAPK1	TNFRSF10A	MAPK1|TNFRSF10A	Yes	No	No	1	Yes	No	No	1	No	No	No	1.40644	3.93965	0.596688	MiddleSelection	Apoptosis/Apoptosis	MiddleSelection_Apoptosis/Apoptosis	FALSE	FALSE
DAXX	MAPK1	DAXX|MAPK1	Yes	No	No	1	Yes	No	No	1	No	No	No	3.93789	1.40644	0.596529	MiddleSelection	Apoptosis/Apoptosis	MiddleSelection_Apoptosis/Apoptosis	FALSE	FALSE
MAPK8	PIK3CA	MAPK8|PIK3CA	Yes	No	No	1	Yes	No	No	1	No	Yes	No	4.7671	0.695925	0.596449	MiddleSelection	Apoptosis/Apoptosis	MiddleSelection_Apoptosis/Apoptosis	FALSE	FALSE
TP53AIP1	TRAF2	TP53AIP1|TRAF2	Yes	No	No	1	Yes	No	No	1	No	No	No	3.66373	1.2985	0.59621	MiddleSelection	Apoptosis/Apoptosis	MiddleSelection_Apoptosis/Apoptosis	FALSE	TRUE
HTRA2	IL3	HTRA2|IL3	Yes	No	No	1	Yes	No	No	1	No	No	No	0.639239	4.22451	0.595812	MiddleSelection	Apoptosis/Apoptosis	MiddleSelection_Apoptosis/Apoptosis	FALSE	TRUE
ACTB	PARP2	ACTB|PARP2	Yes	No	No	1	Yes	No	No	1	No	No	No	0.745862	4.13257	0.595733	MiddleSelection	Apoptosis/Apoptosis	MiddleSelection_Apoptosis/Apoptosis	FALSE	FALSE
CTSL	TRADD	CTSL|TRADD	Yes	No	No	1	Yes	No	No	1	No	No	No	2.41153	2.7543	0.595653	MiddleSelection	Apoptosis/Apoptosis	MiddleSelection_Apoptosis/Apoptosis	FALSE	FALSE
CTSD	EIF2S1	CTSD|EIF2S1	Yes	No	No	1	Yes	No	No	1	No	No	No	2.09203	3.1267	0.595574	MiddleSelection	Apoptosis/Apoptosis	MiddleSelection_Apoptosis/Apoptosis	FALSE	TRUE
CASP8	DAXX	CASP8|DAXX	Yes	No	No	1	Yes	No	No	1	No	No	No	0.970491	3.93789	0.595494	MiddleSelection	Apoptosis/Apoptosis	MiddleSelection_Apoptosis/Apoptosis	FALSE	TRUE
JUN	NFKB1	JUN|NFKB1	Yes	No	No	1	Yes	No	No	1	No	No	No	4.32232	1.06526	0.595414	MiddleSelection	Apoptosis/Apoptosis	MiddleSelection_Apoptosis/Apoptosis	FALSE	TRUE
CTSD	TUBAL3	CTSD|TUBAL3	Yes	No	No	1	Yes	No	No	1	No	No	No	2.09203	3.12312	0.595255	MiddleSelection	Apoptosis/Apoptosis	MiddleSelection_Apoptosis/Apoptosis	FALSE	FALSE
TNFRSF10B	TUBA8	TNFRSF10B|TUBA8	Yes	No	No	1	Yes	No	No	1	No	No	No	3.53126	1.44088	0.595176	MiddleSelection	Apoptosis/Apoptosis	MiddleSelection_Apoptosis/Apoptosis	FALSE	TRUE
RAF1	TUBA1C	RAF1|TUBA1C	Yes	No	No	1	Yes	No	No	1	No	No	No	3.04541	2.15549	0.594937	MiddleSelection	Apoptosis/Apoptosis	MiddleSelection_Apoptosis/Apoptosis	FALSE	TRUE
NTRK1	RIPK1	NTRK1|RIPK1	Yes	No	No	1	Yes	No	No	1	No	No	No	3.60898	1.34892	0.594857	MiddleSelection	Apoptosis/Apoptosis	MiddleSelection_Apoptosis/Apoptosis	FALSE	TRUE
CASP6	TUBA1A	CASP6|TUBA1A	Yes	No	No	1	Yes	No	No	1	No	No	No	4.55593	0.241966	0.594777	MiddleSelection	Apoptosis/Apoptosis	MiddleSelection_Apoptosis/Apoptosis	FALSE	FALSE
BAK1	DAB2IP	BAK1|DAB2IP	Yes	No	No	1	Yes	No	No	1	No	No	No	3.97971	1.35283	0.594698	MiddleSelection	Apoptosis/Apoptosis	MiddleSelection_Apoptosis/Apoptosis	FALSE	TRUE
AKT2	CTSS	AKT2|CTSS	Yes	No	No	1	Yes	No	No	1	No	No	No	3.41209	1.5735	0.594539	MiddleSelection	Apoptosis/Apoptosis	MiddleSelection_Apoptosis/Apoptosis	FALSE	FALSE
EIF2S1	TNFRSF1A	EIF2S1|TNFRSF1A	Yes	No	No	1	Yes	No	No	1	No	No	No	3.1267	2.08085	0.594459	MiddleSelection	Apoptosis/Apoptosis	MiddleSelection_Apoptosis/Apoptosis	FALSE	FALSE
ACTB	FAS	ACTB|FAS	Yes	No	No	1	Yes	No	No	1	No	No	No	0.745862	4.12012	0.594379	MiddleSelection	Apoptosis/Apoptosis	MiddleSelection_Apoptosis/Apoptosis	FALSE	FALSE
CTSH	MAPK8	CTSH|MAPK8	Yes	No	No	1	Yes	No	No	1	No	No	No	0.674518	4.7671	0.5943	MiddleSelection	Apoptosis/Apoptosis	MiddleSelection_Apoptosis/Apoptosis	FALSE	FALSE
CTSD	NRAS	CTSD|NRAS	Yes	No	No	1	Yes	No	No	1	No	No	No	2.09203	3.11198	0.59422	MiddleSelection	Apoptosis/Apoptosis	MiddleSelection_Apoptosis/Apoptosis	FALSE	TRUE
BIRC3	TUBA8	BIRC3|TUBA8	Yes	No	No	1	Yes	No	No	1	No	No	No	3.52379	1.44088	0.594141	MiddleSelection	Apoptosis/Apoptosis	MiddleSelection_Apoptosis/Apoptosis	FALSE	FALSE
DAXX	FADD	DAXX|FADD	Yes	No	No	1	Yes	No	No	1	No	No	No	3.93789	0.956815	0.593981	MiddleSelection	Apoptosis/Apoptosis	MiddleSelection_Apoptosis/Apoptosis	FALSE	TRUE
ACTB	ATF4	ACTB|ATF4	Yes	No	No	1	Yes	No	No	1	No	No	No	0.745862	4.11864	0.593902	MiddleSelection	Apoptosis/Apoptosis	MiddleSelection_Apoptosis/Apoptosis	FALSE	TRUE
BAX	PTPN13	BAX|PTPN13	Yes	No	No	1	Yes	No	No	1	No	No	No	1.53488	3.4423	0.593822	MiddleSelection	Apoptosis/Apoptosis	MiddleSelection_Apoptosis/Apoptosis	FALSE	FALSE
CTSK	TUBA8	CTSK|TUBA8	Yes	No	No	1	Yes	No	No	1	No	No	No	3.52187	1.44088	0.593583	MiddleSelection	Apoptosis/Apoptosis	MiddleSelection_Apoptosis/Apoptosis	FALSE	FALSE
CAPN2	PIK3CB	CAPN2|PIK3CB	Yes	No	No	1	Yes	No	No	1	No	No	No	4.25028	1.11458	0.593504	MiddleSelection	Apoptosis/Apoptosis	MiddleSelection_Apoptosis/Apoptosis	FALSE	FALSE
EIF2S1	PIK3CD	EIF2S1|PIK3CD	Yes	No	No	1	Yes	No	No	1	No	No	No	3.1267	2.07715	0.593424	MiddleSelection	Apoptosis/Apoptosis	MiddleSelection_Apoptosis/Apoptosis	FALSE	TRUE
AIFM1	CASP6	AIFM1|CASP6	Yes	No	No	1	Yes	No	No	1	No	No	No	0.233705	4.55593	0.593344	MiddleSelection	Apoptosis/Apoptosis	MiddleSelection_Apoptosis/Apoptosis	FALSE	FALSE
LMNA	TRAF2	LMNA|TRAF2	Yes	No	No	1	Yes	No	No	1	No	No	No	4.03445	1.2985	0.593265	MiddleSelection	Apoptosis/Apoptosis	MiddleSelection_Apoptosis/Apoptosis	FALSE	TRUE
NFKBIA	TUBA3D	NFKBIA|TUBA3D	Yes	No	No	1	Yes	No	No	1	No	No	No	4.36565	0.454496	0.593185	MiddleSelection	Apoptosis/Apoptosis	MiddleSelection_Apoptosis/Apoptosis	FALSE	FALSE
PRF1	TRADD	PRF1|TRADD	Yes	No	No	1	Yes	No	No	1	No	No	No	2.33462	2.7543	0.593026	MiddleSelection	Apoptosis/Apoptosis	MiddleSelection_Apoptosis/Apoptosis	FALSE	FALSE
APAF1	PIK3CB	APAF1|PIK3CB	Yes	No	No	1	Yes	No	No	1	No	No	No	4.24778	1.11458	0.592946	MiddleSelection	Apoptosis/Apoptosis	MiddleSelection_Apoptosis/Apoptosis	FALSE	TRUE
CAPN2	CHUK	CAPN2|CHUK	Yes	No	No	1	Yes	No	No	1	No	No	No	4.25028	1.11232	0.592867	MiddleSelection	Apoptosis/Apoptosis	MiddleSelection_Apoptosis/Apoptosis	FALSE	FALSE
PIK3CD	TUBAL3	PIK3CD|TUBAL3	Yes	No	No	1	Yes	No	No	1	No	No	No	2.07715	3.12312	0.592708	MiddleSelection	Apoptosis/Apoptosis	MiddleSelection_Apoptosis/Apoptosis	FALSE	TRUE
CTSV	MAP3K5	CTSV|MAP3K5	Yes	No	No	1	Yes	No	No	1	No	No	No	2.36804	2.72347	0.592628	MiddleSelection	Apoptosis/Apoptosis	MiddleSelection_Apoptosis/Apoptosis	FALSE	FALSE
APAF1	CHUK	APAF1|CHUK	Yes	No	No	1	Yes	No	No	1	No	No	No	4.24778	1.11232	0.592548	MiddleSelection	Apoptosis/Apoptosis	MiddleSelection_Apoptosis/Apoptosis	FALSE	FALSE
ITPR1	RELA	ITPR1|RELA	Yes	No	No	1	Yes	No	No	1	No	No	No	4.06462	0.802177	0.592469	MiddleSelection	Apoptosis/Apoptosis	MiddleSelection_Apoptosis/Apoptosis	FALSE	TRUE
CTSB	TUBA1C	CTSB|TUBA1C	Yes	No	No	1	Yes	No	No	1	No	No	No	2.90486	2.15549	0.592389	MiddleSelection	Apoptosis/Apoptosis	MiddleSelection_Apoptosis/Apoptosis	FALSE	TRUE
ACTG1	CTSD	ACTG1|CTSD	Yes	No	No	1	Yes	No	No	1	No	No	No	3.1039	2.09203	0.59231	MiddleSelection	Apoptosis/Apoptosis	MiddleSelection_Apoptosis/Apoptosis	FALSE	FALSE
BCL2L11	CTSD	BCL2L11|CTSD	Yes	No	No	1	Yes	No	No	1	No	No	No	3.10358	2.09203	0.59223	MiddleSelection	Apoptosis/Apoptosis	MiddleSelection_Apoptosis/Apoptosis	FALSE	FALSE
EIF2S1	PARP1	EIF2S1|PARP1	Yes	No	No	1	Yes	No	No	1	No	No	No	3.1267	2.07169	0.59215	MiddleSelection	Apoptosis/Apoptosis	MiddleSelection_Apoptosis/Apoptosis	FALSE	FALSE
DIABLO	PIK3CB	DIABLO|PIK3CB	Yes	No	No	1	Yes	No	No	1	No	No	No	4.24346	1.11458	0.592071	MiddleSelection	Apoptosis/Apoptosis	MiddleSelection_Apoptosis/Apoptosis	FALSE	FALSE
MAP3K5	SEPTIN4	MAP3K5|SEPTIN4	Yes	No	No	1	Yes	No	No	1	No	No	No	2.72347	2.41628	0.591991	MiddleSelection	Apoptosis/Apoptosis	MiddleSelection_Apoptosis/Apoptosis	FALSE	FALSE
EIF2AK3	NFKB1	EIF2AK3|NFKB1	Yes	No	No	1	Yes	No	No	1	No	No	No	3.83679	1.06526	0.591673	MiddleSelection	Apoptosis/Apoptosis	MiddleSelection_Apoptosis/Apoptosis	FALSE	TRUE
CHUK	DIABLO	CHUK|DIABLO	Yes	No	No	1	Yes	No	No	1	No	No	No	1.11232	4.24346	0.591593	MiddleSelection	Apoptosis/Apoptosis	MiddleSelection_Apoptosis/Apoptosis	FALSE	FALSE
AKT1	TNFRSF1A	AKT1|TNFRSF1A	Yes	No	No	1	Yes	No	No	1	No	No	No	2.96439	2.08085	0.591513	MiddleSelection	Apoptosis/Apoptosis	MiddleSelection_Apoptosis/Apoptosis	FALSE	FALSE
CASP9	PIK3CB	CASP9|PIK3CB	Yes	No	No	1	Yes	No	No	1	No	No	No	4.238	1.11458	0.591434	MiddleSelection	Apoptosis/Apoptosis	MiddleSelection_Apoptosis/Apoptosis	FALSE	TRUE
CTSL	MAP3K5	CTSL|MAP3K5	Yes	No	No	1	Yes	No	No	1	No	No	No	2.41153	2.72347	0.591354	MiddleSelection	Apoptosis/Apoptosis	MiddleSelection_Apoptosis/Apoptosis	FALSE	TRUE
MAP2K1	TRAF2	MAP2K1|TRAF2	Yes	No	No	1	Yes	No	No	1	No	No	No	4.02238	1.2985	0.591275	MiddleSelection	Apoptosis/Apoptosis	MiddleSelection_Apoptosis/Apoptosis	FALSE	TRUE
CASP6	PDPK1	CASP6|PDPK1	Yes	No	No	1	Yes	No	No	1	No	No	No	4.55593	0.220392	0.591195	MiddleSelection	Apoptosis/Apoptosis	MiddleSelection_Apoptosis/Apoptosis	FALSE	FALSE
TRAF2	TUBA1B	TRAF2|TUBA1B	Yes	No	No	1	Yes	No	No	1	No	No	No	1.2985	3.6316	0.591036	MiddleSelection	Apoptosis/Apoptosis	MiddleSelection_Apoptosis/Apoptosis	FALSE	TRUE
NRAS	PIK3CD	NRAS|PIK3CD	Yes	No	No	1	Yes	No	No	1	No	No	No	3.11198	2.07715	0.590956	MiddleSelection	Apoptosis/Apoptosis	MiddleSelection_Apoptosis/Apoptosis	FALSE	TRUE
CASP9	CHUK	CASP9|CHUK	Yes	No	No	1	Yes	No	No	1	No	No	No	4.238	1.11232	0.590877	MiddleSelection	Apoptosis/Apoptosis	MiddleSelection_Apoptosis/Apoptosis	FALSE	FALSE
DAB2IP	FOS	DAB2IP|FOS	Yes	No	No	1	Yes	No	No	1	No	No	No	1.35283	3.58421	0.590797	MiddleSelection	Apoptosis/Apoptosis	MiddleSelection_Apoptosis/Apoptosis	FALSE	FALSE
PIK3R1	TUBA3C	PIK3R1|TUBA3C	Yes	No	No	1	Yes	No	No	1	No	No	No	1.79885	3.20161	0.590717	MiddleSelection	Apoptosis/Apoptosis	MiddleSelection_Apoptosis/Apoptosis	FALSE	FALSE
BID	CASP3	BID|CASP3	Yes	No	No	1	Yes	No	No	1	No	No	No	0.351097	4.44156	0.590638	MiddleSelection	Apoptosis/Apoptosis	MiddleSelection_Apoptosis/Apoptosis	FALSE	TRUE
CASP6	CTSW	CASP6|CTSW	Yes	No	No	1	Yes	No	No	1	No	No	No	4.55593	0.217363	0.590558	MiddleSelection	Apoptosis/Apoptosis	MiddleSelection_Apoptosis/Apoptosis	FALSE	TRUE
BBC3	RAF1	BBC3|RAF1	Yes	No	No	1	Yes	No	No	1	No	No	No	2.13244	3.04541	0.590399	MiddleSelection	Apoptosis/Apoptosis	MiddleSelection_Apoptosis/Apoptosis	FALSE	FALSE
BCL2L11	TNFRSF1A	BCL2L11|TNFRSF1A	Yes	No	No	1	Yes	No	No	1	No	No	No	3.10358	2.08085	0.59008	MiddleSelection	Apoptosis/Apoptosis	MiddleSelection_Apoptosis/Apoptosis	FALSE	FALSE
FOS	RIPK1	FOS|RIPK1	Yes	No	No	1	Yes	No	No	1	No	No	No	3.58421	1.34892	0.590001	MiddleSelection	Apoptosis/Apoptosis	MiddleSelection_Apoptosis/Apoptosis	FALSE	TRUE
ACTB	DFFA	ACTB|DFFA	Yes	No	No	1	Yes	No	No	1	No	No	No	0.745862	4.10083	0.589921	MiddleSelection	Apoptosis/Apoptosis	MiddleSelection_Apoptosis/Apoptosis	FALSE	FALSE
CSF2RB	FOS	CSF2RB|FOS	Yes	No	No	1	Yes	No	No	1	No	No	No	1.34833	3.58421	0.589842	MiddleSelection	Apoptosis/Apoptosis	MiddleSelection_Apoptosis/Apoptosis	FALSE	TRUE
AKT1	PARP1	AKT1|PARP1	Yes	No	No	1	Yes	No	No	1	No	No	No	2.96439	2.07169	0.589762	MiddleSelection	Apoptosis/Apoptosis	MiddleSelection_Apoptosis/Apoptosis	FALSE	TRUE
ACTB	BIRC2	ACTB|BIRC2	Yes	No	No	1	Yes	No	No	1	No	No	No	0.745862	4.09963	0.589682	MiddleSelection	Apoptosis/Apoptosis	MiddleSelection_Apoptosis/Apoptosis	FALSE	FALSE
CASP6	TUBA4A	CASP6|TUBA4A	Yes	No	No	1	Yes	No	No	1	No	No	No	4.55593	0.213281	0.589603	MiddleSelection	Apoptosis/Apoptosis	MiddleSelection_Apoptosis/Apoptosis	FALSE	FALSE
ACTB	CTSO	ACTB|CTSO	Yes	No	No	1	Yes	No	No	1	No	No	No	0.745862	4.09934	0.589523	MiddleSelection	Apoptosis/Apoptosis	MiddleSelection_Apoptosis/Apoptosis	FALSE	TRUE
ACTB	CASP12	ACTB|CASP12	Yes	No	No	1	Yes	No	No	1	No	No	No	0.745862	4.09918	0.589444	MiddleSelection	Apoptosis/Apoptosis	MiddleSelection_Apoptosis/Apoptosis	FALSE	TRUE
MAPK9	TRAF2	MAPK9|TRAF2	Yes	No	No	1	Yes	No	No	1	No	No	No	4.01371	1.2985	0.589364	MiddleSelection	Apoptosis/Apoptosis	MiddleSelection_Apoptosis/Apoptosis	FALSE	TRUE
ACTG1	PIK3CD	ACTG1|PIK3CD	Yes	No	No	1	Yes	No	No	1	No	No	No	3.1039	2.07715	0.589284	MiddleSelection	Apoptosis/Apoptosis	MiddleSelection_Apoptosis/Apoptosis	FALSE	TRUE
BCL2L11	PIK3CD	BCL2L11|PIK3CD	Yes	No	No	1	Yes	No	No	1	No	No	No	3.10358	2.07715	0.589125	MiddleSelection	Apoptosis/Apoptosis	MiddleSelection_Apoptosis/Apoptosis	FALSE	FALSE
NGF	TUBA1C	NGF|TUBA1C	Yes	No	No	1	Yes	No	No	1	No	No	No	3.01156	2.15549	0.589045	MiddleSelection	Apoptosis/Apoptosis	MiddleSelection_Apoptosis/Apoptosis	FALSE	TRUE
BID	ITPR3	BID|ITPR3	Yes	No	No	1	Yes	No	No	1	No	No	No	0.351097	4.43495	0.588966	MiddleSelection	Apoptosis/Apoptosis	MiddleSelection_Apoptosis/Apoptosis	FALSE	FALSE
HRAS	TUBA1C	HRAS|TUBA1C	Yes	No	No	1	Yes	No	No	1	No	No	No	2.8884	2.15549	0.588886	MiddleSelection	Apoptosis/Apoptosis	MiddleSelection_Apoptosis/Apoptosis	FALSE	TRUE
BBC3	GADD45A	BBC3|GADD45A	Yes	No	No	1	Yes	No	No	1	No	No	No	2.13244	3.0362	0.588807	MiddleSelection	Apoptosis/Apoptosis	MiddleSelection_Apoptosis/Apoptosis	FALSE	TRUE
ACTB	AKT3	ACTB|AKT3	Yes	No	No	1	Yes	No	No	1	No	No	No	0.745862	4.65311	0.588727	MiddleSelection	Apoptosis/Apoptosis	MiddleSelection_Apoptosis/Apoptosis	FALSE	FALSE
CHUK	IL3	CHUK|IL3	Yes	No	No	1	Yes	No	No	1	No	No	No	1.11232	4.22451	0.588568	MiddleSelection	Apoptosis/Apoptosis	MiddleSelection_Apoptosis/Apoptosis	FALSE	FALSE
BBC3	CTSB	BBC3|CTSB	Yes	No	No	1	Yes	No	No	1	No	No	No	2.13244	2.90486	0.588488	MiddleSelection	Apoptosis/Apoptosis	MiddleSelection_Apoptosis/Apoptosis	FALSE	FALSE
BCL2L11	PARP1	BCL2L11|PARP1	Yes	No	No	1	Yes	No	No	1	No	No	No	3.10358	2.07169	0.588329	MiddleSelection	Apoptosis/Apoptosis	MiddleSelection_Apoptosis/Apoptosis	FALSE	FALSE
DAB2IP	TNFRSF10A	DAB2IP|TNFRSF10A	Yes	No	No	1	Yes	No	No	1	No	No	No	1.35283	3.93965	0.588249	MiddleSelection	Apoptosis/Apoptosis	MiddleSelection_Apoptosis/Apoptosis	FALSE	FALSE
CASP10	ITPR3	CASP10|ITPR3	Yes	No	No	1	Yes	No	No	1	No	No	No	0.342003	4.43495	0.58809	MiddleSelection	Apoptosis/Apoptosis	MiddleSelection_Apoptosis/Apoptosis	FALSE	TRUE
CASP3	TP53	CASP3|TP53	Yes	No	No	1	Yes	No	No	1	No	No	No	4.44156	0.333791	0.588011	MiddleSelection	Apoptosis/Apoptosis	MiddleSelection_Apoptosis/Apoptosis	FALSE	TRUE
AKT2	BAX	AKT2|BAX	Yes	No	No	1	Yes	No	No	1	No	No	No	3.41209	1.53488	0.587931	MiddleSelection	Apoptosis/Apoptosis	MiddleSelection_Apoptosis/Apoptosis	FALSE	TRUE
CASP7	MAPK1	CASP7|MAPK1	Yes	No	No	1	Yes	No	No	1	No	No	No	3.87538	1.40644	0.587772	MiddleSelection	Apoptosis/Apoptosis	MiddleSelection_Apoptosis/Apoptosis	FALSE	FALSE
ATM	NFKBIA	ATM|NFKBIA	Yes	No	No	1	Yes	No	No	1	No	No	No	0.42139	4.36565	0.587692	MiddleSelection	Apoptosis/Apoptosis	MiddleSelection_Apoptosis/Apoptosis	FALSE	TRUE
BCL2A1	CTSS	BCL2A1|CTSS	Yes	No	No	1	Yes	No	No	1	No	No	No	3.37752	1.5735	0.587612	MiddleSelection	Apoptosis/Apoptosis	MiddleSelection_Apoptosis/Apoptosis	FALSE	FALSE
ATP1A1	IL3RA	ATP1A1|IL3RA	No	Yes	No	1	Yes	No	No	1	Yes	No	No	1.50766	3.75541	0.587533	MiddleSelection	Apoptosis/Autosis	MiddleSelection_Apoptosis/Autosis	FALSE	FALSE
LMNB1	PIK3R1	LMNB1|PIK3R1	Yes	No	No	1	Yes	No	No	1	No	No	No	3.18309	1.79885	0.587453	MiddleSelection	Apoptosis/Apoptosis	MiddleSelection_Apoptosis/Apoptosis	FALSE	TRUE
CSF2RB	TNFRSF10A	CSF2RB|TNFRSF10A	Yes	No	No	1	Yes	No	No	1	No	No	No	1.34833	3.93965	0.587374	MiddleSelection	Apoptosis/Apoptosis	MiddleSelection_Apoptosis/Apoptosis	FALSE	TRUE
HTRA2	MAPK8	HTRA2|MAPK8	Yes	No	No	1	Yes	No	No	1	No	No	No	0.639239	4.7671	0.587294	MiddleSelection	Apoptosis/Apoptosis	MiddleSelection_Apoptosis/Apoptosis	FALSE	FALSE
MAP3K5	PRF1	MAP3K5|PRF1	Yes	No	No	1	Yes	No	No	1	No	No	No	2.72347	2.33462	0.587214	MiddleSelection	Apoptosis/Apoptosis	MiddleSelection_Apoptosis/Apoptosis	FALSE	TRUE
CASP7	MAPK3	CASP7|MAPK3	Yes	No	No	1	Yes	No	No	1	No	No	No	3.87538	0.98937	0.587135	MiddleSelection	Apoptosis/Apoptosis	MiddleSelection_Apoptosis/Apoptosis	FALSE	FALSE
TNF	TUBA8	TNF|TUBA8	Yes	No	No	1	Yes	No	No	1	No	No	No	3.48741	1.44088	0.586976	MiddleSelection	Apoptosis/Apoptosis	MiddleSelection_Apoptosis/Apoptosis	FALSE	FALSE
ITPR3	TP53	ITPR3|TP53	Yes	No	No	1	Yes	No	No	1	No	No	No	4.43495	0.333791	0.586896	MiddleSelection	Apoptosis/Apoptosis	MiddleSelection_Apoptosis/Apoptosis	FALSE	TRUE
CFLAR	PIK3CB	CFLAR|PIK3CB	Yes	No	No	1	Yes	No	No	1	No	No	No	3.76469	1.11458	0.586737	MiddleSelection	Apoptosis/Apoptosis	MiddleSelection_Apoptosis/Apoptosis	FALSE	FALSE
CTSZ	ITPR3	CTSZ|ITPR3	Yes	No	No	1	Yes	No	No	1	No	No	No	0.331801	4.43495	0.586657	MiddleSelection	Apoptosis/Apoptosis	MiddleSelection_Apoptosis/Apoptosis	FALSE	FALSE
CFLAR	CHUK	CFLAR|CHUK	Yes	No	No	1	Yes	No	No	1	No	No	No	3.76469	1.11232	0.586498	MiddleSelection	Apoptosis/Apoptosis	MiddleSelection_Apoptosis/Apoptosis	FALSE	TRUE
ANAPC2	ATG7	ANAPC2|ATG7	No	No	Yes	1	No	Yes	No	1	Yes	No	No	0.503568	4.28554	0.586339	TopSelection	Autosis/Mitotic_CD	TopSelection_Autosis/Mitotic_CD	TRUE	TRUE
FAS	PIK3CA	FAS|PIK3CA	Yes	No	No	1	Yes	No	No	1	No	No	No	4.12012	0.695925	0.586259	MiddleSelection	Apoptosis/Apoptosis	MiddleSelection_Apoptosis/Apoptosis	FALSE	FALSE
ATF4	PIK3CA	ATF4|PIK3CA	Yes	No	No	1	Yes	No	No	1	No	No	No	4.11864	0.695925	0.586179	MiddleSelection	Apoptosis/Apoptosis	MiddleSelection_Apoptosis/Apoptosis	FALSE	FALSE
BBC3	NGF	BBC3|NGF	Yes	No	No	1	Yes	No	No	1	No	No	No	2.13244	3.01156	0.5861	MiddleSelection	Apoptosis/Apoptosis	MiddleSelection_Apoptosis/Apoptosis	FALSE	FALSE
CASP6	ENDOG	CASP6|ENDOG	Yes	No	No	1	Yes	No	No	1	No	No	No	4.55593	0.183048	0.58602	MiddleSelection	Apoptosis/Apoptosis	MiddleSelection_Apoptosis/Apoptosis	FALSE	FALSE
CASP6	CYCS	CASP6|CYCS	Yes	No	No	1	Yes	No	No	1	No	No	No	4.55593	0.182334	0.585941	MiddleSelection	Apoptosis/Apoptosis	MiddleSelection_Apoptosis/Apoptosis	FALSE	TRUE
IL3RA	PIK3CB	IL3RA|PIK3CB	Yes	No	No	1	Yes	No	No	1	No	No	No	3.75541	1.11458	0.585861	MiddleSelection	Apoptosis/Apoptosis	MiddleSelection_Apoptosis/Apoptosis	FALSE	TRUE
MAPK3	PIK3R3	MAPK3|PIK3R3	Yes	No	No	1	Yes	No	No	1	No	No	No	0.98937	4.34239	0.585781	MiddleSelection	Apoptosis/Apoptosis	MiddleSelection_Apoptosis/Apoptosis	FALSE	FALSE
BAK1	TRAF2	BAK1|TRAF2	Yes	No	No	1	Yes	No	No	1	No	No	No	3.97971	1.2985	0.585224	MiddleSelection	Apoptosis/Apoptosis	MiddleSelection_Apoptosis/Apoptosis	FALSE	TRUE
CASP7	CASP8	CASP7|CASP8	Yes	No	No	1	Yes	No	No	1	No	No	No	3.87538	0.970491	0.585065	MiddleSelection	Apoptosis/Apoptosis	MiddleSelection_Apoptosis/Apoptosis	FALSE	FALSE
ACTB	ITPR1	ACTB|ITPR1	Yes	No	No	1	Yes	No	No	1	No	No	No	0.745862	4.06462	0.584826	MiddleSelection	Apoptosis/Apoptosis	MiddleSelection_Apoptosis/Apoptosis	FALSE	TRUE
ATM	PIK3R3	ATM|PIK3R3	Yes	No	No	1	Yes	No	No	1	No	No	No	0.42139	4.34239	0.584746	MiddleSelection	Apoptosis/Apoptosis	MiddleSelection_Apoptosis/Apoptosis	FALSE	TRUE
CTSD	RAF1	CTSD|RAF1	Yes	No	No	1	Yes	No	No	1	No	No	No	2.09203	3.04541	0.584587	MiddleSelection	Apoptosis/Apoptosis	MiddleSelection_Apoptosis/Apoptosis	FALSE	FALSE
CTSB	CTSD	CTSB|CTSD	Yes	No	No	1	Yes	No	No	1	No	No	No	2.90486	2.09203	0.584348	MiddleSelection	Apoptosis/Apoptosis	MiddleSelection_Apoptosis/Apoptosis	FALSE	FALSE
FOS	TRAF2	FOS|TRAF2	Yes	No	No	1	Yes	No	No	1	No	No	No	3.58421	1.2985	0.584269	MiddleSelection	Apoptosis/Apoptosis	MiddleSelection_Apoptosis/Apoptosis	FALSE	TRUE
ATF4	CTSH	ATF4|CTSH	Yes	No	No	1	Yes	No	No	1	No	No	No	4.11864	0.674518	0.584189	MiddleSelection	Apoptosis/Apoptosis	MiddleSelection_Apoptosis/Apoptosis	FALSE	TRUE
BIRC2	PIK3CA	BIRC2|PIK3CA	Yes	No	No	1	Yes	No	No	1	No	No	No	4.09963	0.695925	0.58403	MiddleSelection	Apoptosis/Apoptosis	MiddleSelection_Apoptosis/Apoptosis	FALSE	FALSE
CTSO	PIK3CA	CTSO|PIK3CA	Yes	No	No	1	Yes	No	No	1	No	No	No	4.09934	0.695925	0.583871	MiddleSelection	Apoptosis/Apoptosis	MiddleSelection_Apoptosis/Apoptosis	FALSE	TRUE
CASP12	PIK3CA	CASP12|PIK3CA	Yes	No	No	1	Yes	No	No	1	No	No	No	4.09918	0.695925	0.583711	MiddleSelection	Apoptosis/Apoptosis	MiddleSelection_Apoptosis/Apoptosis	FALSE	FALSE
CASP7	FADD	CASP7|FADD	Yes	No	No	1	Yes	No	No	1	No	No	No	3.87538	0.956815	0.583632	MiddleSelection	Apoptosis/Apoptosis	MiddleSelection_Apoptosis/Apoptosis	FALSE	TRUE
BIRC5	CASP6	BIRC5|CASP6	Yes	No	No	1	Yes	No	No	1	No	No	No	0.162191	4.55593	0.583552	MiddleSelection	Apoptosis/Apoptosis	MiddleSelection_Apoptosis/Apoptosis	FALSE	TRUE
EIF2AK3	MAPK1	EIF2AK3|MAPK1	Yes	No	No	1	Yes	No	No	1	No	No	No	3.83679	1.40644	0.583473	MiddleSelection	Apoptosis/Apoptosis	MiddleSelection_Apoptosis/Apoptosis	FALSE	TRUE
PIK3R2	RIPK1	PIK3R2|RIPK1	Yes	No	No	1	Yes	No	No	1	No	No	No	3.53731	1.34892	0.583393	MiddleSelection	Apoptosis/Apoptosis	MiddleSelection_Apoptosis/Apoptosis	FALSE	FALSE
JUN	MAPK3	JUN|MAPK3	Yes	No	No	1	Yes	No	No	1	No	Yes	No	4.32232	0.98937	0.583313	MiddleSelection	Apoptosis/Apoptosis	MiddleSelection_Apoptosis/Apoptosis	FALSE	FALSE
BAX	BCL2A1	BAX|BCL2A1	Yes	No	No	1	Yes	No	No	1	No	No	No	1.53488	3.37752	0.583234	MiddleSelection	Apoptosis/Apoptosis	MiddleSelection_Apoptosis/Apoptosis	FALSE	TRUE
CSF2RB	PIK3R2	CSF2RB|PIK3R2	Yes	No	No	1	Yes	No	No	1	No	No	No	1.34833	3.53731	0.583154	MiddleSelection	Apoptosis/Apoptosis	MiddleSelection_Apoptosis/Apoptosis	FALSE	FALSE
CASP6	PIDD1	CASP6|PIDD1	Yes	No	No	1	Yes	No	No	1	No	No	No	4.55593	0.158414	0.582995	MiddleSelection	Apoptosis/Apoptosis	MiddleSelection_Apoptosis/Apoptosis	FALSE	TRUE
CASP8	PIK3R3	CASP8|PIK3R3	Yes	No	No	1	Yes	No	No	1	No	No	No	0.970491	4.34239	0.582915	MiddleSelection	Apoptosis/Apoptosis	MiddleSelection_Apoptosis/Apoptosis	FALSE	FALSE
DAB2IP	TNFRSF10B	DAB2IP|TNFRSF10B	Yes	No	No	1	Yes	No	No	1	No	No	No	1.35283	3.53126	0.582836	MiddleSelection	Apoptosis/Apoptosis	MiddleSelection_Apoptosis/Apoptosis	FALSE	TRUE
RAF1	TNFRSF1A	RAF1|TNFRSF1A	Yes	No	No	1	Yes	No	No	1	No	No	No	3.04541	2.08085	0.582677	MiddleSelection	Apoptosis/Apoptosis	MiddleSelection_Apoptosis/Apoptosis	FALSE	TRUE
CTSB	TNFRSF1A	CTSB|TNFRSF1A	Yes	No	No	1	Yes	No	No	1	No	No	No	2.90486	2.08085	0.582358	MiddleSelection	Apoptosis/Apoptosis	MiddleSelection_Apoptosis/Apoptosis	FALSE	FALSE
GZMB	TUBA1C	GZMB|TUBA1C	Yes	No	No	1	Yes	No	No	1	No	No	No	2.84082	2.15549	0.582278	MiddleSelection	Apoptosis/Apoptosis	MiddleSelection_Apoptosis/Apoptosis	FALSE	FALSE
RIPK1	TNFRSF10B	RIPK1|TNFRSF10B	Yes	No	No	1	Yes	No	No	1	No	No	No	1.34892	3.53126	0.582199	MiddleSelection	Apoptosis/Apoptosis	MiddleSelection_Apoptosis/Apoptosis	FALSE	TRUE
CASP6	DFFB	CASP6|DFFB	Yes	No	No	1	Yes	No	No	1	No	No	No	4.55593	0.152667	0.58204	MiddleSelection	Apoptosis/Apoptosis	MiddleSelection_Apoptosis/Apoptosis	FALSE	TRUE
PIK3CD	RAF1	PIK3CD|RAF1	Yes	No	No	1	Yes	No	No	1	No	No	No	2.07715	3.04541	0.58196	MiddleSelection	Apoptosis/Apoptosis	MiddleSelection_Apoptosis/Apoptosis	FALSE	TRUE
CSF2RB	TNFRSF10B	CSF2RB|TNFRSF10B	Yes	No	No	1	Yes	No	No	1	No	No	No	1.34833	3.53126	0.58188	MiddleSelection	Apoptosis/Apoptosis	MiddleSelection_Apoptosis/Apoptosis	FALSE	TRUE
ANAPC5	ATG7	ANAPC5|ATG7	No	No	Yes	1	No	Yes	No	1	Yes	No	No	0.466881	4.28554	0.581482	TopSelection	Autosis/Mitotic_CD	TopSelection_Autosis/Mitotic_CD	TRUE	FALSE
CTSB	PIK3CD	CTSB|PIK3CD	Yes	No	No	1	Yes	No	No	1	No	No	No	2.90486	2.07715	0.581403	MiddleSelection	Apoptosis/Apoptosis	MiddleSelection_Apoptosis/Apoptosis	FALSE	FALSE
EIF2AK3	MAPK3	EIF2AK3|MAPK3	Yes	No	No	1	Yes	No	No	1	No	No	No	3.83679	0.98937	0.581323	MiddleSelection	Apoptosis/Apoptosis	MiddleSelection_Apoptosis/Apoptosis	FALSE	FALSE
ATM	JUN	ATM|JUN	Yes	No	No	1	Yes	No	No	1	No	No	No	0.42139	4.32232	0.581244	MiddleSelection	Apoptosis/Apoptosis	MiddleSelection_Apoptosis/Apoptosis	FALSE	TRUE
BIRC3	DAB2IP	BIRC3|DAB2IP	Yes	No	No	1	Yes	No	No	1	No	No	No	3.52379	1.35283	0.581164	MiddleSelection	Apoptosis/Apoptosis	MiddleSelection_Apoptosis/Apoptosis	FALSE	TRUE
AKT3	PIK3CA	AKT3|PIK3CA	Yes	No	No	1	Yes	No	No	1	No	Yes	No	4.65311	0.695925	0.581084	MiddleSelection	Apoptosis/Apoptosis	MiddleSelection_Apoptosis/Apoptosis	FALSE	TRUE
PARP1	RAF1	PARP1|RAF1	Yes	No	No	1	Yes	No	No	1	No	No	No	2.07169	3.04541	0.580686	MiddleSelection	Apoptosis/Apoptosis	MiddleSelection_Apoptosis/Apoptosis	FALSE	TRUE
CTSK	DAB2IP	CTSK|DAB2IP	Yes	No	No	1	Yes	No	No	1	No	No	No	3.52187	1.35283	0.580607	MiddleSelection	Apoptosis/Apoptosis	MiddleSelection_Apoptosis/Apoptosis	FALSE	TRUE
CTSD	HRAS	CTSD|HRAS	Yes	No	No	1	Yes	No	No	1	No	No	No	2.09203	2.8884	0.580527	MiddleSelection	Apoptosis/Apoptosis	MiddleSelection_Apoptosis/Apoptosis	FALSE	FALSE
[truncated: 229 more rows]

## Sheet: Supplementary Table 3
Supplementary Table 3: Gene pair selection for synthetic lethality validation
[truncated: 4 more rows]

[truncated: 8 more sheets: Supplementary Table 4, Supplementary Table 5, Supplementary Table 6, Supplementary Table 7, Supplementary Table 8, Supplementary Table 9, Supplementary Table 10, Supplementary Table 11]
